# Supplementary material for: Prediction of lung cancer using novel biomarkers based on microbiome profiling of bronchoalveolar lavage fluid
Source: Sci Rep. 2024 Jan 19;14:1691. doi: 10.1038/s41598-024-52296-w (PMC10799071; doi:10.1038/s41598-024-52296-w)
Supplement: Supplementary file 2 — Supplementary Information 1. [file 41598_2024_52296_MOESM2_ESM.xlsx]

## Sheet: contamination info
Contamination information of DNA extracted from BALF samples.
ASV ID	freq	prev	p.freq	p.prev	p	contaminant
2b20bdfadf1e2ee27142bc9b6ab651b8	1.27333e-05	1	NA	NA	NA	FALSE
39f25bc3ede2b12a0840d79d0fa39874	2.48573e-05	1	NA	NA	NA	FALSE
3012ae44bc5fee8cd7246f8ada1d197b	6.772e-06	1	NA	NA	NA	FALSE
42281986e72ba90cacbfe31c6023e97a	4.80224e-06	1	NA	NA	NA	FALSE
ec78f0600cde148dfc588b1c4a7cbc77	8.49032e-06	2	0.977606	NA	0.977606	FALSE
7dc3edceabf910854de222ad5d40aede	2.19894e-05	10	0.913882	NA	0.913882	FALSE
0596ded875698abdec8fc55edc1a6c06	2.96433e-06	1	NA	NA	NA	FALSE
6278e6292f6085de07045e957f4d4be8	1.90593e-05	1	NA	NA	NA	FALSE
a30cf4921508d6afc56f9900fc671a66	1.35313e-06	1	NA	NA	NA	FALSE
24979fccac099519c03800c8ad43e172	6.43365e-06	1	NA	NA	NA	FALSE
a54a37f7b5855685f9178a665a0fa993	1.693e-06	1	NA	NA	NA	FALSE
1c574a21fac9361e363e9808beae7178	8.55239e-07	1	NA	NA	NA	FALSE
80584257541b69c437051073da123178	1.17434e-05	2	0.297916	NA	0.297916	FALSE
1a11495a4396c1f07fb2b32302c1fc35	3.88238e-06	1	NA	NA	NA	FALSE
6070cb578a7dd9f9d9d193eacbfcc928	1.56727e-06	1	NA	NA	NA	FALSE
d7502ff815d5cb4af3bd774a03e3e57c	1.43763e-06	1	NA	NA	NA	FALSE
52c6ead9580ebad52945ff24bf10cc94	2.60919e-06	1	NA	NA	NA	FALSE
d468415bbae0b777870fa6ecc9f425d9	5.2756e-07	1	NA	NA	NA	FALSE
e4fe85eca18a74b2eb497cdbe859e2dd	5.84877e-07	1	NA	NA	NA	FALSE
e37de4820ff73b85bc7d3653e863a0d7	1.6531e-06	1	NA	NA	NA	FALSE
f337c92709d3639f9761c638fb7dc0af	2.02432e-06	1	NA	NA	NA	FALSE
a88a16e7f9d8236743a5fc125f6de423	3.16448e-05	10	0.974146	NA	0.974146	FALSE
7a7500a2aee2619e70d2f4c8298d1be8	1.75463e-06	1	NA	NA	NA	FALSE
19a50ea3e35dd46ac3d4cc024bc09269	9.12063e-06	1	NA	NA	NA	FALSE
27563bbf685f03c2147531652cb3c5e3	2.63195e-06	1	NA	NA	NA	FALSE
1f18fc6e4f4667854c78f71188380372	2.37147e-06	1	NA	NA	NA	FALSE
60305d10a5205334a3c46377adf3e3b7	4.10428e-06	1	NA	NA	NA	FALSE
f3ff451dae55f2b9b558d1ab5c1f42e0	1.56727e-06	1	NA	NA	NA	FALSE
fc65e21515a07413c3f822933dadc345	9.57666e-06	1	NA	NA	NA	FALSE
91a7b4ecd06f7c58af9f7495e4d95c46	9.12063e-07	1	NA	NA	NA	FALSE
05ff1782c9648b87fa4a7da1f1df3c41	1.61021e-06	2	0.974398	NA	0.974398	FALSE
966996dc4a22267da6039062f9a77e0a	7.42571e-07	1	NA	NA	NA	FALSE
86960581063f7cfa47d89fb3d2bf1af7	2.48178e-05	1	NA	NA	NA	FALSE
005561934b5a3f4d7f9b8ea7bed7d086	2.9642e-06	1	NA	NA	NA	FALSE
f726998a07bd873b52dafa38228e0608	2.66043e-06	1	NA	NA	NA	FALSE
dcd89fe3627eee2b2540a65dd9ef5f77	2.61491e-06	2	0.138167	NA	0.138167	FALSE
8345d50ffd171a7a89d95759b60599c4	2.55071e-05	3	0.354572	NA	0.354572	FALSE
b888118103b5facb0cf77db7dcca4f68	3.12146e-06	1	NA	NA	NA	FALSE
1c165ed91483400673128db6dd2eac71	1.09448e-05	1	NA	NA	NA	FALSE
9d663201a8f95453bf47d5a9d02f6568	1.19834e-06	1	NA	NA	NA	FALSE
cd0f10f70526266575c85daea37b3bd6	6.84047e-07	1	NA	NA	NA	FALSE
ea7cf92aef5d1754221945b00b764b1b	6.26315e-06	2	0.206133	NA	0.206133	FALSE
b98750e858339e97757abe77f7df31aa	7.02447e-05	2	0.829958	NA	0.829958	FALSE
bfbda53888f1e02078bcb43bfb965821	8.6865e-06	3	0.537859	NA	0.537859	FALSE
3aae3d5d24850529c72ca86874bcf99c	1.42589e-05	2	0.736868	NA	0.736868	FALSE
ef46c065319783ae6f3416182369d99a	3.92731e-06	1	NA	NA	NA	FALSE
d811e6ef031bf795b4871f341066a039	5.86067e-06	1	NA	NA	NA	FALSE
7c3ceba0a3fdd9fe752a37cc289b6040	2.3244e-05	3	0.3264	NA	0.3264	FALSE
d3bd2285361ebbdb2025f3adda561331	3.57029e-06	1	NA	NA	NA	FALSE
310ab83549679c1b7b496acc4a6469ce	2.80003e-05	3	0.0320917	NA	0.0320917	TRUE
53aedc9cf8c36f3e5573afaa79611767	8.95585e-07	1	NA	NA	NA	FALSE
2e73bf1861c673a17a6b30a13f78f669	2.14466e-05	2	0.251439	NA	0.251439	FALSE
64c729f633534cfe2678675d3906e460	1.45079e-05	1	NA	NA	NA	FALSE
9214c419bb7f3861a3884ac2aa0d129e	0.000554846	19	0.794128	NA	0.794128	FALSE
4d036b4d072e3adc80f84bbf49d11cc3	1.66052e-05	1	NA	NA	NA	FALSE
0d732fd6c5fd770a822c14bce0394f65	0.000472383	14	0.606765	NA	0.606765	FALSE
6f67f61f2fa958214d92587751ba5d84	0.000719966	24	0.612154	NA	0.612154	FALSE
9446dbedc19c0f4c74923971eccf6465	1.98543e-05	1	NA	NA	NA	FALSE
2b320da03fe172a963b17597ee8a4bb8	0.000335825	14	0.599617	NA	0.599617	FALSE
9ee857ccb3335e1580496ef30782030f	0.00134612	32	0.942557	NA	0.942557	FALSE
88dc04aeac2449b52549f674b4a60d54	0.00114233	33	0.963887	NA	0.963887	FALSE
c5feb29318fdce61a4b3a3d37b04a8f8	0.000566556	23	0.917476	NA	0.917476	FALSE
e5604f5824b7994ab75adaf0e71abde2	0.000901683	24	0.950901	NA	0.950901	FALSE
43fc5fb8f5706fea3dc416e0abeca642	0.000145555	5	0.953894	NA	0.953894	FALSE
8f5e4a17812ea615996ad12776eaae02	7.2901e-05	2	0.230748	NA	0.230748	FALSE
79052129410f9b98d3df9f542b9c559f	0.000825272	34	0.997549	NA	0.997549	FALSE
77824a31b98c7ef48cefaf624bb1f62f	0.000563573	24	0.990513	NA	0.990513	FALSE
d1b4629bdba070cb630aa67dd468fe9d	0.000539895	27	0.983721	NA	0.983721	FALSE
29ebc3055d946ec0b38a8dd29c448528	0.00214425	43	0.994245	NA	0.994245	FALSE
71f44fa5255bc8d0dd7d2426122072ee	0.00167066	35	0.874077	NA	0.874077	FALSE
0b4c62300c67561327aa77cb8cb00520	0.00145633	35	0.920878	NA	0.920878	FALSE
66b569f0d6428d98c44b8dac068f1911	0.000765779	27	0.936712	NA	0.936712	FALSE
89d2e71ec3478de807c8b57ade91fbff	0.000978799	30	0.841088	NA	0.841088	FALSE
b0bc631f306dad6578cc76f8c8a64647	1.5038e-05	2	0.22884	NA	0.22884	FALSE
7f0b6c0fd75ea06549d0a5bdffa053bd	9.654e-06	1	NA	NA	NA	FALSE
8c7a23a543d633c8639ef5398d16644d	1.84646e-05	1	NA	NA	NA	FALSE
d8b099b1cada3f2d31a1e8304e32367c	3.59501e-06	1	NA	NA	NA	FALSE
bb33603a037a01015cc5141a9dbaa68f	3.19222e-06	1	NA	NA	NA	FALSE
7e7a2321ef7260fc505ca8c8bfb6ed9b	5.34901e-07	1	NA	NA	NA	FALSE
deedabd4f75e3304ce970fb5ad6bc83d	9.35804e-06	1	NA	NA	NA	FALSE
5edc8084e7af556291534f229b9bb252	1.3189e-06	1	NA	NA	NA	FALSE
6ac323f46fba72cdcd6f68d08c1fb5a1	2.04707e-06	1	NA	NA	NA	FALSE
f6dccb487b8f75f747ba576af7617ccf	4.75671e-06	2	0.991144	NA	0.991144	FALSE
aafdd33f2b9abaa30c9ed3e0a19ccb6b	1.6669e-05	1	NA	NA	NA	FALSE
1071455858b17a1d38d4554c764e3cac	4.27619e-06	1	NA	NA	NA	FALSE
ad4174f9d0eefe678b6fa84115a34cea	1.75709e-06	1	NA	NA	NA	FALSE
ab289d3559e81c59f0a485e05671d034	1.199e-05	1	NA	NA	NA	FALSE
e5486f5cf0f96c59656d0001ff8f94e4	9.94292e-06	1	NA	NA	NA	FALSE
8a24a1f4a1d84d91a2fa5185f68e6b03	1.58268e-06	1	NA	NA	NA	FALSE
55bf634d92c265daaabd975a97a94f24	4.95048e-07	1	NA	NA	NA	FALSE
e5b00fa84a3e75b86c3d1fbad82962fe	2.17994e-06	1	NA	NA	NA	FALSE
07c812da6cc444a9b0667ccf228ec3f3	2.11024e-06	1	NA	NA	NA	FALSE
36f99dd022caba251747296d34b583a8	5.32223e-07	1	NA	NA	NA	FALSE
6e797555bc83700af196158bd5049258	2.93033e-06	1	NA	NA	NA	FALSE
3e1c8cdc360c801208a7dc5c11f7c945	3.21683e-06	1	NA	NA	NA	FALSE
71e93447b60112b8ce6377f3e7187ff5	2.33951e-06	1	NA	NA	NA	FALSE
67deb690c9637c1f31b57d1ad2f92e81	1.0822e-05	7	0.775039	NA	0.775039	FALSE
d02d90788535f6ab3fe99ff63eaed0ba	5.84877e-07	1	NA	NA	NA	FALSE
59f92dd42b94ec4ada9928a6d0b07543	5.84877e-07	1	NA	NA	NA	FALSE
5f8371d180a891571e82f659a5796dea	5.69305e-06	1	NA	NA	NA	FALSE
fc2efef1c4a23857b777d3e2d04c3468	5.35071e-06	2	0.0202538	NA	0.0202538	TRUE
5971aa904d4ec8d6b7b955d4200a91e2	3.9567e-06	1	NA	NA	NA	FALSE
cf95b2ffc353d7857f62b9bbab90a9c5	3.71126e-06	1	NA	NA	NA	FALSE
8e5d700ab5d8b564129fa6a0e56bdbd8	2.71764e-06	2	0.995583	NA	0.995583	FALSE
b6ebe476d6b4ec840d66ab621a73ab7a	1.42811e-06	1	NA	NA	NA	FALSE
bd17861b06060f06655032990764a756	1.30339e-05	3	0.34897	NA	0.34897	FALSE
b8a268d8e0717a19e813ce286b3f2bd8	5.3982e-06	1	NA	NA	NA	FALSE
51e65ac82676f7774fca42c16ee66a83	1.98858e-05	1	NA	NA	NA	FALSE
79bb7830bd8873b89174aa56135558f5	2.3935e-06	2	0.617999	NA	0.617999	FALSE
bfa1cf46f84d911f3f315a322482f84e	5.4806e-05	8	0.431551	NA	0.431551	FALSE
db7013a98f53f0a722bfd29b0c07161b	3.712e-05	10	0.965301	NA	0.965301	FALSE
47f9738d01b393eaca1aad679310c4aa	4.67902e-06	1	NA	NA	NA	FALSE
911d45ecc5d092fd83405ba38608a4f1	1.30459e-06	1	NA	NA	NA	FALSE
64bb9a42bfb2e8556a8c07eb5e2373a0	0.000306863	21	0.810248	NA	0.810248	FALSE
80c345a8f6f4aef9be152c7c86cc4bdf	1.54322e-05	7	0.898898	NA	0.898898	FALSE
9c72e76f44ac08f8c50622be870075cd	8.30261e-07	1	NA	NA	NA	FALSE
e6e3e20a9d5867fc4487d94787e7e437	5.27859e-06	1	NA	NA	NA	FALSE
38d8a32ebd53ed2a523d45d314b4a582	7.66197e-06	2	0.46724	NA	0.46724	FALSE
415e18caa3bd58957ee2d4836cdf6a93	2.395e-06	1	NA	NA	NA	FALSE
3b046d90c5c2edf19474fef7d0d692a9	7.53039e-07	1	NA	NA	NA	FALSE
737ce6667365d8a2f636666668163dad	8.95585e-07	1	NA	NA	NA	FALSE
83b8af91225806e27b77ca6268182509	2.41688e-05	8	0.24071	NA	0.24071	FALSE
10a7cb533b501e4d6d282c21f49a3323	3.18885e-06	3	0.236138	NA	0.236138	FALSE
6f53021cd788864e75c8c12e1480d1a8	3.94374e-06	1	NA	NA	NA	FALSE
5c1b0bc5ad9e168a699bbc3e188d3d37	1.75953e-06	1	NA	NA	NA	FALSE
e09fa37121aaf7ff94994341c626c0c1	3.17257e-06	3	0.79302	NA	0.79302	FALSE
cb4c616e16fd0c64e0edf6c43a393c68	5.38763e-05	15	0.966111	NA	0.966111	FALSE
6c8d16eac26614a2e4a73344e71b720f	7.14057e-07	1	NA	NA	NA	FALSE
4af37c1ae7ab2fe0afc72f53194dcdfd	1.49522e-05	1	NA	NA	NA	FALSE
791954838d6b96c48c8f4bbc0af92a9a	1.03538e-05	1	NA	NA	NA	FALSE
b0e393ef282c7ab4d1103ef3533efcd7	7.4976e-06	1	NA	NA	NA	FALSE
a09c6fc2d52cac39563d3be162694c4e	6.46584e-06	1	NA	NA	NA	FALSE
c4724c5ed303138060d68a6602af9e19	2.90158e-06	1	NA	NA	NA	FALSE
e509edb1f858760f38babc60c59a13e3	5.53824e-06	1	NA	NA	NA	FALSE
abdc977ef0ca1fb053f7833daa49ac57	5.63223e-06	1	NA	NA	NA	FALSE
f066d483cca943ca1c3e0291ec8bb696	4.10428e-06	1	NA	NA	NA	FALSE
705200787505fb36ff5be0f5d558e5c5	2.04707e-05	1	NA	NA	NA	FALSE
fec04c5b972df5becb268b97930a4e4d	2.54592e-05	1	NA	NA	NA	FALSE
e2612d86f2e8d057e47045652d7251a9	4.38658e-06	1	NA	NA	NA	FALSE
0dd1f383efa6aecb3088cbd480b50a61	2.12666e-06	1	NA	NA	NA	FALSE
f6f1f67ca7966747844628aeaad2d4f4	4.74804e-06	1	NA	NA	NA	FALSE
e7d991d476f3d9995edd59e93528750c	3.69677e-06	1	NA	NA	NA	FALSE
5c158618d6c849dae94368bed3073f2a	1.02732e-06	1	NA	NA	NA	FALSE
bd6dcdeef1f342c436b157cfcd9b75d2	1.66052e-06	1	NA	NA	NA	FALSE
7a4049fec0b2ac6dfb992f5e43184ef9	1.55111e-06	1	NA	NA	NA	FALSE
ef33194adde8550e0dfff83715e81c4b	2.02407e-05	1	NA	NA	NA	FALSE
16f5f00f5d6ef9ebfc3f1a648492eeb3	7.17749e-06	1	NA	NA	NA	FALSE
24d5ca65e9b767435ce8991762830b24	2.54326e-06	1	NA	NA	NA	FALSE
fe9b898aa3b35eb0bda0f3d75280b4f4	1.02058e-06	1	NA	NA	NA	FALSE
a4c6342c691d7b76d31ca3d5060b4ee5	1.76835e-05	3	0.276901	NA	0.276901	FALSE
b092b9ffccd31b718a9b44d149b50d82	4.44526e-06	1	NA	NA	NA	FALSE
350138c7461fcc96c144e21dc7ea7897	4.79335e-07	1	NA	NA	NA	FALSE
84aec897be7e2f7988d467ee5da97127	3.63174e-06	1	NA	NA	NA	FALSE
effa34f80a6e5c8e6504ed2cf928ac3b	0.000250897	13	0.879514	NA	0.879514	FALSE
15877cbdafec4b4b38f3a52a1d66606e	5.05979e-05	4	0.547757	NA	0.547757	FALSE
859b7c62c6b5d346d976fd4b79316d1f	0.000166947	5	0.580679	NA	0.580679	FALSE
3d8749d7d6199abafb2975f24630ea75	1.68468e-05	2	0.602539	NA	0.602539	FALSE
b99770e147844f2445262fb7468cb9ce	2.58579e-05	2	0.988336	NA	0.988336	FALSE
5e530ea0c6503bd02efaa650eb2fa076	0.000108305	7	0.818383	NA	0.818383	FALSE
4944e5a110a4e422d11508d513ce308e	2.14331e-05	3	0.329753	NA	0.329753	FALSE
3895081ecf9174d0743f1bc9044107f5	0.000129182	5	0.787799	NA	0.787799	FALSE
f8a7bdc3cd5397dad213a961fc5441ba	1.02874e-05	1	NA	NA	NA	FALSE
db52f24272c82d23b42544d622afb74f	7.05583e-06	2	0.328476	NA	0.328476	FALSE
70e84ca3f5282758eed9cdfbb55c44f1	1.45586e-05	2	0.73686	NA	0.73686	FALSE
79e0ed3f2728094ad72f8671b1923cb1	3.31142e-05	2	0.324526	NA	0.324526	FALSE
3ac9609b7341bf44cfe1d1a1413dee5a	8.17852e-06	1	NA	NA	NA	FALSE
ba2be41282c68bc0ca3cb31ba0f17fb1	0.000111813	4	0.656131	NA	0.656131	FALSE
d1095109e99cc3a40c11fd9a28f8046a	0.000530168	12	0.588262	NA	0.588262	FALSE
4c7cdf282b830ea57c1e35db1e3afba4	1.45513e-05	2	0.728986	NA	0.728986	FALSE
49a784104a72e1af36f7f4908333109a	2.91869e-05	3	0.291559	NA	0.291559	FALSE
318bf326a7aa0f6368fd51e2a71274cf	5.35931e-05	5	0.372736	NA	0.372736	FALSE
a77119f57deb11b126da0a635c4a5ec5	1.45276e-05	2	0.960208	NA	0.960208	FALSE
0e2fcbd72ee5c0c5e6d5f978a3d5dadd	2.65572e-05	4	0.756296	NA	0.756296	FALSE
2bf79021fe6d76b0e6e0a740cc1a2272	2.19836e-05	3	0.995272	NA	0.995272	FALSE
522421ea09d22df31753c949d215d26b	8.36516e-05	5	0.794831	NA	0.794831	FALSE
c43f02a30a21af28f534f392cdadda98	8.0973e-06	1	NA	NA	NA	FALSE
ae1521becf49fd855a55264c39be27bd	0.000284448	8	0.0218929	NA	0.0218929	TRUE
e5fde82a4637f2762550e2f7cee8d229	0.00138007	17	0.603851	NA	0.603851	FALSE
b11e746055b3692569dac165ecf828e9	0.000395606	6	0.484642	NA	0.484642	FALSE
6e65f7e59569bfdc3e899e9d73458d2f	9.80233e-06	2	0.776901	NA	0.776901	FALSE
f795c2476dc0b5818686748a8937b0b9	2.51779e-05	2	0.545738	NA	0.545738	FALSE
603225eabcabf64990e07c397326518c	9.91203e-05	5	0.486784	NA	0.486784	FALSE
75a67160b4ec054cb8ae290a0af8a258	0.000357476	10	0.830184	NA	0.830184	FALSE
6108b8be54e7a149e51535a8e9528fd4	6.67607e-07	1	NA	NA	NA	FALSE
90163d5e80ee05709c604911dc99245d	0.00169579	19	0.441156	NA	0.441156	FALSE
342dd8f50d92422851dd4064b96e0cb3	8.14869e-06	1	NA	NA	NA	FALSE
8c894ca2bd529c151e2480432c6faa9a	0.000191701	4	0.650122	NA	0.650122	FALSE
4f32046f59c420d971fe95dfa172cb3b	0.000388296	8	0.448329	NA	0.448329	FALSE
35bc995aa26c8699d47af64e045c49f5	1.29402e-05	1	NA	NA	NA	FALSE
10b6e52c4776a2691e4868b0558bea4b	0.00024747	10	0.781221	NA	0.781221	FALSE
b0aebef422ed8abdfe52c9452bf0bf20	7.58768e-05	4	0.0737137	NA	0.0737137	TRUE
8369682b03aefc0ae1241fe6f2b7daaa	6.2251e-06	1	NA	NA	NA	FALSE
7e4b24ce9318306be531cf150f5d406e	2.29801e-05	1	NA	NA	NA	FALSE
9fd2d91bac46f6018df9c0384d50c5b4	0.00097141	14	0.667096	NA	0.667096	FALSE
b3149a595fd8a22583e12cea6d9ac6bf	4.22368e-05	3	0.851164	NA	0.851164	FALSE
cd9aa53eb3cff302a739d057766bbc0b	3.04603e-05	1	NA	NA	NA	FALSE
9c6fe3b23b988dcef2a9bbb10f1d9aed	3.16272e-05	2	0.441856	NA	0.441856	FALSE
c43399b18f25bcd804937a6fed4b790a	0.000125265	5	0.8853	NA	0.8853	FALSE
857746cfee67574e8631e8f7db032243	0.000139045	8	0.931515	NA	0.931515	FALSE
13518915b5a45608fa469f132981e3df	0.000436282	11	0.866781	NA	0.866781	FALSE
9299f67195a7885846bf52355979fa4e	4.14487e-05	1	NA	NA	NA	FALSE
c8c498925f07ed0c46c533913109592e	4.04865e-06	1	NA	NA	NA	FALSE
03abcd9540fc08b834328460d1fd2020	0.000179443	7	0.400173	NA	0.400173	FALSE
e9ea5beda0ea62fc86fe4dd8e81bfbf8	5.49254e-05	3	0.472802	NA	0.472802	FALSE
caa5005bf48769ba4a3a9a0839b2aa18	3.62786e-06	1	NA	NA	NA	FALSE
bafd177c59473facc5b8d7e20435fec0	4.78833e-06	1	NA	NA	NA	FALSE
e68d370d47f1c36c771646ca1ad728ff	0.000178833	13	0.856123	NA	0.856123	FALSE
e110610d7515d8eb344dff12e94b3f59	0.000107366	6	0.472013	NA	0.472013	FALSE
318c3c6a14aed9d629284ae6c933bc18	0.00176255	21	0.406113	NA	0.406113	FALSE
26168e0f19baa4e2e5a6b8b3f8529035	1.59994e-05	1	NA	NA	NA	FALSE
8dfcd74132295c3cd362c32fd712de77	8.05283e-05	1	NA	NA	NA	FALSE
e9b2f9cc249ab509dd3bd221c84d3f54	9.12063e-06	1	NA	NA	NA	FALSE
a3445f78e4b90b7e853ca22fe226c057	0.00017248	1	NA	NA	NA	FALSE
6434818d3f674addece584fed4f56df5	8.77316e-07	1	NA	NA	NA	FALSE
2ef430c8f521bc48d2006e1e97c787ad	2.71968e-05	1	NA	NA	NA	FALSE
232b6ee4abaf079e07e6f3d6705f0372	1.31597e-05	1	NA	NA	NA	FALSE
d9204562c469747bcac8d3fecb0ea6c4	1.14008e-05	1	NA	NA	NA	FALSE
6cd631641c0c0169ed1ce1ed8807279e	1.0066e-05	1	NA	NA	NA	FALSE
d6ec78f5bb08e5c971b4f05727ba698e	1.38442e-05	5	0.841547	NA	0.841547	FALSE
59dfd976cae79c03e5b07b6e4b9501d8	1.0698e-06	1	NA	NA	NA	FALSE
ed35ad4bf4b7ccc3fbed1beedbfb2e93	9.90095e-06	1	NA	NA	NA	FALSE
df13facc7c5092cf7bef5b06bbf4e5d6	6.24668e-06	2	0.347397	NA	0.347397	FALSE
156761b24de5b14f0efe8ac59d334444	1.3189e-06	1	NA	NA	NA	FALSE
6ce48c9f2932d9fc9b84e7a9d7d1652f	1.08202e-05	1	NA	NA	NA	FALSE
cd18930b79615ef21ef2f08828df17da	2.12889e-06	1	NA	NA	NA	FALSE
5811d2e59ac463c99bf8f20e3ab7d0ae	1.3189e-06	1	NA	NA	NA	FALSE
4e509c46476aea45f9297d7269402f0d	6.69323e-07	1	NA	NA	NA	FALSE
ae8aa198e9686e825b6bab1ae1f1dd18	1.27163e-06	1	NA	NA	NA	FALSE
755005c2cd05d57bb6ed2ac396780c1a	4.1747e-05	1	NA	NA	NA	FALSE
3551d2918fb45b0c4b2744dd3f210638	0.000217867	1	NA	NA	NA	FALSE
0451b7ad92418d669e8a675ef3e69986	1.77425e-05	1	NA	NA	NA	FALSE
2923b796de2ae6aae3979d23e112f962	4.46215e-06	1	NA	NA	NA	FALSE
2447d7cf803ef9e79d64b70b2eb2b735	1.00141e-06	1	NA	NA	NA	FALSE
eb79e42e838d5a1aeee66eb78131c715	0.000126956	3	0.587763	NA	0.587763	FALSE
ec5fe75b88b784799350e5fbefc1d9f1	2.02513e-05	2	0.187076	NA	0.187076	FALSE
ad173c18219ab5033221eda9a00f957f	1.07688e-05	1	NA	NA	NA	FALSE
7ba23cc85c3a44a4b32f2b234e3e1dd2	6.10727e-05	2	0.332319	NA	0.332319	FALSE
8ac21728bd1d97884422c7d21319e227	2.16324e-06	2	0.879184	NA	0.879184	FALSE
10a4ba9050a60c9880edf695bd202b6e	3.08064e-06	1	NA	NA	NA	FALSE
e47c3b8429bf61bfefbac7fa9d09793c	2.04707e-06	1	NA	NA	NA	FALSE
2b6cbb01456ffec88fb5ccc186231544	1.46219e-05	1	NA	NA	NA	FALSE
2736f20268341a369c6b3a531fb54651	5.01634e-06	1	NA	NA	NA	FALSE
2eb41c2f0ef4e56794b4e2b554078057	2.73979e-06	2	0.623194	NA	0.623194	FALSE
86811aaf2b7c619fd054b4ab9efb50cb	4.50827e-05	4	0.620355	NA	0.620355	FALSE
24c0169e070be8becd3e39981bc2d05b	1.00236e-05	1	NA	NA	NA	FALSE
faaefc4cfb54667c2a35b9b96960fa0f	9.23543e-06	2	0.571637	NA	0.571637	FALSE
960b5c3d4ea03dce1cb98a0b92545a3c	1.59244e-05	2	0.571135	NA	0.571135	FALSE
41388070b02a7c162aa7245ce4812ebd	0.000638136	7	0.47771	NA	0.47771	FALSE
38b7580c13cf081c9f279006c2dc70b9	0.000115565	2	0.674328	NA	0.674328	FALSE
6c2d19b1f93bb05af4652da117fab03a	0.000164765	2	0.252936	NA	0.252936	FALSE
66d5d9f8947998d5f49d929f0ad8013b	5.45321e-05	1	NA	NA	NA	FALSE
3f3a0eaeea9c0690b6ede1b17b4fd8ce	0.00045707	3	0.737471	NA	0.737471	FALSE
c29919216bd6a6713038fd18691cc505	7.77533e-05	1	NA	NA	NA	FALSE
ae55642c64c37a782f2593575057e765	3.96907e-05	1	NA	NA	NA	FALSE
f633cf95435defb67b3de0a9b69bb3cf	2.00654e-05	1	NA	NA	NA	FALSE
586fff2cb8f9d8b7cdba9ae717bd39af	3.6281e-05	4	0.53208	NA	0.53208	FALSE
5741bc0a461d7a0840a8f23288a1dae9	1.56727e-06	1	NA	NA	NA	FALSE
1de19b0d7a171cdd32b4dff524e87db2	9.12063e-07	1	NA	NA	NA	FALSE
a2384fb19ec710984135aecd427794a5	0.000185908	5	0.82265	NA	0.82265	FALSE
a4d5df4451a93db44f8cff50d7a263ca	6.52297e-05	1	NA	NA	NA	FALSE
9b687de9be4f704b467cda05c8dbe5ff	3.73277e-05	2	0.622019	NA	0.622019	FALSE
29af0308dcead19a4a4559a843480821	2.9186e-05	1	NA	NA	NA	FALSE
e8924a23e16ab4fab433312fd98799b0	2.02059e-05	1	NA	NA	NA	FALSE
4a00758bfb9b1277be5b99373863f10a	0.000153433	5	0.490562	NA	0.490562	FALSE
72b4407c0db61e70e0432c4ae2c83f34	1.48518e-06	1	NA	NA	NA	FALSE
d57e229f074a6fd9033cc6f0de93d51c	6.02431e-06	1	NA	NA	NA	FALSE
7255869089aa192de3e8897c8c0f9d99	3.08825e-06	1	NA	NA	NA	FALSE
f72e007caf0154c2851b91d8396d676f	0.000421242	14	0.914499	NA	0.914499	FALSE
acdbb4d120b701867cae596a293d444c	7.90949e-06	1	NA	NA	NA	FALSE
5bf1feea88e6682bd731aad0bfa51862	1.49138e-05	1	NA	NA	NA	FALSE
de5d8c850db210378e39ac799b11103d	2.6991e-05	1	NA	NA	NA	FALSE
2965e4fe9992186d3b19062a2d4ccb83	1.33831e-05	1	NA	NA	NA	FALSE
a0f0096093ead50162860be8daed6017	6.42651e-06	1	NA	NA	NA	FALSE
b9c60b3b4c1901e944d5a952bd05cc82	4.55284e-05	2	0.565468	NA	0.565468	FALSE
c35bf4618fff56be7ef34f4ee4cb62d5	7.18816e-06	1	NA	NA	NA	FALSE
dcea9f7fd28f8188c7aca9d86b5fbeca	4.95073e-06	1	NA	NA	NA	FALSE
8c0f72b65656f0b69252e8e8a4f6549b	2.83419e-05	1	NA	NA	NA	FALSE
2653eceb9872b6333f3b0e5d4ffd563d	3.07127e-05	1	NA	NA	NA	FALSE
99bfcba85f555c0247b9c1fe07a47ff1	7.98334e-06	1	NA	NA	NA	FALSE
69a4076cb10931f4ba7ebe270413b765	7.95372e-05	1	NA	NA	NA	FALSE
906e2ee40c1be31762142b47c1869aa4	9.63444e-06	1	NA	NA	NA	FALSE
bc1a59f75e2e71ceaee129a9cd3d0ca7	1.62203e-06	1	NA	NA	NA	FALSE
a20b29966d64c1b7b97caa7c39581399	5.65202e-07	1	NA	NA	NA	FALSE
36043c877c89ac32ba7587ba204b9494	6.75868e-05	1	NA	NA	NA	FALSE
dcbbeaf303a71a09d58bb80e450e101e	1.44328e-05	1	NA	NA	NA	FALSE
49f1c3125e9f0b375cd4a4adb2ed68b7	1.26614e-05	1	NA	NA	NA	FALSE
81faaa92f5dd84af2143b671a9514426	0.000288543	7	0.930769	NA	0.930769	FALSE
de20f995660496251a0065b8e064067a	0.000200624	5	0.602909	NA	0.602909	FALSE
8aa260ad8a2a3cb46c1c3998336473c9	6.33072e-06	1	NA	NA	NA	FALSE
716a49156b6ee7acbf8918ab6ba0a16b	0.000114288	3	0.76545	NA	0.76545	FALSE
e84eaac114335292632815f414d2b8a2	7.14327e-06	1	NA	NA	NA	FALSE
a4beac1d295378806e5869470309c0d2	0.000750385	2	0.875236	NA	0.875236	FALSE
1d090a8b11b17986a606c62d19bef672	0.000249767	4	0.788908	NA	0.788908	FALSE
a64f40da4199b6734698f009f0e50d9a	4.97994e-05	4	0.865484	NA	0.865484	FALSE
ed489d3ce32a9996399a93552c010889	0.00055597	3	0.850322	NA	0.850322	FALSE
3bb44124cead06671fba7c71c09e821f	6.07824e-05	1	NA	NA	NA	FALSE
6caed4bf851124ed8c9aa8dbb9099011	0.000180659	4	0.374432	NA	0.374432	FALSE
0e593b1d3ba894dd8bab44a470a214fe	3.28601e-06	1	NA	NA	NA	FALSE
29b9b0c2d3a36ff404bfba4cb63aca1e	1.57917e-05	1	NA	NA	NA	FALSE
f78d2864c5d80b6e4053243427902194	1.33706e-05	1	NA	NA	NA	FALSE
06e52c1d80948986ae5fcd620d86646d	8.32477e-05	1	NA	NA	NA	FALSE
c0b03a900a5f09f6fac3636171c76f55	3.43498e-05	1	NA	NA	NA	FALSE
43f3c1595a0c9c8b7b11a12697b9564b	1.73574e-06	1	NA	NA	NA	FALSE
00a2f30423321cc12f2e077df66d720d	3.26062e-05	1	NA	NA	NA	FALSE
1fb73dba1221f89db6a4189e1adf1436	4.79599e-05	1	NA	NA	NA	FALSE
9ed10802debb026cb7f3a92395cb6ace	1.15462e-05	1	NA	NA	NA	FALSE
0dea7be1e56d386113c1ba0044285af7	0.00300085	18	0.812518	NA	0.812518	FALSE
cc7aa3102f6e49b78eecf686cf0389c0	0.000173079	6	0.45097	NA	0.45097	FALSE
e7d2527ac972c638b99f0d852f2e4dbc	1.59645e-05	1	NA	NA	NA	FALSE
adb0ca301757824963d614c7cf3dc326	6.64105e-05	4	0.976479	NA	0.976479	FALSE
fd315c7478b8d9f235028663e67ea61d	3.11122e-05	1	NA	NA	NA	FALSE
f0b63359fe211c6dccad6e277285977a	3.24494e-05	1	NA	NA	NA	FALSE
b6b04aecfbcf32fa1716093e648265c9	1.75818e-05	1	NA	NA	NA	FALSE
7f19f6aa9116e6292a8cea455b46b2f1	2.43132e-05	1	NA	NA	NA	FALSE
8fef8928834112f3755db7e82d3e1047	0.00232022	18	0.895588	NA	0.895588	FALSE
173b8383238dc87920b640dfd06347b3	0.00151226	19	0.886579	NA	0.886579	FALSE
3fa1d88656ca70c006a74eaec6585bcc	5.95117e-05	1	NA	NA	NA	FALSE
fd0af134886850244ea15d3c59313636	1.3862e-05	1	NA	NA	NA	FALSE
1744e3788814552669db11cf9f36e9a9	6.0055e-05	1	NA	NA	NA	FALSE
9ac0f4222f57b6a3c88fbde123d1b33c	3.13455e-06	1	NA	NA	NA	FALSE
adaee256a34ff7012e77d1a26d82b874	0.000471342	23	0.927204	NA	0.927204	FALSE
e1ee0a34cdeed1b35c0d76410a513439	0.000343786	16	0.944987	NA	0.944987	FALSE
cb5bc712e8afb9c678e00cca153112b1	4.46286e-05	1	NA	NA	NA	FALSE
521e9ae109b0a9447af1c999b7b6f3f9	8.67492e-06	1	NA	NA	NA	FALSE
f1e9eef81efd06a44eb952eb7b974852	2.54949e-05	1	NA	NA	NA	FALSE
f0537a8dcbfb7b18465d751de034e9ae	0.000729432	5	0.550225	NA	0.550225	FALSE
f2226aa7edf9fa110196f30e4fcbf1a9	7.64491e-05	4	0.727353	NA	0.727353	FALSE
9bbbd25490fd65a2995755a5acff8c44	1.32675e-05	1	NA	NA	NA	FALSE
bf51277fc250d0027512309725ff074f	0.00538315	39	0.776959	NA	0.776959	FALSE
9a44a492df8d590675e82abc71992d04	1.13356e-05	1	NA	NA	NA	FALSE
42d814df924154156d78e87fdff01ed2	6.48811e-07	1	NA	NA	NA	FALSE
7f484baf993d924e0ebbdccdc6ea25fc	0.000155767	1	NA	NA	NA	FALSE
530324591fb6e34b96dd59b21c2642fe	1.36016e-05	1	NA	NA	NA	FALSE
f39d708925bcd1dad0be68019ca2e96f	8.47809e-06	1	NA	NA	NA	FALSE
f9e6344cd32fa54dd7cb882eb66454cd	4.97061e-05	1	NA	NA	NA	FALSE
9f7fa442a72159e826dad9b6d17b7d51	6.02424e-05	1	NA	NA	NA	FALSE
50722f92fdfb2619e411b000b8ca8f76	5.65202e-07	1	NA	NA	NA	FALSE
18731d80f49ed91b1eb1c865c2ce41ca	2.40112e-06	1	NA	NA	NA	FALSE
1cf54f73cd5141514064a129cf410ff1	4.28434e-06	1	NA	NA	NA	FALSE
80167284aef1902e70a70d85b67a6293	0.000185363	2	0.606984	NA	0.606984	FALSE
d4e740bc5c2587cbbb188e8e30026611	5.66396e-05	4	0.602405	NA	0.602405	FALSE
a1a4c1d646cc7949feb5c91c64e7b289	3.54236e-06	1	NA	NA	NA	FALSE
cb5d59ce315c13cd741c020c9567fe71	1.62376e-06	1	NA	NA	NA	FALSE
a9370fc00e3a694544ce3b6826933f61	6.82358e-05	8	0.438795	NA	0.438795	FALSE
0bb543155b612df6be80da76efef1621	2.88035e-05	3	0.824074	NA	0.824074	FALSE
062653f8c794b61d1211be0085a51713	4.26722e-06	1	NA	NA	NA	FALSE
3af0fa5d5ed8be05e4e4aef4af77124a	1.99569e-05	3	0.795207	NA	0.795207	FALSE
93c14052aebe463a8946aea04028e303	1.69653e-05	1	NA	NA	NA	FALSE
fdb401a34cb3a9afe89c3755e18f18fc	2.76658e-05	1	NA	NA	NA	FALSE
20cac722e4c79ef8e001ba1a17ef9533	1.40371e-05	1	NA	NA	NA	FALSE
b40ab2a6292c346f80cb6a1cde1db757	1.24833e-05	1	NA	NA	NA	FALSE
6a0a3a518a10c18946f1043c6572dba5	0.000680003	2	0.730581	NA	0.730581	FALSE
09e13425a566e500fee3795d0eaa2ce9	0.000206021	1	NA	NA	NA	FALSE
2005a1e1770a6a8a846c0003bf97b97f	0.026802	10	0.743406	NA	0.743406	FALSE
8565af8b34d54456e6cd456d528ca70e	0.00835164	3	0.677878	NA	0.677878	FALSE
1a2fbf2e8b5477381813648767bbe546	0.000117213	1	NA	NA	NA	FALSE
0d27fd332431193c0fe6f3f796f78bdc	0.000294669	2	0.726202	NA	0.726202	FALSE
ccd34ff8c9ef8c4f6911f0db98a6ba9c	0.000108992	1	NA	NA	NA	FALSE
83c67b24c7dc9991a81d1ea28a189ca2	0.000134579	1	NA	NA	NA	FALSE
a4a01f9c2df7fef41010175b0312641d	2.10451e-05	1	NA	NA	NA	FALSE
261800e833057d06be26d54bbec5af37	2.76658e-05	1	NA	NA	NA	FALSE
c10d1575eb09a7fbbf87c5f0996cd5ab	3.60168e-06	1	NA	NA	NA	FALSE
347ca50b53f3b267035a687830b1748e	2.18168e-05	3	0.715337	NA	0.715337	FALSE
e3ef57e3cbed176dff92ef8342f45178	1.65198e-06	1	NA	NA	NA	FALSE
9eacfd0c624ecba7ffff6e7b9068b17e	3.96038e-06	1	NA	NA	NA	FALSE
89a8648166575f33d71b2a8b75e2a4c9	2.00797e-06	1	NA	NA	NA	FALSE
3981d9783fe1e9e6c7c6cbd4c0db84d6	3.93988e-05	1	NA	NA	NA	FALSE
67061bf2887ea44ff051895481bc7d5c	1.71991e-05	3	0.46779	NA	0.46779	FALSE
e172e04e4e9c87f3ded9e1971be5a09d	3.26149e-05	1	NA	NA	NA	FALSE
10bfa16d711b38585ac1175b207ed6c7	3.62677e-05	1	NA	NA	NA	FALSE
477bdfe110c9ac712be63edfea0483c6	0.000256222	1	NA	NA	NA	FALSE
6e3864e462c88eeef38c58479d4787c7	2.2439e-05	1	NA	NA	NA	FALSE
8161058aa9a241440f62e675becb1e52	1.53942e-05	1	NA	NA	NA	FALSE
d68ce1ee602aa886d34ef344207522ab	0.000374419	1	NA	NA	NA	FALSE
f9a3ccf15d1ec32916a5d75c4bf7b729	1.82643e-05	1	NA	NA	NA	FALSE
f31bf726d8a231f5a7b30a8f76868e0f	2.10556e-05	1	NA	NA	NA	FALSE
e38b21133f208e5cd45ab96b0b3e1022	2.09931e-06	1	NA	NA	NA	FALSE
7e73f858296f6f9f953b1102675673f5	0.00191505	3	0.527152	NA	0.527152	FALSE
d6bf90c3bdd4aaab5ca5dd3a1e84dfdb	5.70939e-06	1	NA	NA	NA	FALSE
05fafcc76412edec77c53f7dce960fc5	4.95929e-05	2	0.16127	NA	0.16127	FALSE
8a26a9966359b543dd37b895bc5d7069	7.00297e-06	2	0.532625	NA	0.532625	FALSE
4edf22cd8babe88d7b4269b97bb150db	4.08647e-05	5	0.185094	NA	0.185094	FALSE
b02a8d33d018119dedb2db15db887bfd	0.000155605	14	0.618145	NA	0.618145	FALSE
b8ef51845b7e67717f7297b0d58ffabf	7.45903e-06	1	NA	NA	NA	FALSE
78ef6d7394ef0048ef6fac2a21602103	2.63195e-05	1	NA	NA	NA	FALSE
2dcacb6f6dffd0c6eb9a675853198b6c	1.1832e-05	2	0.299758	NA	0.299758	FALSE
1ce4a8243755bac14b42adf57d884193	2.8627e-05	2	0.140241	NA	0.140241	FALSE
c366064866eaed18a54d15640272ab34	4.15113e-05	3	0.771241	NA	0.771241	FALSE
404fde6459f101cabd1c2455db006634	7.0546e-06	1	NA	NA	NA	FALSE
0bc52008cd9c575a9167900f109fe72a	7.42589e-06	1	NA	NA	NA	FALSE
c535c9d47d0c8c12a18a6b4c5f49dcb4	3.12171e-05	1	NA	NA	NA	FALSE
841ed5607d67153ff19d369011d0f8a5	0.000105627	1	NA	NA	NA	FALSE
46cb9067a900f975b13434d008f5e949	1.39007e-05	1	NA	NA	NA	FALSE
e811df66bd4c594c42c909f568d9cb05	2.28744e-05	3	0.372476	NA	0.372476	FALSE
fb03af84438071727d1060a284946457	4.45553e-06	1	NA	NA	NA	FALSE
1073f94b3c333c4773264471be1316f2	7.61883e-05	1	NA	NA	NA	FALSE
290f31792eee70a33832429ff94bfaec	2.01089e-06	1	NA	NA	NA	FALSE
e4e9ea3c630d63a49ed5b0ca8809e9c5	4.79599e-05	1	NA	NA	NA	FALSE
8f6a055a1c013500cdf2f661fd50f88f	6.27093e-06	1	NA	NA	NA	FALSE
1b2c41577c16f4c672a2a861e6b89b14	9.73217e-07	1	NA	NA	NA	FALSE
87013414f16e3ea2504ad32c38214174	1.09709e-05	1	NA	NA	NA	FALSE
ae71bf7c99d3583a2d8841e5911c5716	1.96876e-05	3	0.832259	NA	0.832259	FALSE
99438cd62226bca459bd9f55dfbe41ab	5.19812e-06	1	NA	NA	NA	FALSE
ce36cd192172c4d302cefd39c6c0e2bc	2.59906e-06	1	NA	NA	NA	FALSE
4849d088a7df9b6b9369a1f649605dca	9.73217e-07	1	NA	NA	NA	FALSE
bfd61380c416b5ae1c0550dd39907cc8	6.93102e-06	1	NA	NA	NA	FALSE
3719a3d34f8b376c1e6abaf9a767d533	9.54515e-05	1	NA	NA	NA	FALSE
2d80bdd3d816a5a485fa1ffcd828f0d2	0.000103159	1	NA	NA	NA	FALSE
15e05255b2aa8ee3524ca61eb207bb18	0.000123132	2	0.745102	NA	0.745102	FALSE
8ca5821de1f2af154935a9fbd5ddf46d	2.65879e-05	2	0.382304	NA	0.382304	FALSE
4335c6f17291687871b83669d14f6cce	4.10428e-05	1	NA	NA	NA	FALSE
781430c159ecc011923a6d1e212e1a96	9.80467e-06	1	NA	NA	NA	FALSE
06f4e7cdceb19af8b47855411e1692ac	9.57093e-06	2	0.765069	NA	0.765069	FALSE
06f5587194058690234b0af24a1b20e8	1.47904e-05	2	0.437085	NA	0.437085	FALSE
726dc214c3c394f70192708ef5e06fd6	7.54084e-07	1	NA	NA	NA	FALSE
7db0ada5f2b0204eca13cdfd74bc1915	6.52297e-05	1	NA	NA	NA	FALSE
c97d3931bcd04368decd6c15e4aff02b	0.000249838	1	NA	NA	NA	FALSE
ba155ff2470ff28b75c231cad8dd7ba9	5.13301e-05	5	0.493538	NA	0.493538	FALSE
6b5943a83565f214693a33d3ca769f2a	1.65976e-05	1	NA	NA	NA	FALSE
06fb51222cebc1826226d83e5bb18d33	4.23904e-06	1	NA	NA	NA	FALSE
076ffc8bbd2e2dfb16f2dbd62097428d	4.98647e-05	6	0.549907	NA	0.549907	FALSE
2f9a7a0378b5b3594e9243a206d9e919	1.78601e-06	1	NA	NA	NA	FALSE
502a648d63b746e5c9ba8d34366b1108	1.32436e-05	3	0.782521	NA	0.782521	FALSE
eb8128a7a8174efb9612181a90464d2d	7.9134e-06	1	NA	NA	NA	FALSE
616b7edee3850c50deee0d185c991c5f	2.81086e-05	3	0.593451	NA	0.593451	FALSE
c6e66e277fe5276a752dbf5de4ae322e	9.43243e-06	1	NA	NA	NA	FALSE
80d54d1730bf565891d737855a5b438d	0.000244628	9	0.652779	NA	0.652779	FALSE
b6fb252a7251d179db282622a9284e3b	1.00141e-06	1	NA	NA	NA	FALSE
7e1ff9bdffbd1dcc700c012d950c0f40	1.1551e-05	2	0.485408	NA	0.485408	FALSE
4b811090620ac9eaf256202d6e1893bf	9.75791e-05	8	0.630361	NA	0.630361	FALSE
7f270b16d032c63a356129be54533834	7.49802e-05	5	0.908596	NA	0.908596	FALSE
3e9d6fe1d309e31aef70f55e766f23f5	0.000140934	8	0.343967	NA	0.343967	FALSE
491f3d3f601409b5ed997b35e6f695d7	3.82717e-06	1	NA	NA	NA	FALSE
fa8fb78e779f17c46dd2f26ed5f7dd61	1.77354e-05	1	NA	NA	NA	FALSE
42592635617f70a46463dc19091602b7	2.99903e-05	1	NA	NA	NA	FALSE
385434f5cbdf71f2c505b8728df69405	7.25571e-07	1	NA	NA	NA	FALSE
b8ab8eaa67680ee0466f6634f35c1dc5	6.05579e-05	3	0.0354438	NA	0.0354438	TRUE
d19ae127985afd7a484e032cc7d411ca	0.000316374	6	0.52501	NA	0.52501	FALSE
2a67174be6b02b1597688df463163938	6.33072e-06	1	NA	NA	NA	FALSE
11491e669ea8ec3ebebcd27525de2adf	1.42396e-05	4	0.616909	NA	0.616909	FALSE
3626e246621bd0d0f5809a418820fd65	4.07435e-06	1	NA	NA	NA	FALSE
3f0d0807eb58cbc71d7ee027d8b31e30	2.11024e-06	1	NA	NA	NA	FALSE
fcb893b343bc658d61454e3938080dbf	2.69486e-05	2	0.64059	NA	0.64059	FALSE
099a442e0dd80310df9ff6e5041ee83b	5.46342e-05	5	0.720722	NA	0.720722	FALSE
e15b2b2c55a51c80749fb03f466c40de	1.90762e-05	1	NA	NA	NA	FALSE
54adf32cc4b167be68af98b305bcfe2b	0.000183972	5	0.813185	NA	0.813185	FALSE
a30a3b2f30936b06a4781acef655c12c	3.60817e-06	1	NA	NA	NA	FALSE
5d97e68ad3d97de8ee24e7fe5c04b800	4.55509e-05	6	0.747504	NA	0.747504	FALSE
57e354a9dfe54a6cef40a0fe09ab5db6	1.0066e-05	1	NA	NA	NA	FALSE
b1a2c8d372960d6028b0c7ae5ba976e6	1.18701e-05	1	NA	NA	NA	FALSE
f47ad1901581a0680968fc4bf40be65d	8.33456e-06	2	0.670517	NA	0.670517	FALSE
ac81fc94275a0507fd36f8534b18d4e0	0.00011785	8	0.88971	NA	0.88971	FALSE
0f843bcf768eed8cd8d6cc966d09e7c7	6.18782e-05	4	0.873453	NA	0.873453	FALSE
e44e85d13cf3a5d157851e425d922498	0.000119071	11	0.900057	NA	0.900057	FALSE
ac8917c6ee060a48e2955eb6dd782edf	5.70107e-05	3	0.537567	NA	0.537567	FALSE
cd7a605b7c7129c35c2b41a2c84441bb	0.000537887	17	0.904561	NA	0.904561	FALSE
e1a0652dbe776a97b04c9594b0ce1353	3.36394e-05	4	0.19267	NA	0.19267	FALSE
945b649f3e912e189ecfd5476d89cab2	4.19707e-05	6	0.805479	NA	0.805479	FALSE
7248da659a47769c97f5198e2ad26d0f	3.17144e-05	1	NA	NA	NA	FALSE
645b32d1598ee6a3ef02ed3141b7ea21	1.79751e-05	1	NA	NA	NA	FALSE
6c5921f519eb9053d8180b8a40f99418	4.2729e-05	3	0.938914	NA	0.938914	FALSE
d53bec6fa53aacad239f0442aed53ed5	2.99189e-05	3	0.443699	NA	0.443699	FALSE
5bc9645db5e37827c27c0453415d1044	5.27909e-05	2	0.573343	NA	0.573343	FALSE
200108a2d6ddd3af6d7f39c0fb1ccb1d	5.34258e-05	3	0.852445	NA	0.852445	FALSE
4209bb5c73d745ecdcaa1c48e2aafa75	9.92922e-05	7	0.263422	NA	0.263422	FALSE
14d17c310c692b12a41daf36662b0d74	8.68771e-05	6	0.254319	NA	0.254319	FALSE
0bbb37111bddd2c7502122f0d75ea7ba	7.3775e-05	6	0.448993	NA	0.448993	FALSE
204fabdabbfe1476045c1eae5aae3375	2.66702e-05	2	0.596263	NA	0.596263	FALSE
838da8224af6bcfbf8f7929cf3a62c1c	7.9548e-05	7	0.792475	NA	0.792475	FALSE
ce323691466d6a301c27f82c04147e92	7.45112e-06	1	NA	NA	NA	FALSE
392078bb880e55f399b235e82bbf46a5	5.65815e-05	4	0.827316	NA	0.827316	FALSE
441e39b6f240fe4905897d35be38154c	8.54155e-05	7	0.88884	NA	0.88884	FALSE
05150019cd05623b561d8a51176bea18	8.16463e-06	1	NA	NA	NA	FALSE
023900254b0b413013aa3edc89082ebe	1.95059e-05	2	0.398412	NA	0.398412	FALSE
b8457493b432c73da345e303b0c33e4b	6.34297e-05	6	0.945548	NA	0.945548	FALSE
2ffb9461c22573ae26c2d6eb331c1ff1	3.38497e-05	3	0.844854	NA	0.844854	FALSE
d0b0d97b2853c1e61fc6f14f1ba0ed1e	0.000132862	5	0.615565	NA	0.615565	FALSE
bdc94688c13f49a12fe6bb6bc80b96c2	3.80603e-05	5	0.764615	NA	0.764615	FALSE
d14906d17474403ea9333e591ac1f475	6.68982e-05	4	0.598973	NA	0.598973	FALSE
83e3cd8b94585150d09ee2bc53ffb0c3	4.72269e-05	2	0.964119	NA	0.964119	FALSE
71dfa836148cb585608c69173b199650	0.000204242	10	0.875149	NA	0.875149	FALSE
4e5a8d9714c2178a980c2e5f00d56040	0.00010055	5	0.724053	NA	0.724053	FALSE
9176d0c8f7a7b553bc60375da0b09277	3.35576e-05	2	0.237465	NA	0.237465	FALSE
8dd05d6c7842e8e8d39736ab32ba71e4	0.000324415	13	0.372669	NA	0.372669	FALSE
e1907dcec33c53672692a561cef55164	3.47484e-05	2	0.951031	NA	0.951031	FALSE
faa716f2a756cc5f015d3249255dda38	8.02352e-07	1	NA	NA	NA	FALSE
65504046933c3edb296144f5801125bd	1.40277e-05	1	NA	NA	NA	FALSE
238ef5e036145eedb05035a99401bbaf	7.65583e-05	10	0.551941	NA	0.551941	FALSE
c1194db04f999ac3abcfb0e80a569280	6.01785e-05	2	0.600048	NA	0.600048	FALSE
0a6b20b7e18bc5e61b79ba788a97797b	9.77413e-05	6	0.758733	NA	0.758733	FALSE
5739abb396ff2b17a0d0973ad82ea585	5.99169e-06	1	NA	NA	NA	FALSE
5577a25c82e60ca33621d3a512364ffe	2.92723e-06	1	NA	NA	NA	FALSE
283b8eca4a5ccc6089655b1334a88e44	7.28086e-05	4	0.381925	NA	0.381925	FALSE
e0974c82ff7eae68ddb68fb5248b92e3	4.27251e-05	3	0.858587	NA	0.858587	FALSE
9b8106c07e0732182f2bf671d2dfaa37	4.59499e-05	2	0.0207929	NA	0.0207929	TRUE
a717f9c8a9d4db6158ef8513abbe20da	3.42439e-06	1	NA	NA	NA	FALSE
636289958feba17aec272c86ca697e8d	0.00014063	8	0.536864	NA	0.536864	FALSE
48e1545384fd09ca375e155ae254bc1c	1.23762e-05	1	NA	NA	NA	FALSE
ef625eaea65691f330edf4d32374f964	6.56561e-05	6	0.962094	NA	0.962094	FALSE
03c6d10aee9066bd004e4977984234fd	3.57203e-06	1	NA	NA	NA	FALSE
2bf3ecb2643012b6cbc23b8851166a08	7.00515e-05	4	0.8625	NA	0.8625	FALSE
0a2fd8a82fa8b1abb4c8d94fe61ca59d	4.10034e-05	4	0.915797	NA	0.915797	FALSE
ab8ecc7d8382d653756f215910174e58	0.000136371	5	0.150933	NA	0.150933	FALSE
8f59b680c9f90e793f0c299837ed18f2	9.49607e-06	1	NA	NA	NA	FALSE
91967a0f980d933fbeb04955d806240c	0.000212209	9	0.188523	NA	0.188523	FALSE
583d7d7461a24ba466297589a35977fc	1.05512e-05	1	NA	NA	NA	FALSE
fdc26e99b5dc958c1a881302e582e32a	0.000117332	7	0.520048	NA	0.520048	FALSE
8cf5572436004b209514fb758f1611e7	7.55109e-05	7	0.95293	NA	0.95293	FALSE
d5c24d6810853d797cdcdf4ac8cdbf0e	0.000389713	16	0.763448	NA	0.763448	FALSE
291ebf3db68104251865322d2dfd21ed	0.000157998	3	0.510464	NA	0.510464	FALSE
26941357be2cf86674396da536cad447	1.00635e-05	2	0.838257	NA	0.838257	FALSE
f8319da7e57b5b4a5101772559ccd15f	3.19544e-05	3	0.653095	NA	0.653095	FALSE
e052d31d60ecca8af63cb49ee830996d	6.21308e-05	2	0.0330516	NA	0.0330516	TRUE
9fe1982ea385534f946d09d95d93109f	4.12881e-05	2	0.418233	NA	0.418233	FALSE
c6e26ac3c6b4eb6738099339d147c9b8	3.35959e-05	3	0.239217	NA	0.239217	FALSE
72ad353e2bee6a7f5f65bb15306cfaf4	1.97331e-05	2	0.711239	NA	0.711239	FALSE
cc294454eb90f03e89f17b73b05f3206	6.18809e-06	1	NA	NA	NA	FALSE
e0c2bc9ed8257c822e853a7daa72205a	1.69481e-05	1	NA	NA	NA	FALSE
9245400fef529ea60789f9e7a3eff0a4	2.72276e-06	1	NA	NA	NA	FALSE
8e04d1a0bd7bcd411b3818b359fb540c	1.61939e-05	2	0.134694	NA	0.134694	FALSE
6f2da74e6bfd94cb1cd0bd3a17dee664	0.000234692	11	0.743248	NA	0.743248	FALSE
197113967fc06328d4ab3b548355fc05	0.000365306	9	0.537232	NA	0.537232	FALSE
94fe060e5e65ddb7d08778fd85c4b383	8.18156e-05	1	NA	NA	NA	FALSE
01497bad0f6075147fd36869654a6c9e	2.46994e-05	4	0.86659	NA	0.86659	FALSE
c562c086785e10e67093954994142b78	6.9758e-06	1	NA	NA	NA	FALSE
5562e9f76c6174b033656f23d89774cb	8.1546e-05	3	0.635172	NA	0.635172	FALSE
e2a230c80e7ba4024a4cb2cfb2f84ffa	6.02053e-05	2	0.359007	NA	0.359007	FALSE
3417acb9c1f2bceeb552618ed3b680b5	0.000238987	11	0.770459	NA	0.770459	FALSE
1d9b14dfca582fd6e22ff3d4836e5b93	1.70164e-05	1	NA	NA	NA	FALSE
4774fa329d013f098cfe45194a57621f	4.69375e-05	2	0.404558	NA	0.404558	FALSE
93651b2cda9f756ef51ed43a901b9c89	7.56302e-05	5	0.828819	NA	0.828819	FALSE
f25ddc5108205bfb99025b69d0aea749	7.80821e-06	3	0.199941	NA	0.199941	FALSE
3ed791b3d38009ad9e223c9c01a4ec37	2.09931e-06	1	NA	NA	NA	FALSE
e498539376c178fa6fde3023f45e5e41	0.000189901	9	0.591921	NA	0.591921	FALSE
3f31e04738b19cf9237ada2a6b599214	0.000164949	6	0.159303	NA	0.159303	FALSE
04cec3a41df33949a63c59457fb1e88e	3.10223e-06	1	NA	NA	NA	FALSE
260b0ad122687a2321d69c1d99255588	0.000178597	7	0.768977	NA	0.768977	FALSE
9cd949f5751af6c252e4bd0bc2dc9566	6.23135e-06	1	NA	NA	NA	FALSE
3911986b1b462082d2c021696bc2ca8c	4.96457e-05	3	0.566721	NA	0.566721	FALSE
bc2002ce61ddf6bf718eb719e47ef61c	6.69323e-06	1	NA	NA	NA	FALSE
47f459bfbb619ba7eb08530490e9eb69	0.00014092	8	0.484939	NA	0.484939	FALSE
1f25b5dda845079f393f75e2696f1ea6	0.000193981	6	0.722181	NA	0.722181	FALSE
971e47f57d7ccebc4d3706a84dfed8b1	0.000188854	5	0.714236	NA	0.714236	FALSE
f7f6bd4fa71225bfb520958175ea836d	0.000145051	7	0.994255	NA	0.994255	FALSE
045b5a25d6f20895cf8ac6502bd244c4	4.22048e-06	1	NA	NA	NA	FALSE
05570da352ff8bd242da1548e1db25fc	0.00117265	15	0.808832	NA	0.808832	FALSE
2423e91146e3a2349259dfe665ae3c7a	8.67298e-05	6	0.691601	NA	0.691601	FALSE
a4a2b3ac9ec1333d2c8b5c90e9717ac6	0.000254342	10	0.800919	NA	0.800919	FALSE
75b6c4c9c295dc5ac0de284e055deaa6	0.000457987	10	0.22563	NA	0.22563	FALSE
875ca7c4fbe509f1e4dd0d82f202e61c	4.3179e-05	3	0.855759	NA	0.855759	FALSE
b470375aac9f5c0af2170e7f9c43d6d8	6.64459e-05	4	0.46851	NA	0.46851	FALSE
4ba72ffb8b00ca8e40f7cfec9d6a9f25	0.00025722	8	0.569212	NA	0.569212	FALSE
d8804f6c68c842c68e928d68dd41834b	7.20402e-05	4	0.185681	NA	0.185681	FALSE
367480eef2e61af048adc86ce406ea84	1.34338e-06	1	NA	NA	NA	FALSE
c59afbe51cbd2309856fb6f59550fd4c	5.57769e-06	1	NA	NA	NA	FALSE
2e3861183b732d7902d08e9898f1885e	6.36642e-05	1	NA	NA	NA	FALSE
10fd7dfda0c3f8257d43d61d26f61f8b	2.24442e-05	2	0.801166	NA	0.801166	FALSE
468187f2d047c1ccdf72686375009d9f	0.000100412	4	0.371646	NA	0.371646	FALSE
548cc38ce65ebdd98a9d0f3f91276e54	3.33803e-07	1	NA	NA	NA	FALSE
019c00ded6d1acbcb9e52f8c9a5b1a6b	8.38906e-05	1	NA	NA	NA	FALSE
91d05bbdc6373962a09f10a27b7bc834	4.978e-05	5	0.198065	NA	0.198065	FALSE
75881de22d17bdc6387d17143e83cd60	0.00028968	8	0.670637	NA	0.670637	FALSE
89cc8f1594fc59d9685cf6839cffcb4d	3.62786e-06	1	NA	NA	NA	FALSE
8a23c4cd465b4d17e5aa8975f491e59c	2.95066e-05	1	NA	NA	NA	FALSE
b87de5e15540fdfa36c81f88ad7c15a2	0.000229341	6	0.80224	NA	0.80224	FALSE
8b580c769bec7c55044de51b614c6d39	3.43701e-05	3	0.768498	NA	0.768498	FALSE
6b6c94b169265396dd3b91f5eaf5939a	0.000133051	5	0.622879	NA	0.622879	FALSE
e51d2d6a135e400a9ba1bc4d5821f27a	2.10416e-05	1	NA	NA	NA	FALSE
838fa698aa58eebf4fbf6bb209bdd6ac	1.13056e-05	1	NA	NA	NA	FALSE
740420e354de7816978dc797b2433583	2.33328e-05	1	NA	NA	NA	FALSE
6e31ce473cc426e24b2a1178f6410e42	1.69481e-05	1	NA	NA	NA	FALSE
effc88caa466cea65ad0c46c4e30a7ca	4.41228e-05	1	NA	NA	NA	FALSE
2c7e0e23ddbff0d71e157b01bd0fbee2	0.000479374	10	0.47035	NA	0.47035	FALSE
f5554aa1c55377b28aca105a2133be0e	2.29488e-05	1	NA	NA	NA	FALSE
bc04c89dafad3e32233249c564e7bc57	0.000271794	9	0.853603	NA	0.853603	FALSE
bbb3b52fd2c2a574ed01b540224a5f33	2.12554e-05	1	NA	NA	NA	FALSE
9cbddc6b6967c18789b97bc06536ed4f	1.53087e-06	1	NA	NA	NA	FALSE
61cbf96fbcf7a3242ea4d538115dd4af	0.000164793	8	0.819273	NA	0.819273	FALSE
63e7ca04337bbd383bc141d8e40b14d8	6.34155e-05	2	0.704266	NA	0.704266	FALSE
e1731bd5d1e591d09317ee220ce0d3e7	0.000477801	11	0.629399	NA	0.629399	FALSE
b5e19c2d4488d40784358b6eb309f690	1.65874e-05	2	0.259513	NA	0.259513	FALSE
a45f84fe2cf2343b434ddc985b807fad	9.54489e-05	8	0.808787	NA	0.808787	FALSE
8a0c45e9b6b384d51c2f9ea1c4df7592	3.97747e-05	5	0.697425	NA	0.697425	FALSE
09fb7dcd81034127a0c538c4e2e47a27	1.21287e-05	1	NA	NA	NA	FALSE
1ea9110187e6e96e8e265f649958be61	7.45688e-06	1	NA	NA	NA	FALSE
87bfa34116e2b0603f9c6055cb474f03	0.000117305	10	0.818428	NA	0.818428	FALSE
a5e01f3da093b0c8d39f8609fb901fbd	2.0457e-05	2	0.415584	NA	0.415584	FALSE
7ff06c1183f9d245523e7265be966be2	0.00027498	12	0.793783	NA	0.793783	FALSE
ae40de0c28ef2b2cdfe5c34e4eec3527	4.63026e-05	2	0.637678	NA	0.637678	FALSE
700aec83386cd2c260a7f2fd095fa437	0.00011743	6	0.793477	NA	0.793477	FALSE
3afb7582e392e9254acbc2665914dd31	8.9243e-06	1	NA	NA	NA	FALSE
4a74921c23bf8fc0f4cec206aaeefaa4	5.079e-06	1	NA	NA	NA	FALSE
cbafa34b4b5463b2758ad307c53006e7	0.000135829	11	0.846894	NA	0.846894	FALSE
4d5cbde81983356b1db3ffb0d9a08022	1.27926e-05	2	0.771577	NA	0.771577	FALSE
a7278bea7bf1478733364be9be08018d	2.6212e-05	6	0.849101	NA	0.849101	FALSE
f7761f70c3cc0ba3edcd9994f5640534	4.84231e-06	1	NA	NA	NA	FALSE
5850d2fe4dd2ec239e409b282cda93b1	4.99558e-05	4	0.255902	NA	0.255902	FALSE
6307680910f940532ec8e16fc22f5722	7.16032e-05	8	0.794	NA	0.794	FALSE
fa617b5ebdd905de9395c7a03a8a1632	4.07435e-06	1	NA	NA	NA	FALSE
9581aa801b619cdb6fe899bf895982c3	3.63347e-05	3	0.829775	NA	0.829775	FALSE
6f2a1294c33e6ddc5f65edc55bb8c148	9.23693e-05	9	0.887921	NA	0.887921	FALSE
b12025cf6c929e5ab4ca0e8b531faa03	3.39908e-05	3	0.878092	NA	0.878092	FALSE
fe7689860d8ba5efbf68964adb8e9af2	2.23732e-05	2	0.156063	NA	0.156063	FALSE
9361a7833a81ffce05581c436a186229	2.1405e-05	2	0.651605	NA	0.651605	FALSE
543878992928c7028b46a8383678e2eb	0.000149	5	0.434696	NA	0.434696	FALSE
4347e901f5eb2d5b7611321f82c172d3	0.000159462	9	0.705301	NA	0.705301	FALSE
4db50f08d26db858da4b080c2cd1ad4c	2.90861e-05	2	0.709274	NA	0.709274	FALSE
bdb0794897d51b62166dce8993737a2e	9.6958e-05	7	0.15841	NA	0.15841	FALSE
85954a0ae82acde6254b98a14ad57a7b	1.38613e-05	1	NA	NA	NA	FALSE
7f2d320b2c0af59dd07c36c8a48e4ed6	2.56934e-05	3	0.737498	NA	0.737498	FALSE
d1df328ac801c263c64e525b1aa9a633	5.92147e-05	3	0.850791	NA	0.850791	FALSE
14165ba51578d1b0cf5fd9e6ea4d6ae7	1.81393e-05	1	NA	NA	NA	FALSE
3879b4e5ced8640f5f06d20df6959239	2.68749e-05	3	0.900829	NA	0.900829	FALSE
30b1160a79b25c989c071f5d93e04072	1.34614e-05	2	0.638043	NA	0.638043	FALSE
f30ff66525dfb237e639d5aa991acbd7	0.000141467	9	0.859272	NA	0.859272	FALSE
ccd7698128f2aa1b18f1b0ecfa663569	7.26347e-06	1	NA	NA	NA	FALSE
a4c56415502466064e97599393ab128b	1.31597e-05	1	NA	NA	NA	FALSE
5d6c020071035342dfb8bf2caee61bdc	2.39667e-07	1	NA	NA	NA	FALSE
fe5ec676b8ea0785c00c0225b2042797	3.11557e-05	6	0.917703	NA	0.917703	FALSE
100dd60328cace0143aca6d9d9b1639f	4.94012e-05	2	0.255794	NA	0.255794	FALSE
c52ae18b5e31ff94bb98fa8356f03d28	2.89878e-05	3	0.584347	NA	0.584347	FALSE
0bcd2c20147a725a2f638c43ba83c2ba	2.45418e-06	1	NA	NA	NA	FALSE
70f900cf7d356fe1bc66a3afed9d004b	5.74826e-05	4	0.859441	NA	0.859441	FALSE
f69edb2867d58bb8eb4312ad55720d9e	9.86233e-06	1	NA	NA	NA	FALSE
2a9faad19bc36f1d3660d42b043351c9	7.85117e-05	2	0.446698	NA	0.446698	FALSE
d2e9ec51bb471fab874af43da91dd9ad	9.08331e-05	5	0.851176	NA	0.851176	FALSE
8be3b6ce5404120905d70f1aba5c144a	1.53101e-05	3	0.541415	NA	0.541415	FALSE
663e5c1342d69a42382d3b635bc857c1	1.11386e-05	1	NA	NA	NA	FALSE
c94f48015695cbe8288cf27cd39a7beb	2.67729e-06	1	NA	NA	NA	FALSE
dc462ef8a2871bf14c0f1f57544931a4	8.17852e-06	1	NA	NA	NA	FALSE
6b90d7d5789e27c0e61f85a2ccf977af	0.000123647	5	0.54703	NA	0.54703	FALSE
3cc6a476a8243f00db25068a519b4ca2	0.000115226	6	0.542429	NA	0.542429	FALSE
ace493a64c7041f02f7b666e8ed1c46b	1.82022e-05	2	0.888199	NA	0.888199	FALSE
599ea38c050818ea2dce0659fb478189	1.73267e-06	1	NA	NA	NA	FALSE
4ad7006add7e8eefad1b909361251b62	2.61206e-05	1	NA	NA	NA	FALSE
3386257bec97a509a635d8736543c9b4	0.000166526	11	0.658492	NA	0.658492	FALSE
17aaa69e424f7438b335eeeea5b51082	8.16828e-06	1	NA	NA	NA	FALSE
c714c25a339355846fc5abed9358398e	4.71501e-05	3	0.696371	NA	0.696371	FALSE
baba2af4aa14178d6590f6a27466f6b8	3.50755e-05	1	NA	NA	NA	FALSE
b336a2209209818cc4315e3042a5a2ce	1.86493e-05	2	0.792195	NA	0.792195	FALSE
70e89e3066742b307bad28452f182989	0.000111857	8	0.758108	NA	0.758108	FALSE
471f49538a325ee32a8f807424a483aa	4.68045e-05	3	0.910623	NA	0.910623	FALSE
8a1ded2907c6b1759182569d257250fa	4.1889e-05	4	0.925002	NA	0.925002	FALSE
788cfeb03e336b6fc612cee46fce4d26	4.31442e-06	2	0.0415116	NA	0.0415116	TRUE
2a716f8df0a375f7b3fc46b7792901ea	6.75274e-06	3	0.566783	NA	0.566783	FALSE
d4203e4ce59fea2eb05833b5d0b9cdfa	0.000200208	7	0.189958	NA	0.189958	FALSE
1854b6766d0186383f8f6dff6f31b7d3	0.000167622	6	0.761033	NA	0.761033	FALSE
1c50e8f93d9e4dc18842f7bc2a7e5523	2.09931e-06	1	NA	NA	NA	FALSE
500486238951c2eda58b2c56a0405482	3.71313e-06	2	0.192111	NA	0.192111	FALSE
687f6730f5ff59bde9a8094080219e31	4.27493e-05	2	0.322129	NA	0.322129	FALSE
9aa18f976ef8b71d6358d9d045812e50	9.9968e-06	1	NA	NA	NA	FALSE
f889884279a455eeb8295183f06b0699	2.23707e-05	1	NA	NA	NA	FALSE
3b649d41e91a287f7b46baa7e5110f71	7.26347e-07	1	NA	NA	NA	FALSE
f30186b34b359296e2a9ab6dc7dda026	0.000294667	10	0.694901	NA	0.694901	FALSE
1f5b9d32f3040bcb7d88190d889f79de	6.61647e-05	4	0.516931	NA	0.516931	FALSE
b2f547a7de963e7ca3b6526af1795383	1.45114e-06	1	NA	NA	NA	FALSE
22c48ff8321a42b0f821fc5fe856233f	6.49471e-06	1	NA	NA	NA	FALSE
e3a23c87bd5a97d4189b5c2bc3cd44d1	1.23977e-05	1	NA	NA	NA	FALSE
ef2b1cff6a50f240cd1683300682c68f	4.11157e-06	1	NA	NA	NA	FALSE
5d60d637437749c9a2db3a00c9306a78	8.66341e-05	10	0.975729	NA	0.975729	FALSE
722e7b2b6caf8fd4f91c0ad63327d6d3	1.55784e-05	1	NA	NA	NA	FALSE
fed9c8d1f20ffba1aa46333324687881	4.13313e-06	2	0.754325	NA	0.754325	FALSE
4ba2eaf2ad131dcdb729d48efb5aae54	5.03312e-05	3	0.728129	NA	0.728129	FALSE
c19c41b93e09b40fdf42ff5aa2ac7f2a	0.000676037	15	0.58393	NA	0.58393	FALSE
2789ff472afbf9611c0453b46d0e0b56	0.000165464	8	0.377703	NA	0.377703	FALSE
0aaf7f309f4666beb99c2a2104d9f6a4	4.88607e-05	6	0.862508	NA	0.862508	FALSE
3608078a815712d9a48771e1400f967e	1.0396e-05	1	NA	NA	NA	FALSE
00aafd4331d8e31af82b83a18f55fe6e	2.74319e-05	3	0.521947	NA	0.521947	FALSE
e953900814a27e2f0d09b1063dc172de	0.000531901	17	0.811826	NA	0.811826	FALSE
8e0ce3f1c6d72f6132185b9cae76fc87	5.198e-06	1	NA	NA	NA	FALSE
7d3d4c51b7cdde9a4dab6d6989f11e09	8.80588e-05	6	0.541455	NA	0.541455	FALSE
2cf42f992a58cb4e21e593a692b53eab	9.84612e-06	1	NA	NA	NA	FALSE
d0ac5be8625109ccddadbc20b7c0be0a	1.00697e-05	5	0.686615	NA	0.686615	FALSE
c5fd0077da3afbc1dde9a859fee543d7	4.59529e-06	1	NA	NA	NA	FALSE
b72962c18138703feee28db20d866a93	2.23108e-06	1	NA	NA	NA	FALSE
b1527c8a8f01433ebee34e5f89429362	2.66536e-05	1	NA	NA	NA	FALSE
c892066f513d6383bdc91ed8f53469af	1.39007e-05	1	NA	NA	NA	FALSE
7e6100719d168f7f6430db076e44e9c5	1.4593e-05	1	NA	NA	NA	FALSE
61385756848b6ee1590b5ac2149dd29e	3.21683e-06	1	NA	NA	NA	FALSE
a318b1751a11f5971867471da03b6ecb	8.18828e-06	1	NA	NA	NA	FALSE
48f4ed29f60d6d11f287e28f296efc5b	3.49631e-05	1	NA	NA	NA	FALSE
dde73353e05c1e541d369359e2dc32df	1.6047e-06	1	NA	NA	NA	FALSE
ef3d93a1c91ff2c80e16f26f0a99fb75	0.000656609	10	0.573595	NA	0.573595	FALSE
fc7c85507c839e7af1015c13fc7fcabc	0.00155037	21	0.447576	NA	0.447576	FALSE
8395881644f551d4921c24b5c1cdf680	1.3544e-05	1	NA	NA	NA	FALSE
b3cc52985641141ec23c483b0b259dcc	0.000319405	9	0.664007	NA	0.664007	FALSE
be44a829312928f6aaf36ec5895c91d9	0.0023891	19	0.689884	NA	0.689884	FALSE
788dcb2dca4cb07838381ec69ba4f771	0.00104979	13	0.629777	NA	0.629777	FALSE
02f672d79257bcb842dafa5e806f53f2	0.000541023	10	0.406874	NA	0.406874	FALSE
06dec53f5322c68f94fc1d2816701ca5	1.11254e-05	1	NA	NA	NA	FALSE
38cf3b612ea700b85e4cfee092bcb1f9	0.000263942	7	0.372554	NA	0.372554	FALSE
9d2c786f974966c245ee8497a6ffefb1	0.00171493	18	0.305208	NA	0.305208	FALSE
0d22c952d475f720735f8e96cecebe0b	5.19046e-05	3	0.977192	NA	0.977192	FALSE
68c9e60572a3236f3b689d13ce69e288	1.52992e-05	1	NA	NA	NA	FALSE
d1c7cc903a71ca98805a89326d120a69	0.000206491	8	0.488927	NA	0.488927	FALSE
1853a84610b3ad2fec2253bd2da8f98c	2.67768e-05	2	0.979975	NA	0.979975	FALSE
fc4c43b8983c98272623c9301ea63437	0.000601018	13	0.69316	NA	0.69316	FALSE
24c341aaf9afd3c697c1aa1f5fad1dd7	2.58787e-05	1	NA	NA	NA	FALSE
ab9e8ba43c0e37a83c7aab8d5f81798a	1.78654e-05	4	0.841057	NA	0.841057	FALSE
ab2c59073f31cdd9e355b47d00b6e235	9.64749e-06	3	0.0132369	NA	0.0132369	TRUE
feb0bc95ebfb36b076af104244c80897	4.20003e-05	6	0.391472	NA	0.391472	FALSE
dbddda0c9be67478dd057b78bb5865f5	6.69323e-06	1	NA	NA	NA	FALSE
30d4ad748de2b69ec38d2b047afb3aba	0.000291782	8	0.199152	NA	0.199152	FALSE
683b680cc9c46a5465da5fc82e1e5af6	6.49471e-06	1	NA	NA	NA	FALSE
4b53905c7ed263e01746136f0888c365	5.77307e-06	1	NA	NA	NA	FALSE
7c5a5d698f4fdeaa8fa7b76f591f3650	3.43489e-05	2	0.155882	NA	0.155882	FALSE
f7db25d568d94170b6aa16fe30eacdc0	6.15523e-05	4	0.534141	NA	0.534141	FALSE
967dd6fee2e960783eb44fdc9cb0cb40	1.99936e-05	1	NA	NA	NA	FALSE
1cd4cb1e5d2f7ab4f1fe1214675aae7f	1.02058e-06	1	NA	NA	NA	FALSE
c95e0de78b881843e047e1d4dd8b97e2	6.75255e-05	5	0.372783	NA	0.372783	FALSE
65febb600b86b50a344f236b1fa701d7	7.50559e-06	1	NA	NA	NA	FALSE
0501158bebcc339d91421e0136d07cb0	2.40545e-06	1	NA	NA	NA	FALSE
372a9f6e6f5dc9e4b46c53b56997b7db	3.69806e-05	5	0.900779	NA	0.900779	FALSE
8a3e279c6128dbc8a907903a85feab9f	2.77778e-05	2	0.595686	NA	0.595686	FALSE
26aedad9469fd24a1e5ca254c6b95937	4.0353e-05	3	0.476301	NA	0.476301	FALSE
37c232f054bff36c1491ea01beb4bc8c	2.34182e-05	1	NA	NA	NA	FALSE
de09fbfab3a62590c456831d9428f12a	9.02513e-06	1	NA	NA	NA	FALSE
45ed5292981c6afb38eb80d8107f4ccc	4.42398e-06	2	0.934104	NA	0.934104	FALSE
347afa03321bad54976f403a3c2496e7	4.48426e-06	1	NA	NA	NA	FALSE
0f255bdc87a8dee6999f2daf9fda4d13	6.85828e-06	1	NA	NA	NA	FALSE
175223eaac6ecf421b8f9e8bb5b58f77	7.4517e-05	6	0.578411	NA	0.578411	FALSE
992b55a222d90f0e7adcca1de78a723e	2.17904e-06	1	NA	NA	NA	FALSE
d3c312d3d0500ea22d4d5720ebc51e72	3.35534e-06	1	NA	NA	NA	FALSE
8c025c4ba6b4cea4e5185a1daad7e680	4.93872e-05	4	0.960605	NA	0.960605	FALSE
1adc6ee66e131ff15e8e17ee9506fc03	1.90333e-05	3	0.725508	NA	0.725508	FALSE
6eb3da64f04812c4c2e3bf9d6b9a256d	1.9831e-05	3	0.677323	NA	0.677323	FALSE
907e5d938c011fcbeb3c46202bdb29c7	4.69399e-06	2	0.314121	NA	0.314121	FALSE
b56fd1b171be58a6b1ca5d35debaf29b	1.31188e-05	1	NA	NA	NA	FALSE
aa2d78951625a3ee6e3bf300cb323eac	4.79335e-06	1	NA	NA	NA	FALSE
62193dd764124b1381cba7a64695efba	2.53097e-05	1	NA	NA	NA	FALSE
df8bb83a6dec265bae3500a281582459	1.59393e-05	3	0.982195	NA	0.982195	FALSE
08edc65ba0d5da86b283a186885ed276	9.64485e-06	3	0.851106	NA	0.851106	FALSE
395eef1fb255aec944ce8c51bef7fd12	2.41515e-05	3	0.45665	NA	0.45665	FALSE
f909f9c4b07e0079ba8514606d249ed2	1.45369e-05	2	0.317434	NA	0.317434	FALSE
bc0703ac9e0d371731bc2656e4e58dd9	3.11568e-06	1	NA	NA	NA	FALSE
19c060d050559934102aeadf1395c2ef	1.33865e-06	1	NA	NA	NA	FALSE
09ef39f54b931043ad9c194711e526e1	5.01182e-06	1	NA	NA	NA	FALSE
c39122ea83748f103207c619c7b90edf	2.27081e-06	1	NA	NA	NA	FALSE
be6dda59fe0ed16c82576e4acd01f41c	1.52645e-06	1	NA	NA	NA	FALSE
63d68947c895d7fd96035d85c97929ab	1.67803e-05	1	NA	NA	NA	FALSE
11873cc815df430484357ccb2135580d	2.90229e-06	1	NA	NA	NA	FALSE
7c20d2389db5e7f9f0e366a96701ba6d	1.05512e-06	1	NA	NA	NA	FALSE
b672b27bd84eb8943aaab232c668487d	1.08836e-05	1	NA	NA	NA	FALSE
656959583d8f098e0cc3d7e0f38550c3	0.000117924	6	0.867591	NA	0.867591	FALSE
e38eac72987b28753558fcfa62ed2c19	0.0014995	19	0.703339	NA	0.703339	FALSE
e462286a372d206599488c4746b8fbc4	0.000289961	8	0.618098	NA	0.618098	FALSE
ad204dad8425b01ad65d811bc87af2c4	5.57769e-06	1	NA	NA	NA	FALSE
d2a4b630158056bbe2366c1a143fd5e5	5.25672e-05	2	0.406528	NA	0.406528	FALSE
bcb10fd5d984faca277d22180913edf3	0.000716563	9	0.59252	NA	0.59252	FALSE
0865f70650263f0350ce7c1b10ccc0d3	2.49221e-05	1	NA	NA	NA	FALSE
5bb2d72842bd15c64b3c8c7c86e8c339	3.35534e-06	1	NA	NA	NA	FALSE
c2d7dae5b89225325b382c1dbe7fdb80	6.67607e-07	1	NA	NA	NA	FALSE
27f0c5cc239baa93df43213e34784b6e	8.02352e-07	1	NA	NA	NA	FALSE
2d303aa06deba20b0a7c718914b67e59	8.25988e-07	1	NA	NA	NA	FALSE
d8f1fb18fc1f0d4d16a70e9a0e99bbdd	5.9334e-06	2	0.770825	NA	0.770825	FALSE
ff6580824a14beeaa6b18fc2955089c0	1.05278e-05	1	NA	NA	NA	FALSE
0254d2c99d7fb129f836db75dfc54299	5.21993e-06	3	0.785164	NA	0.785164	FALSE
87b8188fb60d2bc90bd98117b5921fe8	5.58249e-06	1	NA	NA	NA	FALSE
e9b2d9d4f2cad66fe370907629e3b72e	6.20446e-07	1	NA	NA	NA	FALSE
7684a9ac634373aa3d509db8826d85ea	3.60817e-06	1	NA	NA	NA	FALSE
4583c95235ab660bb33af5b5ebb0ee94	2.63195e-06	1	NA	NA	NA	FALSE
cbc3848895b39b0b5da2816b3ecd209c	2.33951e-06	1	NA	NA	NA	FALSE
82aeac5bf9a420f3d99ae99e35cb4472	4.3897e-05	2	0.685843	NA	0.685843	FALSE
cd48213f74dd00306280fd5d8e30e5b5	0.000152564	6	0.547371	NA	0.547371	FALSE
9923d68266410d1f46c111525f2b8a4f	1.54357e-05	2	0.529204	NA	0.529204	FALSE
f1685cadb03f258de4d32d537d452fba	1.23072e-05	1	NA	NA	NA	FALSE
766bab185c50a462e32a71346b564bcc	5.05144e-06	1	NA	NA	NA	FALSE
601d74953f48cbd01bfea407aed29257	4.59529e-06	1	NA	NA	NA	FALSE
7ea160edb586f13950a926a823a710eb	6.82491e-06	1	NA	NA	NA	FALSE
83ea76a55cfc77697ef2ccf3178973b6	0.000203352	7	0.269494	NA	0.269494	FALSE
5402ac7bbb877a9edf5a25895d49c638	1.82147e-05	1	NA	NA	NA	FALSE
23ae49a7b883709d162664f93447df72	1.74957e-05	1	NA	NA	NA	FALSE
4c89e7c07f06b17631b176f14dd7c743	0.00031003	10	0.396389	NA	0.396389	FALSE
8584f14512196aac738342aa6c48b9a0	6.34212e-05	4	0.765725	NA	0.765725	FALSE
985b08ffc893cb88d953fe1108345eca	5.86833e-06	1	NA	NA	NA	FALSE
74bce2a995e262c649154b0e4d087510	2.88282e-05	2	0.8147	NA	0.8147	FALSE
4b45da73f49724cfbaeece71fe17e489	2.00473e-05	1	NA	NA	NA	FALSE
55bc68b0d93f9e3fc9d15761ebb96159	5.41252e-07	1	NA	NA	NA	FALSE
a778ea4226540f4b326ad572320a0adc	2.80659e-06	1	NA	NA	NA	FALSE
f1bec45b923456c53f47443fb6ebf22e	2.15376e-05	1	NA	NA	NA	FALSE
9f84629ebb83fa83cb4cb46b17306ce3	8.13532e-06	2	0.848244	NA	0.848244	FALSE
77c4b1d15e304090afcb143e2a60bce7	4.1696e-05	3	0.638202	NA	0.638202	FALSE
3d8b952ffc4f76785c642fc3fdcba13f	3.58817e-05	2	0.797351	NA	0.797351	FALSE
cd4d7be3dffbaa940332452e8f38469a	0.000338416	7	0.478283	NA	0.478283	FALSE
65991214535c16d506f3757b566b69fe	4.11365e-05	6	0.905679	NA	0.905679	FALSE
b2afa74c1df4ef07b7b8bc7f044e59b1	1.19834e-05	1	NA	NA	NA	FALSE
4123db869b5cda921b672a269284858f	1.58155e-05	3	0.923531	NA	0.923531	FALSE
07a290a703d1b82ae1b680215459d185	9.04323e-06	1	NA	NA	NA	FALSE
94341152aa9651efb917b366fa744a8b	1.06447e-05	2	0.377801	NA	0.377801	FALSE
8278cad0d1e9248d2eb908d66a4651d2	1.693e-06	1	NA	NA	NA	FALSE
ebd57d089f09e4981fdb91e627b8ddb9	5.38182e-05	2	0.484047	NA	0.484047	FALSE
c40eedd356551536f262a6c466844037	1.03248e-05	1	NA	NA	NA	FALSE
0a6ab66592480e287d6b8efc41b1022c	9.69271e-06	1	NA	NA	NA	FALSE
0c35c4d95010f4bef2017a6c3570439c	6.48359e-05	2	0.613758	NA	0.613758	FALSE
5258515ff2816e94d24b2bd02f8ae803	9.30916e-05	6	0.776005	NA	0.776005	FALSE
7a515681782da3a7ac41e0d41cbbdfcb	6.15642e-06	1	NA	NA	NA	FALSE
ecf67a6ed0b1a50f298efb84e3be503f	1.97821e-06	1	NA	NA	NA	FALSE
a85186704aace4c77aa7e0a29b2f1bae	2.00956e-05	1	NA	NA	NA	FALSE
802ff73521948ff019cfd58d0b54b3a9	4.93005e-06	2	0.67312	NA	0.67312	FALSE
a83a61ab8ea64682f74a0949d7d7189d	1.19254e-05	2	0.0867406	NA	0.0867406	TRUE
5d01d9aa2c330d4dfeb29bbbc4dcff7c	2.72493e-06	1	NA	NA	NA	FALSE
46e0eb70942aa6ce91221e0e46af87fb	1.53502e-05	1	NA	NA	NA	FALSE
287f7f0da21c68020ba7ed1d387cbc6f	1.94643e-06	1	NA	NA	NA	FALSE
d32402fba33e283f5faf20632f56a10f	8.43658e-06	1	NA	NA	NA	FALSE
2231f7ecb075af352a37e4055f7478f1	7.81146e-06	1	NA	NA	NA	FALSE
e284bc2fdfbeb715f0a2726bf075a85d	0.000610283	2	0.505962	NA	0.505962	FALSE
1493666778619f6a605ecb1247eb9a9c	0.000546114	6	0.779695	NA	0.779695	FALSE
bccb4aff97701130b48448bbd3ee3168	6.42301e-06	3	0.897323	NA	0.897323	FALSE
9715587daca8a202c1dba3402dec8ff5	2.76304e-05	1	NA	NA	NA	FALSE
c66da66d7899bd8ce420e714b4b5d1a9	5.95749e-05	5	0.547136	NA	0.547136	FALSE
cfed161e0882d36737ec4c2116812449	7.03952e-06	1	NA	NA	NA	FALSE
b4325cdc5de5764062ea40efb7aafc3d	6.1891e-05	3	0.57408	NA	0.57408	FALSE
def1c0cb360b6e262619e3485ef47674	9.5867e-06	1	NA	NA	NA	FALSE
2227c7b208a6c06f554f603a21a756de	2.04373e-06	1	NA	NA	NA	FALSE
a561e56ff916d1cc46a85df5d2c02646	2.97036e-06	1	NA	NA	NA	FALSE
87874a8719ec86e0f01de7ca862a3113	7.99968e-06	1	NA	NA	NA	FALSE
fc640da7fea829e59595578a050d6586	3.99434e-06	2	0.696761	NA	0.696761	FALSE
526e379546940f1137370da5672869b0	1.11948e-06	1	NA	NA	NA	FALSE
9982142a013422bb8d4a3406b5c7bcf1	3.69385e-05	1	NA	NA	NA	FALSE
157516832cb64f86e81a522448e4d4ee	1.38966e-05	3	0.266214	NA	0.266214	FALSE
fa86739dcbe7fdf1e7e6be35960c9d35	2.75329e-06	1	NA	NA	NA	FALSE
edaba7d3771573b9ae27b0de0d596041	2.50327e-05	1	NA	NA	NA	FALSE
0588ce4205a3b77e7f2ea0331b20f0a4	2.43563e-06	1	NA	NA	NA	FALSE
1922a3b3c999d50facde4d99df21de69	8.31112e-06	2	0.400269	NA	0.400269	FALSE
1b567dcf84ce09adb8aa7ba63f14a72b	4.59672e-06	2	0.130695	NA	0.130695	FALSE
bda2e11419c7d2cd11e4ed3615c3ed5e	2.96698e-05	2	0.309188	NA	0.309188	FALSE
29b4b99ef46708c8d671a5331cf6bc5e	1.71975e-05	3	0.847948	NA	0.847948	FALSE
f1ec7d57df117265435d7346526d19b6	2.33662e-06	1	NA	NA	NA	FALSE
79348de68916680727ec7ac7e63ff151	6.80812e-06	2	0.602117	NA	0.602117	FALSE
144c79eff0771721a66bb856fe4b20bb	1.28583e-05	1	NA	NA	NA	FALSE
b2bd92c0d0da8cee71bda36cec7f5874	6.1469e-06	2	0.366524	NA	0.366524	FALSE
248fac228ef64a1824e7a71ddbf731ce	4.08191e-06	1	NA	NA	NA	FALSE
eeee750c0e8da877bba8f703b229e87c	1.06354e-05	3	0.64075	NA	0.64075	FALSE
d41080dde1787a27b4700ab50e7e922c	6.67607e-07	1	NA	NA	NA	FALSE
cdc581167e678fbf49ee8a38850535d2	1.40062e-05	2	0.896542	NA	0.896542	FALSE
b06e8a49ae638a37859add51303475a1	1.04562e-05	1	NA	NA	NA	FALSE
41387e25336035e76fdb36d0cdd47d00	2.27084e-06	1	NA	NA	NA	FALSE
aed7a2a88d9c88ecbb187346118f1eb8	1.92889e-05	3	0.886146	NA	0.886146	FALSE
84330a2de4ba4ab04b5e3949cbdc4456	3.9679e-05	2	0.985963	NA	0.985963	FALSE
4198c95b3ebd291efa414e2d34b8d48e	6.48811e-07	1	NA	NA	NA	FALSE
24b25dbe98d8fe38b344ea8d720b4374	0.000111851	9	0.842016	NA	0.842016	FALSE
7eb550d97547eebbbd53a6ae7fd74cb4	6.35827e-06	1	NA	NA	NA	FALSE
cd9fbbb0f3a73ec3d7f7e22f47e5d5e3	1.63177e-05	2	0.575901	NA	0.575901	FALSE
15bf0929e3023d3abbdff78466858938	1.33521e-06	1	NA	NA	NA	FALSE
cab9a0394f6f0639bfb0b038de392219	1.05062e-05	2	0.579896	NA	0.579896	FALSE
2446b21bdab2aa59da6160cc2854e590	2.65074e-06	2	0.868646	NA	0.868646	FALSE
f196b886958487e54868d1fa28247905	0.000910085	1	NA	NA	NA	FALSE
3e0444d4554667f4cb56eaf2355ad989	6.32087e-06	2	0.440307	NA	0.440307	FALSE
0c6db9ed972920492b02e5abcbcbac6d	2.68676e-06	1	NA	NA	NA	FALSE
f4a1e90c01fb9247d1b48c9405e74a4a	0.00270379	8	0.429864	NA	0.429864	FALSE
c94b4b31c39af4434a434e97b97c6224	6.88826e-05	1	NA	NA	NA	FALSE
b09ad7b9450625d3fb71e376aa50654a	3.7537e-05	1	NA	NA	NA	FALSE
19b124420952c8d4c23217fdcc1f6857	4.46215e-07	1	NA	NA	NA	FALSE
df64f45ced3bb85c0120a872b5841bda	8.70474e-06	1	NA	NA	NA	FALSE
ed91a2ecd8f55a86a93e6618fdd5b291	2.87601e-06	1	NA	NA	NA	FALSE
6bdb91dd3212a7c3fe04446c39807701	1.35313e-06	1	NA	NA	NA	FALSE
f64f4b14077ee63d2509330cf346bee9	2.02432e-05	1	NA	NA	NA	FALSE
a76e6033a48c00fc490a34e531a67bf6	5.8008e-06	1	NA	NA	NA	FALSE
d499e21aa1f26198bf9057da604e6018	4.02964e-05	2	0.832818	NA	0.832818	FALSE
cd60c79d70e0eef02e9e52955c8173d4	4.07435e-06	1	NA	NA	NA	FALSE
63eef1e9d9cc3f75870cead2203b1e76	3.61898e-05	1	NA	NA	NA	FALSE
dc4b17d767f144329bc06091bdb017c7	1.17437e-05	1	NA	NA	NA	FALSE
6ae03e0f132e53df8a4efbc46ccc7dbb	1.05454e-05	1	NA	NA	NA	FALSE
3e174323ee9a1155ebb04f06aba7d26a	6.71069e-06	1	NA	NA	NA	FALSE
d0e2e3e31fbf467997cea0b212b8bc29	3.35534e-06	1	NA	NA	NA	FALSE
1a2be8a04b228793ff78adcadb5c96a5	8.96852e-06	1	NA	NA	NA	FALSE
40904903e56cbaeec57054e8cf56334e	6.06359e-05	1	NA	NA	NA	FALSE
1c52ff7c142b01ef9d36be9e1cf0149e	4.46215e-06	1	NA	NA	NA	FALSE
d798fb6841c439a2b5d84501fe61db57	1.93486e-06	1	NA	NA	NA	FALSE
a087e2859a5bca997c5d6595c0ac3280	2.26254e-05	2	0.584487	NA	0.584487	FALSE
742ced2a280d3872e2b5442c2a777ca1	6.99363e-05	2	0.251963	NA	0.251963	FALSE
f7fddb9a782cce595f21aedd5d7dee09	1.10132e-06	1	NA	NA	NA	FALSE
bc640dc651ca872aaaa3d08e53f3846d	4.82683e-06	1	NA	NA	NA	FALSE
9d72671cc4d0a845c38c1c7f86c5fd47	2.74221e-05	1	NA	NA	NA	FALSE
884ac3b675dc43d00481072c10544882	7.42589e-06	1	NA	NA	NA	FALSE
c46cc6804e83938c01e2ecaa762fbb77	1.59667e-05	1	NA	NA	NA	FALSE
c75fc2f4e76b872ed4b5414abd3a9d09	2.02058e-05	1	NA	NA	NA	FALSE
a8b2d498e1a2418cf0e5a9c8709b484d	3.34165e-06	1	NA	NA	NA	FALSE
ccca72c74675cbae236b762037b2df0f	2.45315e-05	1	NA	NA	NA	FALSE
a6cdde8ff63bd732706cf5c6a441c723	1.50355e-05	1	NA	NA	NA	FALSE
9acb91870426948fb0186dce4e6f4e23	1.76556e-05	1	NA	NA	NA	FALSE
deb9f84ab35a78c16d0ca33c58947a09	2.41857e-06	1	NA	NA	NA	FALSE
b295a041a1847bcf5843669d5d1ea308	1.67767e-06	1	NA	NA	NA	FALSE
f773086ac3bc74e12e5e749bba96567f	3.45583e-06	1	NA	NA	NA	FALSE
5f7382f2d1a279b491bfe682e999d41b	5.77311e-06	1	NA	NA	NA	FALSE
f91b00381116d19f841d5805847ee161	1.68694e-06	1	NA	NA	NA	FALSE
845191914b67a4e9bc76cc73c5866c21	1.437e-05	1	NA	NA	NA	FALSE
bbc83a06593f362dec5cde5e8ecf0877	3.47686e-06	1	NA	NA	NA	FALSE
e7d7bff3e9c63eed4a72f2490d247f4f	2.26225e-06	1	NA	NA	NA	FALSE
758300b6c078c446c1284738371234b3	1.60577e-05	1	NA	NA	NA	FALSE
8acbedd4c67ca060c4c7fd8210c374a1	1.58181e-05	1	NA	NA	NA	FALSE
a086e602e89fbd30839d1e97a7ee8956	2.37402e-06	1	NA	NA	NA	FALSE
6493e9dea157780d463b2deb622b703b	2.67729e-06	1	NA	NA	NA	FALSE
1142422a9e1853b443ad53e1c1989e77	4.95073e-06	1	NA	NA	NA	FALSE
63e0a7ff040540e6e2b556cd40887d48	2.36171e-06	1	NA	NA	NA	FALSE
c7701694945e5ad75ecbc9923dcbcb5b	1.86941e-05	1	NA	NA	NA	FALSE
98853a3e10fcf131a967f050f973d288	1.34528e-05	1	NA	NA	NA	FALSE
1bae99bcdd91e7e1959f44450e1c0083	1.74816e-05	1	NA	NA	NA	FALSE
738d0fa4e42cb9161caff7615024f257	8.95585e-07	1	NA	NA	NA	FALSE
a518d1a73410ec1193063976346acc24	1.05858e-05	1	NA	NA	NA	FALSE
61eab0e85386d1893a83a34b1c158253	6.64209e-06	1	NA	NA	NA	FALSE
f9f9d2183e73d10739e69d7716493cfd	1.10214e-05	1	NA	NA	NA	FALSE
494e8915b08e69b158746e649ee18696	2.33662e-06	1	NA	NA	NA	FALSE
2bc0863a142b957c5280ec229a88ba58	7.30273e-05	6	0.429164	NA	0.429164	FALSE
c0b3985d0b440b8b21e6b53db57ee6fb	3.19666e-05	5	0.107558	NA	0.107558	FALSE
6c504bdd9fb683b02b8046e344f1acfc	2.40545e-06	1	NA	NA	NA	FALSE
873bc484be39c84fd156e953685cbe0c	8.38026e-05	3	0.780325	NA	0.780325	FALSE
3409c67d1ae15bc1774913e5c072b0d3	0.000127276	12	0.988185	NA	0.988185	FALSE
fdfe33054c418186646862155def639d	3.13043e-05	3	0.654523	NA	0.654523	FALSE
b9935d3df3e6a7bfb374a54161ee3762	1.06333e-06	1	NA	NA	NA	FALSE
7e4159e44933576a928009d08962e91b	1.90806e-06	1	NA	NA	NA	FALSE
c54e233cf89b4044cb35fb643b57271b	8.92908e-07	1	NA	NA	NA	FALSE
6b25a378e95a985d2094c08056c9f2c0	0.00876402	37	0.900626	NA	0.900626	FALSE
ce1436e2f0eb2ab5cd300cda0882cc65	0.000399145	2	0.440942	NA	0.440942	FALSE
779b52bedf5309bc403dbeb90fe69d7b	2.69883e-05	2	0.870626	NA	0.870626	FALSE
6127039c2a66ec5995f4b9cd2fbf5fce	2.31689e-05	3	0.0430589	NA	0.0430589	TRUE
02014c4dc74af5c4e3d98a58415b712a	3.31354e-05	2	0.225964	NA	0.225964	FALSE
c639e37ec9336b77b083ff95f014a7a5	1.48778e-06	1	NA	NA	NA	FALSE
7e4c8c964ee846be66d272ff7d413421	0.000443619	15	0.758748	NA	0.758748	FALSE
ab41c02dfabdb20e470f28be9ab0880c	7.55677e-05	5	0.914976	NA	0.914976	FALSE
b632dec07c038bb8697371ed94defdba	2.43037e-05	1	NA	NA	NA	FALSE
58dff62cc5b5ce04e46eb7c791e753d2	0.00044127	6	0.859942	NA	0.859942	FALSE
bac337e1409daf025ce42073dc804596	2.08345e-06	1	NA	NA	NA	FALSE
ffd16dfbcb0f32ef8d8dd2de7ca72ed4	0.000198631	9	0.825108	NA	0.825108	FALSE
200d1592e7d178d4a156fe6e851f4d2e	1.33869e-05	2	0.560438	NA	0.560438	FALSE
1e68716d2e65bdc6fb9b1e13d09bd18b	0.000121045	12	0.914474	NA	0.914474	FALSE
060cdab1a7fcd5464dcecea4d852604a	3.70945e-05	2	0.614513	NA	0.614513	FALSE
04f53f4cb25a2dc23706058a639e08a3	0.000201473	3	0.754793	NA	0.754793	FALSE
9fc2163e502df78e3880159c3fba69a5	3.23403e-05	3	0.972692	NA	0.972692	FALSE
79b2e0be44d2a660c99db890c53f978e	2.82601e-06	1	NA	NA	NA	FALSE
41df0fb9d756a4644c34385acdb44bb2	5.65202e-07	1	NA	NA	NA	FALSE
019af4fd3fb8391b366f0edbe9378d7e	1.6956e-06	1	NA	NA	NA	FALSE
d77448b98c83c781fe8329be7911dec5	2.00282e-06	1	NA	NA	NA	FALSE
3cf26d5be01c66e81c8efd6701a4c4d5	7.25571e-06	1	NA	NA	NA	FALSE
a2323fbf3b256acea7f9532dc92e9bf7	3.79283e-06	1	NA	NA	NA	FALSE
bd1aafefb9a1a7b34103c68c04fb7438	4.46215e-06	1	NA	NA	NA	FALSE
e8e36a948a75b1a2fac48379340eca7e	1.69481e-06	1	NA	NA	NA	FALSE
459753db3dc5d2f8994e5fa4d0aae9ba	3.47686e-06	1	NA	NA	NA	FALSE
bf7ff9ebeccd1b2d83b4a40923928f2c	3.87535e-06	2	0.665113	NA	0.665113	FALSE
4717da43e9a96d3284334263e25f0789	9.2323e-06	1	NA	NA	NA	FALSE
3fcab06486e3ee8a50ffba9c5a493b7c	1.199e-05	1	NA	NA	NA	FALSE
6fc8e01e59f08f83b1680f9a989eef30	3.382e-05	2	0.0160147	NA	0.0160147	TRUE
6f2ae5d91933f65a861ee4252434660b	3.42153e-05	1	NA	NA	NA	FALSE
24413e06eb8d73ff16725c3d0740451f	5.23056e-05	1	NA	NA	NA	FALSE
4246d6359de249fbc08244b60beb8271	2.67043e-06	1	NA	NA	NA	FALSE
1f0ea22f3fdd642726cfa23a523490ad	3.29277e-05	1	NA	NA	NA	FALSE
181a5ca34f1a9e450e2825f373f36e1b	3.39108e-05	1	NA	NA	NA	FALSE
7bbbc3c7b25758543902d296bc6a2b58	9.86233e-06	1	NA	NA	NA	FALSE
2ee5f807f5e2bdc189e41fdb132f478d	0.000325753	3	0.505509	NA	0.505509	FALSE
d3f9b5e88b00304795c58ec817dc4f7f	0.00045248	7	0.650977	NA	0.650977	FALSE
4a97944f786fb2f5540e22190a8086cb	8.09505e-06	1	NA	NA	NA	FALSE
0593c5590b245d30f541cc89f46c10c1	2.79607e-05	1	NA	NA	NA	FALSE
c44179026dc8ba5c24fcfc9639fc1bae	7.98334e-06	1	NA	NA	NA	FALSE
304766e996533ece945eda3371071404	2.11299e-05	1	NA	NA	NA	FALSE
20f6af8f0e29fd238617284680fcd5a3	2.04116e-05	1	NA	NA	NA	FALSE
36ff3b8d1ea197de2dcfb7e6194f0d2e	6.78242e-06	1	NA	NA	NA	FALSE
1d14593f5e399b7eb7315e148ad65021	1.58957e-06	1	NA	NA	NA	FALSE
c3f1537af15f41b65e1ff52280d32968	8.93007e-06	1	NA	NA	NA	FALSE
52ef0e015d842e3c2dbc4294e7498af7	1.6047e-06	1	NA	NA	NA	FALSE
d6cadeb906a44303ea74c9c7dc40e11f	5.65202e-07	1	NA	NA	NA	FALSE
f535739834a53566d65adcee6d1671c3	4.47793e-07	1	NA	NA	NA	FALSE
b176eabe87817bedd57c009f429e9e75	8.08148e-05	5	0.0427626	NA	0.0427626	TRUE
79970bf378f3332a4dce303375957df8	5.17617e-05	1	NA	NA	NA	FALSE
0221ac31aa16e6e6b7d213958446adeb	1.39533e-05	2	0.884551	NA	0.884551	FALSE
5100b948ff49ac1b7a8844c7609727ca	1.52604e-05	1	NA	NA	NA	FALSE
8fdc47636a2dea73bde6ef6253722d25	0.000677438	9	0.733317	NA	0.733317	FALSE
f1f87820c0ef78c922fcf8caf3efe20e	3.89989e-05	1	NA	NA	NA	FALSE
4ff8566a45e1b1e63d86f8ccedae458b	2.73835e-05	1	NA	NA	NA	FALSE
b0724e236626ab7f258d7ae13385f209	0.000750795	14	0.802863	NA	0.802863	FALSE
e6b701724e0bf31ddd9bc90006eaa611	0.000985091	19	0.79702	NA	0.79702	FALSE
16a7f7a5a2654cf2a4e93bf468d4fe38	4.04115e-05	1	NA	NA	NA	FALSE
aee38b78c9dc2b2c336d310253f51f88	5.42817e-05	3	0.900351	NA	0.900351	FALSE
4017883717d7a40f2c7bc3bbb60cc25c	5.50658e-07	1	NA	NA	NA	FALSE
39c9efd7bf8972e2a21a8aec80487051	0.000103453	1	NA	NA	NA	FALSE
4d4a49decede5081094fe8d2283bd75c	1.10214e-05	1	NA	NA	NA	FALSE
5f530886f727e824f1677f88723b3f9b	4.96357e-06	1	NA	NA	NA	FALSE
571d1a0b0be4207e7f8c8f772047a11f	0.00483587	32	0.716317	NA	0.716317	FALSE
2bbb1ea3c205bc3f140e21b8b2150739	1.0698e-06	1	NA	NA	NA	FALSE
ee47c66f3abd609932073701f2ef5ff6	2.70287e-05	1	NA	NA	NA	FALSE
c76cdcd60d49a5951e72a5dc02a2a5d7	7.18338e-06	2	0.768071	NA	0.768071	FALSE
1d0d154689d008ed811cf0dcb560eb5b	3.30395e-06	1	NA	NA	NA	FALSE
4ada0a8daa2d975b94857df90fb7ef8a	3.07032e-05	2	0.263041	NA	0.263041	FALSE
6e479c8e85ce46b2e1b8ab6ef93a9894	7.22009e-05	1	NA	NA	NA	FALSE
deb6b4495010674c5ece6687ab07ac12	9.48284e-06	3	0.843905	NA	0.843905	FALSE
7d2fc2b946841c563ec6d3e95fda8cc3	0.000129111	4	0.379484	NA	0.379484	FALSE
85184b0eb653538ff29a58774a787fc4	1.09106e-05	1	NA	NA	NA	FALSE
c3a4bf90926232adf0e41f9b0ab75195	3.31688e-06	1	NA	NA	NA	FALSE
3a045b4be015322e1b8fe34ba0b6722f	2.26324e-05	3	0.153012	NA	0.153012	FALSE
00953148d71cb6b3ea38962c22ebc5b2	7.14699e-05	3	0.936549	NA	0.936549	FALSE
c48cb583695211555a69b5e5e2c0b861	1.08245e-05	1	NA	NA	NA	FALSE
bd25a6b4f551f0ef726e5da1bec08f8d	9.44066e-05	7	0.20993	NA	0.20993	FALSE
fb5ab5b3a832c21e51cb5eb9dfaec33d	6.20605e-05	1	NA	NA	NA	FALSE
d2e7e3a8e9c8732821ac1d99bfd7c849	6.0239e-06	1	NA	NA	NA	FALSE
36142d6d74b80cafd6a66827ed6dfe5a	6.70531e-05	5	0.433683	NA	0.433683	FALSE
aa6c8e5a5c8e6d5c17f8b7d26d6baf3b	4.79335e-06	1	NA	NA	NA	FALSE
1429a8d68238e6d7e1982cf2c54c370d	3.18321e-05	1	NA	NA	NA	FALSE
26d7c119b9631e9ff71c7c5b34d15fcb	1.09586e-05	1	NA	NA	NA	FALSE
aa229e0f6ded8d0f6cb9e19527749287	1.9003e-05	1	NA	NA	NA	FALSE
80c0ad85bb86759a328aa1511d163c31	7.93797e-06	1	NA	NA	NA	FALSE
b818c7a74227cc0bcca3a2cd3128cc1d	9.13921e-06	2	0.116616	NA	0.116616	FALSE
d7c2634793122cdee9554e70b47e15b0	1.23072e-05	1	NA	NA	NA	FALSE
d95ed44968fe83fb95e06aaf98a4914d	2.60197e-05	4	0.605563	NA	0.605563	FALSE
449d74946f003567fabad9c5c8b625d0	9.9505e-06	3	0.92894	NA	0.92894	FALSE
ce3e26702106103b10c726309e4d2aca	1.50763e-05	1	NA	NA	NA	FALSE
c22e791a1ed82997aa6d9435da8fc4c8	4.07569e-05	4	0.826515	NA	0.826515	FALSE
aa1b3d87b462ce5a98287b79d09c0757	2.9004e-06	1	NA	NA	NA	FALSE
db166aabec453baa5f0b1e60624db29d	9.50562e-05	9	0.699168	NA	0.699168	FALSE
44eb0218eca0ac3c7d8cb2540dbefc8e	3.14414e-06	1	NA	NA	NA	FALSE
6adb90c489141ed19b5a7ebee53268d1	3.76683e-06	1	NA	NA	NA	FALSE
cb93a072846bc6208378718476b36cdf	5.82147e-06	1	NA	NA	NA	FALSE
11ba957e58987bc608ff287061f58a62	5.66934e-06	2	0.758204	NA	0.758204	FALSE
ac2b1ba6ea0bb8ee2dbbee8dbf1007c1	3.12708e-06	1	NA	NA	NA	FALSE
ca73ec183dd2a0bb0b6eadd240bff9b7	6.45315e-06	2	0.470867	NA	0.470867	FALSE
fc63a2b737de6dff8ef67e60df5143f7	2.85391e-05	1	NA	NA	NA	FALSE
f1b53b75ac3c68084dffe691c577aad6	2.50584e-05	3	0.91798	NA	0.91798	FALSE
10ae535540e69d26dde7fd219198aaf7	1.9383e-05	2	0.506572	NA	0.506572	FALSE
6dbd674fd9db57f730dd45411207cb62	9.4463e-06	1	NA	NA	NA	FALSE
74b0ff403b2b0a7679e404b1066888ea	1.63101e-05	2	0.522069	NA	0.522069	FALSE
6922236c87abce0455df5e787d1dd72c	7.73943e-06	1	NA	NA	NA	FALSE
b9d848cb369fd4d0604ed9a13f3946c4	9.83464e-05	5	0.620575	NA	0.620575	FALSE
873dd6a781f8dcb97cc943e0bcda6e8b	1.65313e-05	2	0.196505	NA	0.196505	FALSE
29bed994d31684179a936b8394a17d9e	4.93456e-05	5	0.768418	NA	0.768418	FALSE
2df6f659842e75a3ef378e492fcab6d1	5.09066e-05	5	0.310375	NA	0.310375	FALSE
ccf749a485af72a4a5385acb9ab47ba0	1.97538e-05	3	0.709208	NA	0.709208	FALSE
3c8479a76637fb2b481155a63b73cf4d	0.000184323	5	0.69737	NA	0.69737	FALSE
72165182daef3fbea78f3c59cedbb642	0.000279358	8	0.528448	NA	0.528448	FALSE
fd0f2c105cdfb6f4027ad81cae97cdfd	1.02058e-06	1	NA	NA	NA	FALSE
ba2be0eac047720a0421d18c0959f714	4.80242e-05	3	0.888245	NA	0.888245	FALSE
64b48748d3bbaaa4576ca4dc010f60f4	7.60359e-06	3	0.670407	NA	0.670407	FALSE
c7a9d6e83f07b42212d6ff9967f1545b	2.6679e-06	1	NA	NA	NA	FALSE
1fd27f85b274387a4f6a3c5da5152c2e	7.67324e-06	1	NA	NA	NA	FALSE
4d85b79dcae4cb377f5d00a9c404ccf0	7.13513e-06	1	NA	NA	NA	FALSE
e127864b3aef7b027601dd4b44fba41e	2.16555e-05	2	0.294979	NA	0.294979	FALSE
3510d1234be602d5c5710414ca0682ea	3.90737e-05	6	0.710569	NA	0.710569	FALSE
fd661caae5a99c51fb61c9999c6baa6d	3.58556e-05	4	0.934354	NA	0.934354	FALSE
eeabff3571ffb13bf85845e08a60a640	9.26424e-06	2	0.642728	NA	0.642728	FALSE
81a14bcab1d5497e11cf8c372fe07704	2.67729e-06	1	NA	NA	NA	FALSE
c018de6fb194d38086924d7f1bedd0bb	1.53074e-05	3	0.962828	NA	0.962828	FALSE
743735f2124edec411cf9f22ca383b3a	0.000164126	5	0.528347	NA	0.528347	FALSE
297da073ec69c05c49a18a847088c73f	3.64472e-06	2	0.51108	NA	0.51108	FALSE
05b8f800d342dfd81c52548b9a36668b	0.000226257	7	0.726726	NA	0.726726	FALSE
3b8c20dce370bc7acaaa0c3f15ad25c4	1.68475e-05	2	0.352107	NA	0.352107	FALSE
ee5a2bbeb75a3087ae9966a51286ba83	0.000112131	4	0.836751	NA	0.836751	FALSE
8749aba90c01a821a6bb740365f1d426	1.20272e-06	1	NA	NA	NA	FALSE
4da839dd999d9e78eef575139bfd903f	2.03996e-05	2	0.98209	NA	0.98209	FALSE
f7304d6b3486ac5e6adf4910000f7cdb	3.3216e-05	2	0.301511	NA	0.301511	FALSE
63c13cfa602321f3d80985e1604b2c68	1.73048e-05	2	0.231018	NA	0.231018	FALSE
2e2d3f0f906e62b15a6a88fb972c1ccb	5.3982e-06	1	NA	NA	NA	FALSE
38d1235e1b84ea3d194aadd91c4212b7	7.48799e-05	5	0.404982	NA	0.404982	FALSE
e24d4df641ac016108db1f02b2ee05da	1.01122e-05	1	NA	NA	NA	FALSE
66b3c580de465ff7ea00067b32e1f7ed	2.24109e-05	2	0.71568	NA	0.71568	FALSE
6e91b97ab7cfa9477da6481952ca17d0	5.74852e-05	4	0.885381	NA	0.885381	FALSE
0abf7d5d9c6d3e389bbf44febb3e4a22	4.19846e-05	3	0.457784	NA	0.457784	FALSE
4b69bfa0a37df4ab96621d8e3979b868	2.87294e-05	3	0.478881	NA	0.478881	FALSE
aa6c660fd7ccf7186ad149e4e770f56e	8.17852e-06	1	NA	NA	NA	FALSE
9a91f0e762802acc64294f5e831b4e22	4.52389e-06	1	NA	NA	NA	FALSE
df98accae064f9d58f5e1ed08d96898d	0.00012151	7	0.595513	NA	0.595513	FALSE
dbeb8ef96fdd8f515c248b8c4a6cee25	2.35855e-05	3	0.820685	NA	0.820685	FALSE
f41aef5413f1db33b5709e6d3426f198	3.23096e-05	4	0.8093	NA	0.8093	FALSE
1dba33f88614945e37d55521d52b7e95	9.82637e-06	1	NA	NA	NA	FALSE
40414844258bdcf6e9ed6dcc817b4e7d	8.05103e-05	5	0.27346	NA	0.27346	FALSE
b0b5d28494c40fbfab0cc15a5373a541	1.69323e-05	2	0.0651106	NA	0.0651106	TRUE
f4f58b786c2b130c0f62009920793dc9	3.20742e-05	6	0.892542	NA	0.892542	FALSE
854f3e12f443e7f5b8c91af37cd93065	1.89223e-05	3	0.697991	NA	0.697991	FALSE
f9565a8b01642fdde40bd68db112276a	9.73151e-06	2	0.224702	NA	0.224702	FALSE
fe03053be12d11ea67f7ab692f7d48aa	3.84061e-05	6	0.853234	NA	0.853234	FALSE
21fefcd43c26645f6b9346056f092385	4.48426e-06	1	NA	NA	NA	FALSE
f1a78358faccf6a7684816106ddaf026	5.95272e-07	1	NA	NA	NA	FALSE
58f722ce60e7e690534cecdf823809fb	3.36256e-05	1	NA	NA	NA	FALSE
ae4a8776c2b40152bd4607e10a8674c6	1.08202e-05	1	NA	NA	NA	FALSE
ffb09076ca8e37dd6c29995d4749449f	6.47102e-06	1	NA	NA	NA	FALSE
0910fc2f946807942e154a7235477e92	1.438e-06	1	NA	NA	NA	FALSE
ab9974f6d560381423ff160f30763f50	0.000279826	11	0.801005	NA	0.801005	FALSE
3193d7cd56db6205fb945aff34770911	4.82508e-05	3	0.527398	NA	0.527398	FALSE
8f5acd64cce4d3f6ccbd2c0fa658163d	8.36759e-05	5	0.129493	NA	0.129493	FALSE
a8cc20265ac2e80f076d4ba00d6eebda	7.69743e-06	1	NA	NA	NA	FALSE
873e4fc26ae9ebf6837295251091997d	1.50882e-05	2	0.267177	NA	0.267177	FALSE
1332fc8d1b1e9be9fa9b12f0acf1e2b8	1.46732e-05	1	NA	NA	NA	FALSE
0a5b8a134b18edb1f9569b5255b7f393	2.1053e-05	3	0.591436	NA	0.591436	FALSE
618890b985166734fcccef18720ca9a5	5.41259e-05	2	0.0637235	NA	0.0637235	TRUE
e7da43142e8a91f8869f0733c1c48703	2.07603e-05	2	0.724742	NA	0.724742	FALSE
407d67cb45edb5fb45045b21d770afd2	3.38962e-06	1	NA	NA	NA	FALSE
678b642faea0be49388cd8990814fd25	1.73267e-06	1	NA	NA	NA	FALSE
a763fdfa2706df973df26aedb28508fa	0.000195667	7	0.468379	NA	0.468379	FALSE
570c7a772f9934aee960a7028ad2cb60	1.33725e-06	1	NA	NA	NA	FALSE
1e2b7f85124d8fafc28a3d6297b11b31	1.58948e-05	2	0.9419	NA	0.9419	FALSE
c2f5e9eccf9c2ef682becab3d08f3600	1.27171e-05	1	NA	NA	NA	FALSE
1f49a703fadbb68d9374575ce90ac50c	0.000366596	14	0.281167	NA	0.281167	FALSE
896038f30a5ec46eabb565fd88b17228	0.000129838	4	0.288772	NA	0.288772	FALSE
c4d603a955b503bbc35a93d4ab28c719	1.01485e-05	1	NA	NA	NA	FALSE
30ab22b644b297d328868ae4f33359a5	6.73525e-06	1	NA	NA	NA	FALSE
cf32c9ac0447618c9939234753292ed7	3.32962e-05	5	0.839901	NA	0.839901	FALSE
a009917bd030572120218c30687f3b99	3.01815e-05	3	0.460727	NA	0.460727	FALSE
54613c1898b36721430dd7fdbae8012b	0.000155959	7	0.63239	NA	0.63239	FALSE
301ac0966f7a043a14259efd91d52bff	7.9134e-06	1	NA	NA	NA	FALSE
b4a42f1c9eb31d26ae4ed41b2319913c	2.41857e-06	1	NA	NA	NA	FALSE
83d7d54d0e2b62ef68ea15611138f35a	1.1851e-05	1	NA	NA	NA	FALSE
95edf897275a682f295839c50288e6e8	1.09567e-05	2	0.846449	NA	0.846449	FALSE
39e27dc47bb0cf11fb922f20ecf122dd	1.21058e-06	1	NA	NA	NA	FALSE
587d240afbd4c54f2c1d0515ee2f68a4	2.42641e-06	2	0.713797	NA	0.713797	FALSE
1457617f8e35bd88aa605557d73d43e6	2.9004e-06	1	NA	NA	NA	FALSE
1b35bfbef0b3fd5960b578e50ebcf838	3.10626e-05	4	0.871531	NA	0.871531	FALSE
79e7664681a7fff933df490d9c7590ae	2.1396e-06	1	NA	NA	NA	FALSE
5bfba9a1740855cfc36455b8fd4b08c3	0.000122155	8	0.557488	NA	0.557488	FALSE
2752fe0df9c81ebd07020c5ea74aecd4	0.000107357	5	0.325805	NA	0.325805	FALSE
1a72614d8ae7bcdf4eec3983e202a402	8.5713e-06	2	0.642455	NA	0.642455	FALSE
9ff1dbb02ecf5a9121f2450448ed3bcc	4.05456e-05	6	0.992681	NA	0.992681	FALSE
c74a557cd07514511b157e6ba37c4938	1.08245e-05	1	NA	NA	NA	FALSE
f26054f5fb79532b528f5fdc4d0cfde5	1.20023e-05	1	NA	NA	NA	FALSE
dffd8d631b662e1408022c2d3cc21b84	3.05275e-05	1	NA	NA	NA	FALSE
847bf301bbea8b6f3d1e8c5d42ea64d2	2.78089e-05	3	0.770012	NA	0.770012	FALSE
89402b14ff2e5aa19827b554ce2a1517	0.000115548	10	0.862865	NA	0.862865	FALSE
67c58682bfb283c811102265bd1391cb	1.90752e-05	2	0.461101	NA	0.461101	FALSE
dbc12c6a7453f621131894fa52b586f0	2.01089e-06	1	NA	NA	NA	FALSE
339208e91c2a052de8723aad4384079e	4.13198e-05	4	0.858888	NA	0.858888	FALSE
7feab48197d57307c4406e6213148ef8	1.33056e-05	1	NA	NA	NA	FALSE
5d77518e3101abc8585a9544cdbefbf9	9.36085e-05	11	0.537342	NA	0.537342	FALSE
e285189b9ba6824737c0eae3d2227fb0	1.40652e-05	3	0.682716	NA	0.682716	FALSE
5984349f3c04fde531324e09923320a2	0.000783035	15	0.590235	NA	0.590235	FALSE
bf564d33305dff1671366bbd78430d3d	9.80815e-06	2	0.0722561	NA	0.0722561	TRUE
b2f658927e03f0ba3a1cce3478ab2586	9.10946e-06	1	NA	NA	NA	FALSE
3394d7eba9e96fbb63f7aeaa7d56e028	5.08443e-06	1	NA	NA	NA	FALSE
17c36118dc52d9a1bdb8e2f5bb25d85f	6.53014e-06	1	NA	NA	NA	FALSE
cb8b6e9d01f6843666fc9d8266b464b0	3.8217e-05	3	0.745924	NA	0.745924	FALSE
bbf0d0c802ababc94654052c9fafec34	9.34703e-06	1	NA	NA	NA	FALSE
337193f6969e8eaf958e82664f8285ab	8.70474e-06	1	NA	NA	NA	FALSE
afb4edce611e5f5ae8d0b8277f4bf01b	1.11995e-05	2	0.10135	NA	0.10135	FALSE
5bfa049a3e39fb2e7023082cb0f904ae	2.92763e-05	1	NA	NA	NA	FALSE
ac69c9d6a0c61c63142ea6133bd95573	1.05354e-05	2	0.785808	NA	0.785808	FALSE
3c4ae8f581ce04edf3358a1c3a19e3bb	5.08443e-06	1	NA	NA	NA	FALSE
ba6d0ec03e6e44abf9e1262baa83f3f2	5.93448e-06	2	0.913554	NA	0.913554	FALSE
ec267bd4d47e996213be4766a6e32e69	0.000407766	7	0.821604	NA	0.821604	FALSE
4cdc2d5db5210b4043255a45dc7cdb88	8.9243e-06	1	NA	NA	NA	FALSE
9f83598903176c37970e5c6ecc02e0a2	1.44327e-06	1	NA	NA	NA	FALSE
0b57820a0aea84f2b4d8e19861f6dbe2	3.60881e-05	3	0.621753	NA	0.621753	FALSE
c043c84ef436b6345337c0e774cbd15e	0.000144279	3	0.0577694	NA	0.0577694	TRUE
6910fff438b40cf5a55245b263d80b08	4.64137e-06	1	NA	NA	NA	FALSE
abd2b5fad557ba3a9444db2479009ed3	8.71617e-06	1	NA	NA	NA	FALSE
c5f510f5d9807a3f1816bfe269f513be	2.15928e-05	1	NA	NA	NA	FALSE
3eff7a776a7812885e608e1bd37f9c1c	5.58834e-06	1	NA	NA	NA	FALSE
e30e65f07ab21e33b99f21360308c8ac	5.82614e-05	2	0.840679	NA	0.840679	FALSE
83fdc59c854bbb217db45a775841dd27	0.000160003	4	0.504217	NA	0.504217	FALSE
979bc3dc597e180a5f868a8426d82c13	2.80447e-05	2	0.0758589	NA	0.0758589	TRUE
6136c7469753dea485f383061ec1596c	5.01929e-05	5	0.668117	NA	0.668117	FALSE
abaeebf24cdbb0e2b4834a25c19626cb	4.19411e-05	4	0.660748	NA	0.660748	FALSE
1a9c95b04ae0af5d1e162a166debfbf6	4.23904e-06	1	NA	NA	NA	FALSE
4244bc34edfe3219019a8b51a773e790	0.000457412	9	0.23649	NA	0.23649	FALSE
d38a28707e8e49f212b623ceffd573c6	0.000200619	6	0.365565	NA	0.365565	FALSE
db17558a8ca18f1ffe28e33483336c52	4.85509e-05	4	0.96577	NA	0.96577	FALSE
545a77325c68d4d160dd7af09d2f732f	1.82085e-05	1	NA	NA	NA	FALSE
117fe346ddf6431809be91377bc94609	4.94015e-05	3	0.496786	NA	0.496786	FALSE
092d34008b9ad80d2299536c4ad44d41	9.4059e-06	1	NA	NA	NA	FALSE
bba45e329fd2de65eb3fd8b512cf6eae	2.09274e-05	1	NA	NA	NA	FALSE
e5ed4e9ae3e850917ff1f69daa4b9891	1.23762e-05	1	NA	NA	NA	FALSE
e4ec8a557bd55f97552491474fa20e7e	0.000374616	6	0.862868	NA	0.862868	FALSE
14920438be0c2a57d7fdc0fb9cc9a4a9	2.41426e-05	2	0.475906	NA	0.475906	FALSE
5a8c1c9db3c3545353c94d4f478ef15d	0.00280424	25	0.667764	NA	0.667764	FALSE
9d6cd809b2e9595f73f30e4f6ef1ebdd	1.30743e-05	1	NA	NA	NA	FALSE
3744b5835e10d49ed72f616204c7f28e	0.000221991	12	0.758814	NA	0.758814	FALSE
857d2403033fadce9d0e773e8d33a335	4.11157e-06	1	NA	NA	NA	FALSE
b1b383bfbece658e272fd19d157b1362	4.17971e-05	1	NA	NA	NA	FALSE
367854542784b129c22851e7de94431f	1.0825e-06	1	NA	NA	NA	FALSE
6d1e69f97a4e8e1e31c81df4d272cf8b	1.11787e-05	3	0.145852	NA	0.145852	FALSE
ff0549dbe90980e5e3b481903b677ef2	0.00017116	6	0.640133	NA	0.640133	FALSE
6b5dfbf8075fe870ddae1b63f32dd3bb	2.41857e-06	1	NA	NA	NA	FALSE
3663cd03750994918ffe4227f523d142	4.46171e-05	1	NA	NA	NA	FALSE
afc83d14730ef29b13ac66ed78f54a65	2.83066e-05	2	0.675529	NA	0.675529	FALSE
13e12718c07412d358ea6087385d0c08	1.92436e-05	1	NA	NA	NA	FALSE
1d59c38dea98282ee2916d2c7ca59ddf	2.41845e-05	5	0.649175	NA	0.649175	FALSE
f77f17a3e76667d2e5902a7aabad7f8b	1.92436e-06	1	NA	NA	NA	FALSE
09bde41a9282a2a3c6d9b549b4401828	4.12875e-05	2	0.885861	NA	0.885861	FALSE
b1f07c1acd20d93ca0cd4fbeb2b1b918	9.76897e-05	4	0.574932	NA	0.574932	FALSE
14e73721c3caf3891fc1cf4301fb4a65	1.49951e-05	1	NA	NA	NA	FALSE
fbfc1da6950a7954d9fd4f0c4621278c	0.000365164	10	0.162471	NA	0.162471	FALSE
54a1b2b6c6790093776e0f6847ef2e3c	5.40496e-05	4	0.641349	NA	0.641349	FALSE
4f1aa650a55121233fdb8b525c0ba0f9	8.60657e-06	2	0.591738	NA	0.591738	FALSE
6fb1adc8eb10cb44921cbff19cd0d80f	9.23041e-06	1	NA	NA	NA	FALSE
4bd36d3d19a389e1cb4ff64d089aa8fa	2.48505e-05	1	NA	NA	NA	FALSE
1d0bc5b224843992554d0c8b277d49e5	7.52452e-06	1	NA	NA	NA	FALSE
75cc14c7f952f72100d059fe071aa5a3	2.59906e-06	1	NA	NA	NA	FALSE
6c5fe623016e3e16b952701a4533bb40	7.19002e-07	1	NA	NA	NA	FALSE
44b96b4778f966091b4b2ac0508b02a9	2.67729e-06	1	NA	NA	NA	FALSE
5047c3af75eb38104cf9f35b71651cfa	1.93486e-06	1	NA	NA	NA	FALSE
d438afce4dc5d3031b23be64b29fa69c	2.35639e-05	1	NA	NA	NA	FALSE
489db001e467b398c99fb0e1bc8a3a72	1.0584e-05	1	NA	NA	NA	FALSE
9fcfb7b06a5f06f5487b6b9335bae636	5.44985e-07	1	NA	NA	NA	FALSE
2fa50641a49eafd0cde5d7b4c8588470	1.413e-06	1	NA	NA	NA	FALSE
d064ff5b9dcd8d9993232598a698a027	1.06264e-06	1	NA	NA	NA	FALSE
c3188521b26db0b2781c6a51419154b4	2.97036e-06	1	NA	NA	NA	FALSE
938feaccb9b7ce840f8c5996109a99ba	3.60168e-06	1	NA	NA	NA	FALSE
f560e61d5f6fefb9216c925f918ee956	3.91995e-05	2	0.810482	NA	0.810482	FALSE
e616f53435f5cd070fb87396b445d87c	1.16831e-05	1	NA	NA	NA	FALSE
6cda4f45e87ea7d8fe2d591e39bf4636	6.48811e-07	1	NA	NA	NA	FALSE
8e5ffa6a5b3ad3f23ac92d5be0d5aaa4	4.64978e-05	1	NA	NA	NA	FALSE
a905173b9f1dcd502d6f726edc9c1832	4.56031e-06	1	NA	NA	NA	FALSE
f3b6d2399b19e840535cc83a173541db	1.60841e-05	1	NA	NA	NA	FALSE
77885bb16aa65b86010d3c0cfbafaa63	7.90385e-05	8	0.612598	NA	0.612598	FALSE
f304fda8763834b06e5c63749922b72b	3.04243e-05	5	0.709483	NA	0.709483	FALSE
8fa8f384713783568b53bbf234d10767	0.000113686	7	0.179328	NA	0.179328	FALSE
43c10bdaeaf8a6dc37ae5c6a819c1244	4.35808e-06	1	NA	NA	NA	FALSE
bc14d4b49808f5b677bd9b5785720e82	4.1191e-05	2	0.582714	NA	0.582714	FALSE
9af8ee199da44595d23c17af46e1266f	0.000183684	7	0.439563	NA	0.439563	FALSE
821f25bdae1620ccbc645a15bad029de	7.87243e-06	1	NA	NA	NA	FALSE
863382f82e439c69fba5f72df01794b8	5.23566e-05	5	0.690401	NA	0.690401	FALSE
53ac976e39acdd58d733544ddbb7f2d6	0.000113692	4	0.323838	NA	0.323838	FALSE
693beb641ab5b7fe3a8200e68e998d9d	9.4041e-05	6	0.892588	NA	0.892588	FALSE
3f90a823c352b5d1252851393db2b20d	6.30996e-05	6	0.582632	NA	0.582632	FALSE
480f375f6e4b55066258a8f4bab9a954	3.14414e-06	1	NA	NA	NA	FALSE
de594f5919aa157cac8d306d9bc85767	1.4962e-05	2	0.705176	NA	0.705176	FALSE
b8fa38a00b15a6c93d2558514277b34a	1.51762e-05	2	0.652533	NA	0.652533	FALSE
8e720fed162d1eb4f04ad1a6cd5dbe8b	3.69216e-06	1	NA	NA	NA	FALSE
d9db64da0929a7ef939509e9adbc4f47	3.12197e-05	7	0.760593	NA	0.760593	FALSE
7fe8a98b8b157c17538c99d35dcdc214	6.95036e-06	1	NA	NA	NA	FALSE
edad9e46ac29df73966759632951524f	4.31401e-06	1	NA	NA	NA	FALSE
ca8554033f3efcc89aadc020e7237fcd	0.000264142	8	0.794252	NA	0.794252	FALSE
4db7878b3c4504c26062e16ade6c8c38	1.12644e-05	1	NA	NA	NA	FALSE
ae0d50216fa9b711d38ac8ba92f11568	5.26008e-05	4	0.479319	NA	0.479319	FALSE
278de9c200dec722590b29201944b134	4.78947e-05	5	0.496608	NA	0.496608	FALSE
ebacfcf5ce8d5a5b69d81ae1686c3cf2	2.22179e-05	2	0.65405	NA	0.65405	FALSE
e83ea284bf7032972c21d989c9c75946	3.83197e-05	2	0.308083	NA	0.308083	FALSE
22f2f94e6e086ec0770972dabc113f5b	1.23762e-05	1	NA	NA	NA	FALSE
dd76dfecd45996fd779b6f415f364991	1.14712e-05	1	NA	NA	NA	FALSE
a66ee16d41f3160d52c027d624a0ee1a	5.76367e-05	4	0.803573	NA	0.803573	FALSE
83bba977370db150012a20e8cfdc0ae7	7.4976e-06	1	NA	NA	NA	FALSE
2ec807c70ca68af1bbd677e02c21dc7a	2.67729e-06	1	NA	NA	NA	FALSE
38d0e3178e123a434144d2d6c06a99f8	5.03302e-06	1	NA	NA	NA	FALSE
61db9e631bd9647e216c85f5d61706f8	9.08996e-06	2	0.640159	NA	0.640159	FALSE
580c1d6e4606419b232e8062d2ac4fab	1.18677e-05	2	0.981191	NA	0.981191	FALSE
475e692a34e852545e617bc06b1be5d6	1.84646e-06	1	NA	NA	NA	FALSE
b24a674030d2fd1f40678b9a226fa104	6.43365e-06	1	NA	NA	NA	FALSE
648420ea4629caa121925c752c362c4e	3.21683e-06	1	NA	NA	NA	FALSE
a6b3457523574836878face78f69a7b8	5.2756e-06	1	NA	NA	NA	FALSE
1d74924f3e5292f5d576b36f0149eaee	3.80942e-05	1	NA	NA	NA	FALSE
bf55b7bcc35409d21e77829361f4cbb4	1.53832e-05	3	0.590228	NA	0.590228	FALSE
fa1832f4b3c2235d922d2bfe1acae1ce	7.05482e-05	6	0.71919	NA	0.71919	FALSE
637618d3fa87d7626e9628f3027ce3d4	1.2385e-05	2	0.717201	NA	0.717201	FALSE
98ae0040e23d6c48decbfa64f2997084	1.9293e-05	3	0.508624	NA	0.508624	FALSE
bde866bd9a70f4f1f328be4a0bceb818	0.000725465	12	0.66644	NA	0.66644	FALSE
069b63dbdaac4bc70a6b53a21dc8fbd1	1.41404e-05	1	NA	NA	NA	FALSE
5a2e587ac3fc8064fe70bb3592c72f69	0.000503507	15	0.758154	NA	0.758154	FALSE
39e1c0cd008b163cd2638acd81af347f	4.04735e-05	3	0.85993	NA	0.85993	FALSE
62a81760ec3e72f463dbbbddf2d79cad	2.23125e-05	2	0.510642	NA	0.510642	FALSE
6436a7266d2275ac9f2dac6ed7d7b231	1.49144e-05	1	NA	NA	NA	FALSE
f8b215f0f6a8280b68ae5b8ba3f10c2c	4.78833e-06	1	NA	NA	NA	FALSE
a082f361bc5facc2b35847d8bdc49454	1.87215e-06	1	NA	NA	NA	FALSE
b57f79837089792b90c9f480031e1a55	1.6047e-06	1	NA	NA	NA	FALSE
033a7fdedb621e8011b80ff8fff60461	5.95272e-07	1	NA	NA	NA	FALSE
e3c93ab6deb3c4667dc16305812206a8	2.36875e-05	1	NA	NA	NA	FALSE
f10a2b1d48ebf67ed094256a0a8abf4a	9.94292e-06	1	NA	NA	NA	FALSE
5ef50c027493ac0da01211f748d844ba	1.76744e-05	1	NA	NA	NA	FALSE
b85ded52fadc109feff26815ae35bee6	9.23041e-07	1	NA	NA	NA	FALSE
f244313be55a295be39e885ba8608e34	3.74431e-06	1	NA	NA	NA	FALSE
c3c6b4901127a54966262ff343152ef1	9.60449e-07	1	NA	NA	NA	FALSE
1afc95e086dd31c533bbccd5c1934ca3	3.20941e-06	1	NA	NA	NA	FALSE
327124ae218b3c80d6f1f5813394defa	5.56271e-06	1	NA	NA	NA	FALSE
174f387cb2f01760b5aa7c46fe048878	0.0003007	10	0.841981	NA	0.841981	FALSE
7be2632751b6fce52f846e031c9b99b4	9.48432e-05	8	0.814896	NA	0.814896	FALSE
51b50749ae7f6604bb632c961dcec750	7.25987e-05	4	0.887409	NA	0.887409	FALSE
fed39f3304272d11bff3826ba63a7bfc	2.00741e-05	1	NA	NA	NA	FALSE
62c23fd9ea6db2b9b1e088695d5e7639	4.33746e-06	1	NA	NA	NA	FALSE
2da6a52aa98e3792a8a07202a2fba8a1	1.20272e-06	1	NA	NA	NA	FALSE
1152bd553eb7555cb07acba64ed36198	2.863e-05	6	0.68111	NA	0.68111	FALSE
88327a7d37c8118454273dba6a8a2301	7.9134e-07	1	NA	NA	NA	FALSE
640b4e833012acf22a05db6993dc7f1b	1.23293e-05	2	0.644653	NA	0.644653	FALSE
4983bb1971e310dd47114721ffb2a546	1.72301e-05	1	NA	NA	NA	FALSE
c3a426b285ac1d04ef66f01d59891e1f	0.000417249	15	0.786275	NA	0.786275	FALSE
60b354031495a381a6fc1d0660df2125	8.9243e-07	1	NA	NA	NA	FALSE
23fed11d5f9b14aea1b89e2f6ed1a7c5	8.92892e-05	5	0.745925	NA	0.745925	FALSE
075bdf8434ae96eb2a64a1df6f817f3e	3.46384e-05	1	NA	NA	NA	FALSE
a40dc45a5811272f51a7651de7f162ef	0.000361617	11	0.657625	NA	0.657625	FALSE
f8c2578000e8d8783bdf16642fb4c705	0.000158062	10	0.928861	NA	0.928861	FALSE
c78d1b5ab6e1d2b72827f7bf369d7189	1.71e-05	2	0.878544	NA	0.878544	FALSE
72952c18d74c6b933fd1f3d896d451be	8.06998e-05	4	0.667511	NA	0.667511	FALSE
e83721ede5be1df2ad59bda0b8b3872f	9.6416e-05	6	0.82247	NA	0.82247	FALSE
f94f13f756481463d6e46a36b28164f6	2.39439e-05	1	NA	NA	NA	FALSE
033dad164254540b271067f816a1aafe	1.93486e-06	1	NA	NA	NA	FALSE
701075ffd6ff1ab5eb83ce887129d33e	1.07092e-05	1	NA	NA	NA	FALSE
1d9042a8497c21bfee434632f5619ca3	2.66043e-06	1	NA	NA	NA	FALSE
ca6448fa143f82dee020a1b1a73d9122	8.11878e-07	1	NA	NA	NA	FALSE
8977979e69d165b3591cc44292431f98	0.000935137	16	0.88286	NA	0.88286	FALSE
3a19bf80b2c08402d938def5f89ab2b7	0.000140084	4	0.882657	NA	0.882657	FALSE
3b693e1ab87273e85d36449eac567b62	1.45114e-05	1	NA	NA	NA	FALSE
916e6aeeded3097fe67d7dd6d15b608a	1.87412e-05	3	0.764037	NA	0.764037	FALSE
57cd3891f0219253dd8d57f425c42121	0.00039156	11	0.60574	NA	0.60574	FALSE
e01143d7d70e46b4c8142960a1abe712	0.00021594	7	0.883849	NA	0.883849	FALSE
b6d2ced2a5427a26bfa5522356663fd5	1.19995e-05	1	NA	NA	NA	FALSE
539f423541bc0ba0188db1b745bb2314	4.09952e-05	3	0.938663	NA	0.938663	FALSE
2b7680711fe2d1a202e8c72ec9f7d2d2	6.35366e-05	5	0.599164	NA	0.599164	FALSE
b155eed5341e065452cdae9d54e60390	7.66936e-06	1	NA	NA	NA	FALSE
1c658e8b24cb91ec3cac8662470b6a08	1.21972e-05	2	0.36686	NA	0.36686	FALSE
9c530c8295a6ce19ebb0612dca7ef001	1.88587e-05	4	0.571616	NA	0.571616	FALSE
b2913181eacd6990585784e76c89f10f	3.46533e-06	1	NA	NA	NA	FALSE
a10bdbb64446e861fd93a7a8bc27e817	2.63529e-05	2	0.689158	NA	0.689158	FALSE
b6978877249e500875fa767614ee6beb	1.56175e-06	1	NA	NA	NA	FALSE
17d2d2644a3f8ae053113578b7463fab	5.75202e-06	1	NA	NA	NA	FALSE
26efbb8cb3cc30f27f2ed6a3ac3fb1ff	4.83714e-06	1	NA	NA	NA	FALSE
e80d2dba5d3e47ba61265402b033974f	2.12834e-05	1	NA	NA	NA	FALSE
f52ca62d5585e182f24070ccde88353f	4.79335e-06	1	NA	NA	NA	FALSE
14f0113a3efe371e26eef07a250e61ea	1.31817e-05	1	NA	NA	NA	FALSE
142bf3e9dd690dfbaab4e8a120692d71	2.68461e-05	1	NA	NA	NA	FALSE
8a1810395d9a79f01a8f1542abe48a7f	1.73192e-05	1	NA	NA	NA	FALSE
598906628a366d8d571586f91c3afbbb	3.13924e-05	4	0.43863	NA	0.43863	FALSE
a72b5a383e5e9d0bc310bd4ae5ae8e2e	2.58787e-05	1	NA	NA	NA	FALSE
4d43fcf5a35b6dd0ca48a72951c1eb78	4.81089e-07	1	NA	NA	NA	FALSE
40e35acad77c1fe70f238d140b2a411f	1.60577e-05	1	NA	NA	NA	FALSE
8c5fbe6b593afd55712bfecd9a44501b	9.82637e-06	1	NA	NA	NA	FALSE
6e5c05440373d8fee11336bd50f2c985	9.5867e-07	1	NA	NA	NA	FALSE
e46225233a098b7cd77b55fc93d05fad	7.66936e-06	1	NA	NA	NA	FALSE
acc92df3fd830746a6647c5bc0ac79b0	8.9243e-06	1	NA	NA	NA	FALSE
be377c5fc31bb497936516a44f676a0e	4.6002e-06	1	NA	NA	NA	FALSE
77cbbadbe33d802576d9e129f363e4aa	1.81393e-05	1	NA	NA	NA	FALSE
1afb3b525fd07ee3fa6c7276378ba208	1.21276e-05	3	0.384679	NA	0.384679	FALSE
6114f610845c5b7dc7f63482e0e13b3b	9.07701e-05	4	0.591734	NA	0.591734	FALSE
033547142fa57f47f066d0dfa747101b	8.70474e-06	1	NA	NA	NA	FALSE
ffe051e907fc0de02547ceff09c5fa77	0.000298788	6	0.573786	NA	0.573786	FALSE
a64867df4eefec3c8b42659a87ec9a07	2.46144e-06	1	NA	NA	NA	FALSE
df511362d6b0b0fa0b582221af075b33	7.49757e-06	1	NA	NA	NA	FALSE
1d53b07926af13a2b6a828c45dcd5bbc	1.65771e-05	2	0.797812	NA	0.797812	FALSE
fb62605034cadd2c6339cc80871a5a62	1.31188e-05	1	NA	NA	NA	FALSE
dd1a9caf22d88117f4332ee3aa667ec5	0.000384364	11	0.818264	NA	0.818264	FALSE
d81ed94c3304339e459badea07ef8b1f	0.00023047	11	0.778217	NA	0.778217	FALSE
c81d3d0211edb47d3a94c93d1fadd355	0.000133786	6	0.97203	NA	0.97203	FALSE
883608b43e4fb3f5f35eb2b766331506	8.83807e-05	3	0.414406	NA	0.414406	FALSE
998174712cb41c30f71c686ae2646e56	2.61142e-05	1	NA	NA	NA	FALSE
b9d63b73088fbc003282faf7ca96c0a5	2.36171e-05	1	NA	NA	NA	FALSE
90f65b169e36c3679657ddd835d1a251	1.47251e-05	1	NA	NA	NA	FALSE
18e592a55cc3e1531de3fc26720739fb	9.92713e-06	1	NA	NA	NA	FALSE
6b2f0483741e03397a476106a2239014	0.000139775	8	0.49123	NA	0.49123	FALSE
25c61597ef5c3ccf6479747a487ca147	1.97098e-05	2	0.105376	NA	0.105376	FALSE
02f67dc4749a20381b8f0a729e8d053c	3.84871e-06	1	NA	NA	NA	FALSE
4a26426ee53d85d4128c14b7f9299aa0	9.37579e-05	6	0.768132	NA	0.768132	FALSE
221d624575a171b88df05d149b07ce87	2.59394e-05	3	0.465674	NA	0.465674	FALSE
5688089b0a1bc076bfd636307dee004e	5.92867e-06	1	NA	NA	NA	FALSE
bd72937fab7455354001feaf34bf645b	1.32101e-05	1	NA	NA	NA	FALSE
f83f843e467f8b7eec3b7ebe65201d1c	7.93797e-06	1	NA	NA	NA	FALSE
18c959b9c4de0f6cb9006cdf28c60366	1.693e-06	1	NA	NA	NA	FALSE
878e30edefe13fb72437877e3c3abb66	2.15376e-06	1	NA	NA	NA	FALSE
e6646dc12d31971fe7abbbcfb6bcf9ab	1.90085e-05	1	NA	NA	NA	FALSE
2c4bcfbfb7a5e0d9616c512b87caead2	5.34901e-07	1	NA	NA	NA	FALSE
62c5f67c87cb13a19fca79cc33d7982a	2.94196e-06	1	NA	NA	NA	FALSE
c98129c5416462cf71152550ca70891c	8.25988e-07	1	NA	NA	NA	FALSE
56031e84e1fee363f081233b4ac6d04e	5.7318e-05	1	NA	NA	NA	FALSE
4fd8a65ef64ded2204e81e4942c27245	1.6047e-06	1	NA	NA	NA	FALSE
a4ebd4d17b7aa107552e18f5ee3254f7	2.28102e-05	1	NA	NA	NA	FALSE
1026bc3ca5ac6694cc8ebd2e5995de39	1.10788e-05	1	NA	NA	NA	FALSE
f3aa4b74a5a8f45556508335938fa8bc	6.73525e-06	1	NA	NA	NA	FALSE
0cce7982066124071e6a9861ef7a3a61	5.92579e-05	2	0.44259	NA	0.44259	FALSE
d13f4167fdc762f85d74798290e7fb6c	4.21734e-05	1	NA	NA	NA	FALSE
e151e0a4bd98712e423de5a2607851b0	9.04779e-06	1	NA	NA	NA	FALSE
49455f87c5201248649d3cf44c8d610a	6.00783e-05	1	NA	NA	NA	FALSE
3cedd8662059074dcee1496f53aeffaf	5.47616e-05	1	NA	NA	NA	FALSE
79f336918f993cb9beabb1f602f19680	5.15716e-05	1	NA	NA	NA	FALSE
ffe1e63147af5c2cd21231f1d5d59488	4.78833e-06	1	NA	NA	NA	FALSE
81b50cbc69b355d6a2207d370e9634c5	7.78141e-06	1	NA	NA	NA	FALSE
e01ccd749960b04699eef783119e25ae	7.81547e-06	2	0.585403	NA	0.585403	FALSE
08bee45f988b5a67915d2c70a370cf61	1.0698e-06	1	NA	NA	NA	FALSE
bff4309dc657f779c66c28e5ba6a593e	7.39353e-06	1	NA	NA	NA	FALSE
e65be91f02fc12fefe51f6807ae7b9c1	6.30317e-05	1	NA	NA	NA	FALSE
052ba7abaeaa968c4f79e3f97d1f0a2f	0.0210049	9	0.732113	NA	0.732113	FALSE
f8bcf877f6166a2b53fc03dbea9ae8e2	3.19726e-06	1	NA	NA	NA	FALSE
77807cd7fd0944b628615d8f0b34addf	2.74051e-06	1	NA	NA	NA	FALSE
412bb63dc97a603c85d82e8d5c65d440	4.06509e-05	1	NA	NA	NA	FALSE
6a0c6b7581b8f7f1dd91eabd2053f9ce	2.23108e-06	1	NA	NA	NA	FALSE
8fa9a6cbc50a227102b277fdbfc95e9a	1.77099e-05	2	0.494018	NA	0.494018	FALSE
db3acb81f9a617f1d9c2dd502476d3ba	0.000257222	10	0.605556	NA	0.605556	FALSE
f824806151870559f5a4786b5dc8e86f	5.34901e-07	1	NA	NA	NA	FALSE
0ac5531b01353047392f05d88d9c05a4	2.82221e-05	3	0.370465	NA	0.370465	FALSE
3487ed6cbf4509d26a89b64863f8034e	7.75557e-06	1	NA	NA	NA	FALSE
1de3a8ff66fa0304a10573bbed7f7c82	1.81811e-05	3	0.82801	NA	0.82801	FALSE
27c96bf329e6ac762ac31b061a19d6b9	1.09668e-05	2	0.844479	NA	0.844479	FALSE
bb330cf4f33acc7e6f36976bf096ab32	4.48435e-05	2	0.908686	NA	0.908686	FALSE
5ddd3794bbed611913f85f7c359ab019	7.62453e-05	4	0.0817059	NA	0.0817059	TRUE
f725c26896745687fdfc4484b1f0406b	4.08926e-06	1	NA	NA	NA	FALSE
897d7f256b5a3f6b5783dac44c3f6149	6.88111e-05	4	0.723012	NA	0.723012	FALSE
7357322daa19b6ccf1c6bbe0084fcd24	2.26555e-05	3	0.698845	NA	0.698845	FALSE
d7b45e657032307281cdee64f4ff61af	9.37052e-06	1	NA	NA	NA	FALSE
50f22eec97ca9e0cfc555a5613281ec6	5.35458e-06	1	NA	NA	NA	FALSE
133caa63860ace9fc64da6c0a24a00c3	9.63977e-06	1	NA	NA	NA	FALSE
4e23efa31298fcad62b21ec0e9a52be2	1.46732e-05	1	NA	NA	NA	FALSE
2478f2c50d0666e9ea5d83fb5d19c7bd	1.78102e-05	2	0.920875	NA	0.920875	FALSE
d33b79a14d683b9ebbb2cf27d58ecc56	0.000142956	8	0.689014	NA	0.689014	FALSE
30d8ed7ac74a168b5edea522ff93d22e	4.31004e-05	3	0.601321	NA	0.601321	FALSE
f231c7ed67386ede671fac0562200464	1.85449e-05	2	0.479479	NA	0.479479	FALSE
997856753ed8d800c40466e2d43dcdf9	7.85463e-06	1	NA	NA	NA	FALSE
d766f2d74ec4571eac60a973e6403f7c	1.62974e-05	1	NA	NA	NA	FALSE
87a023cd51b505d59439ea43279a26c4	1.93693e-06	1	NA	NA	NA	FALSE
7db5bbf4d85f4ce6f3cc0a97b4623b5b	1.29894e-05	1	NA	NA	NA	FALSE
2608465ba314e5e122564fe6d7a3226b	1.01534e-05	1	NA	NA	NA	FALSE
3f890b119721668a122ac37ad7e78aab	3.73215e-05	2	0.717734	NA	0.717734	FALSE
56eef5111a5749dd3e92abfc01447d56	6.73168e-05	5	0.75294	NA	0.75294	FALSE
dce96ce3e28cbf4070bcf7ccad0996cb	3.00276e-05	3	0.850213	NA	0.850213	FALSE
a4025878c91a3d993117125dca4738e1	9.59547e-05	7	0.369664	NA	0.369664	FALSE
3962d54400566223faca6dde83643508	3.16536e-06	1	NA	NA	NA	FALSE
edfb9d5a66e787ed960f1c3c5f4a5be9	3.04839e-05	2	0.628576	NA	0.628576	FALSE
d3eaf39d6e49c2a4305f292afe6b8e6e	0.000763708	8	0.714849	NA	0.714849	FALSE
7fd6b355950ebaaea873e3eac7533fba	9.44691e-06	1	NA	NA	NA	FALSE
03a2bb02d17ca13313f3e00c51251eca	7.42571e-06	1	NA	NA	NA	FALSE
24ae0ba2fc26954f4fd1ab9269591b70	0.000126288	6	0.856737	NA	0.856737	FALSE
799af49aa9fa8b5c403aaa2d180bbddb	9.62179e-06	1	NA	NA	NA	FALSE
172b243b64a9542b3d58729afa4ba883	0.000450849	15	0.341589	NA	0.341589	FALSE
1236694de9c1ca647e8767e2d3f199b1	5.53253e-06	1	NA	NA	NA	FALSE
d4cc7a2d9dfc9f2159045110f8c864e1	3.73544e-05	3	0.767842	NA	0.767842	FALSE
690c027a7b6db34011ea5a02242cbf52	0.000393174	9	0.511378	NA	0.511378	FALSE
968a3d20fdb94e8410c235ee35a64dd9	7.94654e-05	4	0.345387	NA	0.345387	FALSE
790db4b8d119ce3c227b7aff5d1ac1c1	5.74411e-05	4	0.416605	NA	0.416605	FALSE
fac307bed041db744baf2c89a31b6d1a	8.22441e-05	5	0.722644	NA	0.722644	FALSE
70bc2cf40f2e9c4fc7b076f681bb457a	0.000211365	9	0.908904	NA	0.908904	FALSE
5c34b19b677b05f02475efc83750c2c4	1.59906e-05	2	0.657822	NA	0.657822	FALSE
9bfea67d8b46de715effdc108a50d37f	1.00398e-05	1	NA	NA	NA	FALSE
0db39fdccf19a787e13d360942673c45	1.29619e-05	2	0.78948	NA	0.78948	FALSE
840e6f41ecadd88b9978483646145d71	1.33021e-05	1	NA	NA	NA	FALSE
8d946fb5eb7014911f002f191e93d054	3.19222e-06	1	NA	NA	NA	FALSE
980c4992b8e4b9457d5076e402c398a2	1.67487e-05	2	0.782843	NA	0.782843	FALSE
e66f3efa43834dd6a568059e0f5353cd	5.81078e-06	1	NA	NA	NA	FALSE
25ba4d8984dddd72573a824ec3ddd8cb	0.000156249	8	0.968125	NA	0.968125	FALSE
65bab727f971adc4ebbddeb61f04c5f6	1.86941e-05	1	NA	NA	NA	FALSE
eb212c55b14bffdca641d7cbfb36fd74	7.72693e-05	4	0.779302	NA	0.779302	FALSE
441ed578bb39d169f2801c7249fc8aad	0.000287568	10	0.216454	NA	0.216454	FALSE
1ec153053da7df1f9666ab716ef2e4ea	1.62965e-05	2	0.0104319	NA	0.0104319	TRUE
64780478030dd2aef02eee27721d63f6	2.08785e-05	2	0.425455	NA	0.425455	FALSE
3606f34a5dc7173d202522eec6d55ecc	7.19002e-07	1	NA	NA	NA	FALSE
fce7e2f1adf67c68de09f90e1f393307	1.19834e-05	1	NA	NA	NA	FALSE
4f7a648adb9996384c4279d66f4c5521	1.12644e-05	1	NA	NA	NA	FALSE
68aa6a20ec22d66a4a812e3b01041373	5.2756e-06	1	NA	NA	NA	FALSE
a781d6e011a0eed122cd8ee15a80551b	2.00797e-06	1	NA	NA	NA	FALSE
a9c8ee3f80df38939925831d0bbf9f78	4.45171e-06	1	NA	NA	NA	FALSE
7a7901e7320d9a90d4d44502de192424	4.23814e-05	2	0.722568	NA	0.722568	FALSE
fdd069b941268d00bc0ff5382cdad503	3.98831e-05	2	0.10899	NA	0.10899	FALSE
b4b636000e10b602e451f90df855f083	9.22093e-05	5	0.410013	NA	0.410013	FALSE
4904f28e1a911fc5c68d43d081dbedcc	7.59408e-05	4	0.673049	NA	0.673049	FALSE
59aa0cfd964d5ef6158cd973f8334e09	6.96574e-05	3	0.7445	NA	0.7445	FALSE
0dd6ba0ae30c2a8f8862aa2eb45b9c74	3.66582e-05	2	0.916238	NA	0.916238	FALSE
2093014ff387647635b5e503a37cb90a	3.40039e-06	1	NA	NA	NA	FALSE
a38042bc10ac0514a78d160b882792b2	6.32759e-05	5	0.714365	NA	0.714365	FALSE
aa41b1e2f4f9cbf48fb3f2e30b6be2a8	9.9737e-05	5	0.965625	NA	0.965625	FALSE
d735cb8172ef82b5d43fed43f747871e	0.000601608	15	0.758644	NA	0.758644	FALSE
9f2a477b2b69fecd985bf75b448c042c	8.03504e-05	5	0.910439	NA	0.910439	FALSE
b4b85b3376f4f93653ae5daddc1e922b	1.879e-05	2	0.764942	NA	0.764942	FALSE
741c734ad8991d67e974889c266b644d	7.77561e-05	3	0.40314	NA	0.40314	FALSE
73413454b365199719108478951246af	2.66043e-06	1	NA	NA	NA	FALSE
1117325c0d2994d9500960c56dcc6df6	1.76733e-05	1	NA	NA	NA	FALSE
d36a97646f458f823e7d7b8426e8cd3a	1.33865e-06	1	NA	NA	NA	FALSE
c2db1bfb3bbd987c2286a1855a699df3	1.67767e-06	1	NA	NA	NA	FALSE
ed5d5147f2bf7779981d4f3f14c3440c	1.53387e-05	1	NA	NA	NA	FALSE
eb0713681277b3fc14ee8f1f0af77121	1.46197e-05	1	NA	NA	NA	FALSE
0d119b123152c5f733f5084d1f34a06f	8.14869e-06	1	NA	NA	NA	FALSE
32152cd11acf4e89d70055fa5ad0bce9	3.56972e-06	1	NA	NA	NA	FALSE
70c0ed29f8f681ea913f4c5d58464b28	1.06417e-05	1	NA	NA	NA	FALSE
60f821eb17137107bdaa0bedce407d95	5.95272e-07	1	NA	NA	NA	FALSE
534f8d95ea6ff6743fea37e67a10e64c	3.35534e-06	1	NA	NA	NA	FALSE
6d4a63f2451d3f78ff956421cf47bc3e	5.05919e-05	1	NA	NA	NA	FALSE
38d71f4ae96539ab02f959c99951f89a	2.64498e-05	1	NA	NA	NA	FALSE
d952969df0b5949bd904dd744af576d1	0.000336374	8	0.408969	NA	0.408969	FALSE
6f6c6bfa79772c1bd0f73f34b6c3309d	9.72266e-05	1	NA	NA	NA	FALSE
4c54dc8dfb22345111e977033f6fb1f0	0.000994979	12	0.563912	NA	0.563912	FALSE
7c4456ce03905bddb2814bb64ac4f5ac	0.000212075	5	0.267917	NA	0.267917	FALSE
0ac06beea0a76637ae41ee9d36415d58	8.8677e-06	1	NA	NA	NA	FALSE
57a7f1dcd0881d93458aada4e066df70	2.27346e-05	1	NA	NA	NA	FALSE
a8b18790d4f9c1216fb1eca21c86981b	1.0584e-05	1	NA	NA	NA	FALSE
5752044c3164f7ba897757041c5a4cfa	3.35607e-05	1	NA	NA	NA	FALSE
4efa402111f40fea03ef243693e7a127	4.70689e-05	4	0.834274	NA	0.834274	FALSE
63f176bb63b046d549f70ad05a10a976	2.09223e-05	1	NA	NA	NA	FALSE
b335c839d0eeb10db2b0c527a8015a4d	2.42116e-06	1	NA	NA	NA	FALSE
b9c8131c500a82e1304c49ca52200ed3	0.000100972	5	0.978731	NA	0.978731	FALSE
645af6dd1da5f309e1befd34e00ec730	2.5998e-05	2	0.493184	NA	0.493184	FALSE
526a57f1c4f6563aa9ef99813300579f	5.4357e-05	4	0.0797656	NA	0.0797656	TRUE
6c110355b7b968ad74a8bc1147985e53	7.21296e-05	5	0.0194923	NA	0.0194923	TRUE
035b293586a448efa789488dc6c38d97	2.14217e-05	1	NA	NA	NA	FALSE
90e377f5d38f33c6235627507d230dfd	7.90903e-06	1	NA	NA	NA	FALSE
a0492b897b348913edccfa30a10732ea	6.24701e-06	1	NA	NA	NA	FALSE
832e3771f26e706f0d0f6ec79b2c0de4	4.93968e-05	3	0.795778	NA	0.795778	FALSE
e3c21d8117d720fcd82e21f9bd0492fe	9.18419e-05	6	0.304443	NA	0.304443	FALSE
8194f4d4bf04fdd2563de8d60e2e23b5	5.60208e-05	3	0.479307	NA	0.479307	FALSE
e4e7e9cec76b1bb9cc19df2a24c69c8e	3.62786e-06	1	NA	NA	NA	FALSE
d00633139bb2149e2d137d4013f127bd	9.1845e-06	1	NA	NA	NA	FALSE
c839121bb6438ba520b5afd33409c98e	6.76896e-06	1	NA	NA	NA	FALSE
2066962c48aac23946dd825f21bd11ec	1.11554e-06	1	NA	NA	NA	FALSE
a5f252c77ba9ec05e3210792c7ad8a69	0.00135438	20	0.757336	NA	0.757336	FALSE
b3e0017b7c48746d0793887d83c0678c	1.58972e-05	2	0.948734	NA	0.948734	FALSE
e8aab528fd47d4e3cc733dc8919846d7	7.9134e-06	1	NA	NA	NA	FALSE
8d120159f89f8ba58084712566bf6bcf	2.61206e-05	1	NA	NA	NA	FALSE
eedbdebbaebd276da6c6c0944e1fef73	3.09312e-05	2	0.491584	NA	0.491584	FALSE
90796845546d0a0a6c4f5cba6c19e4b6	5.11401e-05	1	NA	NA	NA	FALSE
10b19d5985ff1722e779591a046dd982	1.13673e-05	1	NA	NA	NA	FALSE
af06527ef871bd454b13f89217c46b55	7.95456e-05	6	0.806916	NA	0.806916	FALSE
561910b5e7066704235aa1fe658f93d4	3.19334e-06	1	NA	NA	NA	FALSE
30b32b8c18ac065982920a5ca9407d0b	2.40308e-05	3	0.646189	NA	0.646189	FALSE
efe90242338cd5d74ffbd877b4129b04	0.000477841	14	0.912885	NA	0.912885	FALSE
03c7a071da1d06b3cec1659c922293f7	0.000909699	14	0.558207	NA	0.558207	FALSE
142240053d19bc6007b1f594fa16c5c8	5.92867e-07	1	NA	NA	NA	FALSE
a3463769f38629797a716cd768bd524b	0.000280185	9	0.799849	NA	0.799849	FALSE
d4b08c38af2d3d79b96d3679e5304c2a	7.51999e-05	3	0.421931	NA	0.421931	FALSE
b7ab798aa87c8f3ba1993e578aa40f1e	2.97036e-06	1	NA	NA	NA	FALSE
a722586c9c15c34a143485ee80d1e5ec	1.76085e-05	3	0.744906	NA	0.744906	FALSE
9e596d7ae13f1d9c38919de7fde59391	3.37861e-05	6	0.610196	NA	0.610196	FALSE
dfb501385f6cb92e75d90ef741c46a56	2.90229e-06	1	NA	NA	NA	FALSE
02d2bffbbbb6dfa80405fff5a1fcee5f	8.70474e-06	1	NA	NA	NA	FALSE
be93cad6b02dbd53033f88912d12ee45	2.56369e-05	1	NA	NA	NA	FALSE
730e5549bb5cbd354722bdcb4a7c24aa	9.53741e-06	1	NA	NA	NA	FALSE
c81c77932ee5ec1c467215aea989f9af	8.28417e-06	1	NA	NA	NA	FALSE
d4af6dd2e82b07b1b5a5a281487844cf	6.95036e-06	1	NA	NA	NA	FALSE
393804ee38a8f581868f20bd66195607	1.10679e-05	1	NA	NA	NA	FALSE
557a71d5ee71fc262be8ac94c541647a	4.9984e-06	1	NA	NA	NA	FALSE
b54a802b1de1f159397a736d4c11227f	2.04707e-06	1	NA	NA	NA	FALSE
7cdc59fa77f50fd3fe768032f89a7406	5.198e-06	1	NA	NA	NA	FALSE
d72da071bc9d900b190163128cb16283	0.00187833	1	NA	NA	NA	FALSE
3baffa2495e0ccf81b37a55d89882ed0	2.42779e-05	1	NA	NA	NA	FALSE
c9fa31fca8ee48c97aba39114d6f01c6	6.248e-05	1	NA	NA	NA	FALSE
0ca1de0b0d71831974a9aa9516f27dfc	0.00255583	4	0.712488	NA	0.712488	FALSE
387349bbf301de818017a263010277fa	0.000311681	1	NA	NA	NA	FALSE
6afdf35660b1fde64fdd49f73df046a2	1.27572e-06	1	NA	NA	NA	FALSE
17627c4e118f558c27b7e6facbea825f	9.59018e-06	1	NA	NA	NA	FALSE
b594aa269c304cf25fee5aa8cabfa980	3.07821e-05	1	NA	NA	NA	FALSE
6ce4aea9ae153267310387f22cb78b0f	6.91633e-06	1	NA	NA	NA	FALSE
7988e3ad7f6739d2e16043b9a6f0fdbd	6.47012e-06	1	NA	NA	NA	FALSE
a7c0f7627090924e4741cda9f82ef97b	1.27024e-05	1	NA	NA	NA	FALSE
475b00e1804b71836920a2af4351f7b9	1.41404e-05	1	NA	NA	NA	FALSE
81c05ff7023c88d368cdd21480adc50a	5.57769e-06	1	NA	NA	NA	FALSE
da5fece6c54a704c32cb5765961de9cd	2.80554e-05	1	NA	NA	NA	FALSE
865f34d9f12b2e98f4d14eb01d115205	9.60182e-05	1	NA	NA	NA	FALSE
00f4fb132f80a3794fc32324e6e1a22c	1.1602e-05	2	0.936306	NA	0.936306	FALSE
ddf776e4e817d8215b0abc94293946d1	0.000102173	6	0.907853	NA	0.907853	FALSE
ad11caa80015f31f5402dc0ca077bb8e	4.49569e-05	3	0.437829	NA	0.437829	FALSE
15869ebbf90bbba52f26d1d337b96678	1.93732e-05	2	0.866418	NA	0.866418	FALSE
9a0ee1e6323665e0735c1405e6f05e0f	1.02629e-05	1	NA	NA	NA	FALSE
60606b01e0349453ea2b6651e2f9d0d4	2.88654e-06	1	NA	NA	NA	FALSE
96461746145a3ffe130b1810c951c6d1	2.5349e-05	1	NA	NA	NA	FALSE
a12c75fc0995911496e525f67171360c	2.98275e-05	1	NA	NA	NA	FALSE
988fd8b21adf9c93ac3c392cab43c97d	9.82637e-06	1	NA	NA	NA	FALSE
127538a2b111487cd2087ce0828a91ab	6.25416e-06	1	NA	NA	NA	FALSE
274f6c86f1bb5e4f5af2af7042e054a0	8.14869e-06	1	NA	NA	NA	FALSE
c18b8cb6096bc59dc3551b8dfe1085ca	1.93486e-06	1	NA	NA	NA	FALSE
d08afca1a3ef253c7ae2e146289c036b	7.14405e-06	1	NA	NA	NA	FALSE
3a7b1764a021b0f006f23cf20ba7be7f	1.00141e-06	1	NA	NA	NA	FALSE
37b143aae194795dd30b531330766c26	1.45269e-06	1	NA	NA	NA	FALSE
f968e826a4e6376d6478c820e8603abc	1.21058e-06	1	NA	NA	NA	FALSE
f74965b4b18b071097dc398fd53758cf	0.000216213	9	0.581426	NA	0.581426	FALSE
308aa0aa9d80510ba4f2e49648972d92	7.4976e-06	1	NA	NA	NA	FALSE
00dd192d74aef991dabbc668feccb5ff	2.35933e-05	2	0.326952	NA	0.326952	FALSE
ff5b611dbdc92628ed8b0676aa9c7bd4	0.000167459	5	0.438893	NA	0.438893	FALSE
1171c4710f035fcb0145361af4aec2ca	0.000100144	4	0.451562	NA	0.451562	FALSE
ebb9d61165da6c88b7bac4753b8a583f	1.87215e-06	1	NA	NA	NA	FALSE
2bf0a7288829d178d69760be467c3e90	3.98938e-05	4	0.730302	NA	0.730302	FALSE
83d2aa1079ccd00a491b74ff0a645074	2.89639e-05	2	0.634282	NA	0.634282	FALSE
d89b994f50a746560b5f7f7c875eb2d5	4.08739e-05	1	NA	NA	NA	FALSE
5ef074aab6ea8ddcf36ebdb5b6c33e34	2.9794e-05	3	0.502294	NA	0.502294	FALSE
1f3dfe54c596b1750d8b057bf103771f	4.90556e-05	3	0.660007	NA	0.660007	FALSE
cc0f58e744e792df6d606c024bd2e5be	0.000252392	9	0.53076	NA	0.53076	FALSE
45d1465803cbd0fc881366c96ae9155c	2.74912e-05	1	NA	NA	NA	FALSE
868d16fbde9a0acc111bb405a019c9e1	5.01182e-06	1	NA	NA	NA	FALSE
27bd630412254c50ce7f658095d06e87	4.46215e-06	1	NA	NA	NA	FALSE
57f3cf9be5416a171183f8ef6fac9d5d	4.63209e-05	3	0.665757	NA	0.665757	FALSE
81457a94530d8e3ff703e1c25bb68eb1	1.28857e-05	3	0.658509	NA	0.658509	FALSE
91305f2b56892ecf603604474ad07fc2	0.00063578	13	0.684406	NA	0.684406	FALSE
07d615784baf29f464c396125d6bc9c9	0.000195413	5	0.464592	NA	0.464592	FALSE
93d129cc76ee11e3dd705118d1f54aaf	5.2756e-06	1	NA	NA	NA	FALSE
caff7582279f80d320a56f417e223547	1.09448e-05	1	NA	NA	NA	FALSE
0da2ba8fb9330259b339f39ef74c184a	2.11994e-05	2	0.767303	NA	0.767303	FALSE
40a5368f96cd34380a958c556ba2cc15	8.56869e-06	1	NA	NA	NA	FALSE
917c6431f499e4adf164600bb0342c14	0.000120813	7	0.659252	NA	0.659252	FALSE
9955d749142cf2162880c70aaf9827ad	8.71945e-05	7	0.931851	NA	0.931851	FALSE
9ae7584169cebdfafcabbeac0bae5a5e	2.20495e-05	4	0.697259	NA	0.697259	FALSE
dc6fc662391554eeed19856f8de635d9	0.000277405	8	0.317618	NA	0.317618	FALSE
674e1ef421794ff53fe0f31e36f1b1f1	3.7851e-05	4	0.473873	NA	0.473873	FALSE
507d4edffb84f357f52c09e8156056da	5.85445e-06	1	NA	NA	NA	FALSE
32cb3991377b1ef396a817dd0df17615	9.62519e-05	6	0.940367	NA	0.940367	FALSE
c80ba9af462f25335b5534bbb098c5b2	5.28935e-05	5	0.511282	NA	0.511282	FALSE
43bcfb80adc2ab1c0e6e23cca7ab99bd	6.82831e-05	6	0.870333	NA	0.870333	FALSE
3167e8ce28ae2d417ca8a2d2bdff01d8	1.64274e-05	3	0.901838	NA	0.901838	FALSE
5a28ed3a604351b00e0bdd96a68f14e1	1.55198e-05	1	NA	NA	NA	FALSE
15c66e935355b3f1c903f0f92db952d5	7.20667e-05	8	0.720697	NA	0.720697	FALSE
1d0d453e48542f3fe300bc4b00fa57d5	3.03649e-06	1	NA	NA	NA	FALSE
f92d4bfe608bd212bd4e2554d97c75f2	5.57769e-06	1	NA	NA	NA	FALSE
96f4e2ed6c94734a4421d4e9009bcee7	6.18268e-05	5	0.868977	NA	0.868977	FALSE
7c4465b033ea7900facc9f6f73afedd8	7.79295e-05	5	0.271494	NA	0.271494	FALSE
509aa982afbc0caab1ad1fad642a2ec3	2.18468e-05	2	0.349704	NA	0.349704	FALSE
920a077b51fa752f2ab5f13e1f80b69a	7.98334e-07	1	NA	NA	NA	FALSE
ceaec4b3e38be8caaaf3ba52277fc320	0.00207411	6	0.346389	NA	0.346389	FALSE
d527f3417b48eff6d157214c06c50ad6	0.00112302	3	0.412807	NA	0.412807	FALSE
ff7742e8ae81884ad8b0c734a69837f3	0.000450177	2	0.361039	NA	0.361039	FALSE
98be7ecba919e9d20f78adbdf2ec6178	2.55467e-05	1	NA	NA	NA	FALSE
a9d3f0bd5ca203b5354a332eca91a33c	0.00145394	4	0.417289	NA	0.417289	FALSE
5cc4c52a709ba7b5eb2c5b9f6c6e1f15	0.000289346	1	NA	NA	NA	FALSE
0452711f482255aa91c362a95e2ee12e	8.09505e-06	1	NA	NA	NA	FALSE
077d45c6b7641fc08e649fac13b62a9d	0.000301724	2	0.352806	NA	0.352806	FALSE
0e4cdafdc81c1739dce9ea23232b4dbb	3.39195e-05	1	NA	NA	NA	FALSE
8fd88bade4ab12bca62cbcef70c3c6f0	0.0018281	3	0.536849	NA	0.536849	FALSE
b87ec2a0293a7dd55180b6924fc8f67b	1.87215e-06	1	NA	NA	NA	FALSE
26672648de2181a2c04ca33e88a1afd1	9.08309e-07	1	NA	NA	NA	FALSE
d8434389740bc66cc78bdd357ade05fb	1.00763e-05	2	0.705051	NA	0.705051	FALSE
151513319393f964d1a8a1c684081629	5.85496e-06	3	0.884135	NA	0.884135	FALSE
307c301fcd8c4f7b1bc1d69a06460119	2.89369e-06	2	0.293632	NA	0.293632	FALSE
5d8df5c138f209b5cd9881e97257bdfe	9.5867e-06	1	NA	NA	NA	FALSE
ccfaac9334ad62a698dcb761a558dcd4	2.93583e-05	4	0.896375	NA	0.896375	FALSE
c822f0ae895af2e10c79821c0f0ace29	5.67771e-05	5	0.958644	NA	0.958644	FALSE
2d0aabac8f29db1802d4d891eba805ee	1.94203e-05	2	0.0942544	NA	0.0942544	TRUE
b4b110f212030d8a09c6ec291467e5b4	7.99315e-06	1	NA	NA	NA	FALSE
b2245d8e839fa4f5ebddbc859d408b62	4.11597e-06	1	NA	NA	NA	FALSE
e351b96ff36b3f1249ea8fe7cd35251b	9.08325e-07	1	NA	NA	NA	FALSE
78a4a8778660eb30daf5562bf6f3a2a1	1.0584e-05	1	NA	NA	NA	FALSE
c26b9d4aca950a4617090c7566a8f20b	1.0584e-05	1	NA	NA	NA	FALSE
5b3fadc96fe7d0fb42cdfcd0b237c062	1.84544e-05	1	NA	NA	NA	FALSE
45ba86fcfed31e574af10134582d4fdd	7.21634e-07	1	NA	NA	NA	FALSE
cb1173735acb993e45afcb567fbf1083	6.68627e-06	1	NA	NA	NA	FALSE
7960eb75510953a3f1f92ae3b031a1b6	5.65202e-07	1	NA	NA	NA	FALSE
c674d2e9bc0413d6b50a85c75bdcc5c0	6.94514e-05	2	0.349608	NA	0.349608	FALSE
982cffdfd76bebed2bec4d3eee2847a3	2.74865e-05	1	NA	NA	NA	FALSE
8c4b51fbb5e811efcfda117a6c1c7303	0.000607092	4	0.953049	NA	0.953049	FALSE
cef0c432f4b1f770bfdf6c74b3903f36	4.71517e-05	1	NA	NA	NA	FALSE
a246aa2860f363d2025f7f0291d567ef	1.71374e-05	1	NA	NA	NA	FALSE
3556b6dfe1cc762ebcfb49f10f2a529f	1.06445e-06	1	NA	NA	NA	FALSE
ffc36e27c82042664a16bcd4d380b286	0.0360672	28	0.610507	NA	0.610507	FALSE
e2f6a531bc64c892b56a06d2aed991f7	9.1633e-05	3	0.617156	NA	0.617156	FALSE
eaf5cd80896e4542498ff4b996378936	6.31778e-05	2	0.928039	NA	0.928039	FALSE
24d821dddfbe031b81a44817e6d6a4c1	1.92125e-05	4	0.623886	NA	0.623886	FALSE
4be36aad1b5b6e8b0896010ada3be2c0	1.06264e-06	1	NA	NA	NA	FALSE
7a5b875cf99ddb93b84ed03d5105530d	6.36187e-05	5	0.75465	NA	0.75465	FALSE
6ecb363cbaa615df747e0376eec81ea9	4.49375e-05	2	0.302444	NA	0.302444	FALSE
919b532172c46bbbeb75cf8fe50567c8	1.46382e-05	1	NA	NA	NA	FALSE
32ab1812bd3770f4b7f6aad7273783da	1.06264e-06	1	NA	NA	NA	FALSE
11a7d02a03505ccf56c1f015d8da0331	5.07741e-05	1	NA	NA	NA	FALSE
a6c0f44c18cc7f5a59e4e82ae8179862	4.49258e-05	1	NA	NA	NA	FALSE
1700815c43cb40e61d16e7d475feaea5	5.3132e-07	1	NA	NA	NA	FALSE
2a4e56c0e0eccde5a807cef1d4506dd7	1.49734e-06	2	0.165593	NA	0.165593	FALSE
6767e16043b41af5487d33c686beda34	0.00198076	11	0.487718	NA	0.487718	FALSE
22ba79bc09a88468552595f7680bf750	0.000297166	5	0.659142	NA	0.659142	FALSE
5311695b1caad97461726c83ba792bc1	7.42066e-05	1	NA	NA	NA	FALSE
bf54ac2dd76b41afdc5250953c465160	1.03303e-05	2	0.753688	NA	0.753688	FALSE
98352ae351e75a6aad1c26146d39315b	4.53533e-05	4	0.559416	NA	0.559416	FALSE
86ea504d27d70c803d87ee6f04bcbaaf	1.02827e-05	2	0.623181	NA	0.623181	FALSE
1e870c64af7608a2cb5ffd2d5c5b01f3	3.55709e-05	1	NA	NA	NA	FALSE
338c071b7661c8c5387e891fc68c1077	1.09655e-05	1	NA	NA	NA	FALSE
d6dffb454cbb0b0c87367b03432c2b05	0.00162069	7	0.335507	NA	0.335507	FALSE
c27ad79848adcd406bf90804cb13ec9b	0.000725872	7	0.556207	NA	0.556207	FALSE
5a33bbfb6666f598f054513d2c4833ef	1.48724e-05	1	NA	NA	NA	FALSE
fbbfaba8faeac5d25ac23f9712cadd7f	1.33987e-05	1	NA	NA	NA	FALSE
9a2160212011bb258b0cf8c4037a9b03	5.68531e-05	3	0.529618	NA	0.529618	FALSE
c0ce22b7be651db406b549bd1b0c372f	1.16918e-05	1	NA	NA	NA	FALSE
b763b2fe6527e62188b4594dc6bfd12b	2.85502e-05	2	0.132093	NA	0.132093	FALSE
11b70be70ea78bcaabe0149be69403ae	3.03141e-05	3	0.69993	NA	0.69993	FALSE
4e5bc8290aae8c3610573a43f8a01a9f	1.41533e-05	1	NA	NA	NA	FALSE
c179949cec29ed6bb01d6aea414bee8f	0.000645083	12	0.361098	NA	0.361098	FALSE
a89986123f3362acf689f3f1ea45f2ce	6.88413e-05	3	0.889051	NA	0.889051	FALSE
7d4aa5406c78e94c671e127482a69add	6.9758e-06	1	NA	NA	NA	FALSE
3409d24dee4b5762ab403e810ca6406b	2.10907e-05	1	NA	NA	NA	FALSE
6af3061f58b8b95271ca2f1c413d100c	8.72429e-05	1	NA	NA	NA	FALSE
1dd236c5388646c5667851f2ee918dd3	7.12206e-06	1	NA	NA	NA	FALSE
d61306dd503a12862076128428fb6f9f	0.000296242	8	0.953365	NA	0.953365	FALSE
52eff08d180050cff09492a2158408bd	0.000263624	1	NA	NA	NA	FALSE
1a6b7241d42bf5af015f4e0efbf89330	0.000340757	8	0.275995	NA	0.275995	FALSE
d712019c3dfeba42f3f7708ae22f91ff	3.34661e-06	1	NA	NA	NA	FALSE
468ac8e41cdd89e10d288b48594aab33	1.56175e-06	1	NA	NA	NA	FALSE
a839e24c3578a881283ecb2127a006c6	4.81411e-06	1	NA	NA	NA	FALSE
0a1f5ed70dcb37a86924dbd5fde981af	7.15384e-05	7	0.4503	NA	0.4503	FALSE
d69f3ffe07b7fd78e1b6f51596a65b51	1.50817e-06	1	NA	NA	NA	FALSE
24e1cc515ec230a9ee79e0d1439153f8	0.00839301	5	0.467831	NA	0.467831	FALSE
64e2ae8f740161abb7dc266271631c06	0.00163945	1	NA	NA	NA	FALSE
8daa8419cda717d3740a78835ed7ec8c	0.000139506	1	NA	NA	NA	FALSE
1bb0b68536f77d7b350b32a56cc25edb	3.65345e-05	1	NA	NA	NA	FALSE
0fcbb181ec4dc400895e3d0a65046f8e	7.68359e-06	1	NA	NA	NA	FALSE
14576224424603437385421d5bac3335	5.52933e-05	1	NA	NA	NA	FALSE
51450a30d8ad87fcc6c1868ccdd36d3c	5.66224e-05	1	NA	NA	NA	FALSE
da701310d2c8f1549bf8d8f2476c4d2a	5.66224e-05	1	NA	NA	NA	FALSE
991f7de7fa94faa096136b515ad172af	0.000409402	1	NA	NA	NA	FALSE
8635978207cbddd62c216e5a908c4f52	0.000103468	3	0.377051	NA	0.377051	FALSE
cc69d24aaf9ab32bafba8fd60bb1ddcb	0.00157358	1	NA	NA	NA	FALSE
c49cc7c2c45bd7a87913453e515ea14f	0.000535459	3	0.508988	NA	0.508988	FALSE
022ce3c3d97a7ac59fb96a7c98c1ca0d	0.000221769	1	NA	NA	NA	FALSE
08135439d312c5bdb27840a374c9fa92	0.000160805	4	0.153447	NA	0.153447	FALSE
d02a1f60315132799792759958d959d9	3.27266e-05	1	NA	NA	NA	FALSE
3ce701ffff50d7c8339b833bb4f3dfb6	1.06083e-05	3	0.585066	NA	0.585066	FALSE
039aa10851da48633b422764ba7a8659	3.88373e-05	2	0.202082	NA	0.202082	FALSE
87f04087516f896e344d4f7ab151eff0	4.52389e-06	1	NA	NA	NA	FALSE
fdc16d8ae86a72c629debbbef4d90dc8	1.03783e-06	1	NA	NA	NA	FALSE
b2b3c0f0b487edaf28d7a348b354cdcb	1.86476e-06	1	NA	NA	NA	FALSE
dc25756f6dd0c1807d915ccd5ebb9b59	2.54933e-05	1	NA	NA	NA	FALSE
15e409cec6365290b44b6ac6c6aad668	0.000279921	5	0.34525	NA	0.34525	FALSE
e7e9c4a11942a62db4c3f41c66f1d770	1.16975e-05	1	NA	NA	NA	FALSE
75caefa0df8e0699a60f04fa154f0bba	4.26135e-05	1	NA	NA	NA	FALSE
9539c21798e79503a0c61a10a319ef43	8.70119e-06	1	NA	NA	NA	FALSE
ccb500f51c16c6aa65ef42f609ee4117	0.000105778	11	0.798356	NA	0.798356	FALSE
76afcbfb41d9d14f095baf3cc3394dec	4.59261e-06	1	NA	NA	NA	FALSE
482325cbf12af307f4e72c9dd1987490	3.91813e-06	2	0.808381	NA	0.808381	FALSE
3443ea0582a917012761e727614602dd	6.11024e-05	3	0.658017	NA	0.658017	FALSE
37efb0a01a96cb7aaaf1383395071643	9.52618e-06	2	0.748723	NA	0.748723	FALSE
43a246bce1bf4dc37956d3ed18d301be	5.36496e-05	5	0.41734	NA	0.41734	FALSE
fa527e9a9468c39595a4fec05165944d	2.58988e-05	2	0.484302	NA	0.484302	FALSE
5fb1e4051e0c53a6f73824fd08938da7	2.48975e-05	3	0.119869	NA	0.119869	FALSE
6cd6604bcd523f3e25b7e0a6cae24e0f	1.12838e-05	1	NA	NA	NA	FALSE
d1f37091fda22ca82cdf6a1663e55493	2.80659e-06	1	NA	NA	NA	FALSE
c134eec49c42818260a36c54f066f01b	6.28829e-06	1	NA	NA	NA	FALSE
0b95865ae89442f2820cafca752bed85	1.00236e-05	1	NA	NA	NA	FALSE
f53abe9e13f4f41b562ad4a2820c651d	4.82683e-06	1	NA	NA	NA	FALSE
65a6a8188563412c9333dcceacf8e6c3	5.24829e-07	1	NA	NA	NA	FALSE
38d35259d514762b68b01441f4de5ade	1.91533e-05	1	NA	NA	NA	FALSE
b27fa9c50590bd62e365c72a859ad34c	1.4845e-05	1	NA	NA	NA	FALSE
342609a98f01b7f36e2eeda94b092ce0	1.90806e-06	1	NA	NA	NA	FALSE
27cae7705560a46aaf1ac983f024dab6	2.9642e-06	1	NA	NA	NA	FALSE
af1972972e738fd797a9a2152fca3475	9.60449e-06	1	NA	NA	NA	FALSE
f07843122c9b6eabd153126d30d4cd8e	0.000173483	1	NA	NA	NA	FALSE
6fba8b23ea82a8a0cf4a38e6ddd86b6d	0.000123343	1	NA	NA	NA	FALSE
62b7cacc247c0a70d7f04395992debd3	3.1413e-05	3	0.615513	NA	0.615513	FALSE
177fab543c8c440205c0de386edb2200	1.7048e-05	1	NA	NA	NA	FALSE
75776764065cf5111d6a186068cbb3ff	2.67043e-06	1	NA	NA	NA	FALSE
bd612208bcc080ac333bc8f6e6268e37	7.53367e-06	1	NA	NA	NA	FALSE
0eebf22536faa70d10968eb4972b2736	4.58311e-05	1	NA	NA	NA	FALSE
a8f3507ee57026a970e37ec26a53554f	3.00981e-05	1	NA	NA	NA	FALSE
98a69380a87e0890b1f64138fa1e4f06	7.98055e-06	1	NA	NA	NA	FALSE
b05cb6d606346e0838a1658e7f5d81cf	1.75463e-06	1	NA	NA	NA	FALSE
5857bed43d433f5fa3525e471f9514ff	8.41906e-06	1	NA	NA	NA	FALSE
74baa8036cd5c0aba7d23160d41ab07e	6.71689e-07	1	NA	NA	NA	FALSE
cec6bbcd66c114f1e8637088ef5543a4	1.23072e-06	1	NA	NA	NA	FALSE
70e1cac6c2162fc9a8f3340a192d9a65	3.34165e-06	1	NA	NA	NA	FALSE
c3ccc49cf83a79a670419724b4aa12a2	7.98334e-07	1	NA	NA	NA	FALSE
05f396eb2a97db9c82e5f9d3fa049d34	1.78514e-06	1	NA	NA	NA	FALSE
b287cab444e7d4ccfb89b147b6a3e1ea	0.000234348	10	0.248473	NA	0.248473	FALSE
3d2c97d3a7a30c9c1aa1a4dc5df076b6	7.39781e-05	8	0.93455	NA	0.93455	FALSE
b644ce77a68b3aeaa92af87e0f9c50d6	5.66108e-05	2	0.363816	NA	0.363816	FALSE
8035636404153c07a720c23dd46c3b6d	1.02644e-05	2	0.572971	NA	0.572971	FALSE
94825e80b34bf36ddccff12275274645	9.99548e-06	2	0.810346	NA	0.810346	FALSE
b49747c9161fe84b66531d0f184694fe	6.18942e-05	3	0.517128	NA	0.517128	FALSE
8f6c9afa192d0c98fab2dfc8e7c65111	7.52082e-05	3	0.909186	NA	0.909186	FALSE
3040300320816b07ed20e5b827ab8c63	2.05464e-06	1	NA	NA	NA	FALSE
4fa83e86ff1790f0df557deb93a778fb	2.26195e-05	1	NA	NA	NA	FALSE
1ea04c2f39c913d0d7af7a463cdb8a97	1.50673e-05	1	NA	NA	NA	FALSE
e369b5fd517ceb073c529caf33f3e2df	3.58875e-05	1	NA	NA	NA	FALSE
3638f2062c305c79df283ef573a10b97	6.67607e-07	1	NA	NA	NA	FALSE
5f8b99d96b9fb65e12c944b3f8bd38b9	1.07964e-05	1	NA	NA	NA	FALSE
73ac2fb9c1c4ee92ec675997d0f1c010	3.47686e-06	1	NA	NA	NA	FALSE
b2e93f68bbc571edcc501add9f99c709	1.48518e-06	1	NA	NA	NA	FALSE
98f251db152d5e2d57e5063da6015cc7	9.9178e-06	1	NA	NA	NA	FALSE
02bce7d7c755206f05ea46823f522733	1.41683e-05	1	NA	NA	NA	FALSE
613deac29e86ad7370206cf457a62edb	1.6765e-05	1	NA	NA	NA	FALSE
a4bec185fa08f8848f026f28c4c9b25f	5.50658e-07	1	NA	NA	NA	FALSE
f701e61f23be371d7a3f67e814679956	1.35585e-05	1	NA	NA	NA	FALSE
8dd80ab9d1e65025a55a9e4a7ec90732	3.76683e-06	1	NA	NA	NA	FALSE
1e49ea05196d01db42590d502dd85e3a	3.18197e-05	5	0.56775	NA	0.56775	FALSE
c2353bde311aae3db9d8015a0d4dc0c1	3.76683e-06	1	NA	NA	NA	FALSE
2189455e1103485e79ddcefb598c970a	7.22745e-05	1	NA	NA	NA	FALSE
bbf874aeacc56e768375ffa21f7e8e35	2.97448e-05	1	NA	NA	NA	FALSE
7c39b714293de9d04e58d3de49f1ca44	2.74892e-05	1	NA	NA	NA	FALSE
4c7a497eca1fa3081f152adbbce602fb	0.000411294	5	0.331159	NA	0.331159	FALSE
fccf5e3406daf30c18d7122afea31316	2.14217e-05	1	NA	NA	NA	FALSE
ca454498555373f4848d7677b76d5b72	1.34338e-06	1	NA	NA	NA	FALSE
426badd0fe4ae6cbc3d4ae838fb312e6	1.09581e-05	1	NA	NA	NA	FALSE
4d93383d0d775f7979f2fbe804ff9997	0.000126163	4	0.517771	NA	0.517771	FALSE
05801dfddbb1bb231535ce752d3a418d	2.05464e-06	1	NA	NA	NA	FALSE
d0393e07344ee1eda976d02a7a1e8d61	3.20518e-05	1	NA	NA	NA	FALSE
098fd759921c44d14c62560b6c53d3ee	3.76683e-06	1	NA	NA	NA	FALSE
ffabea3d960100f92a000051cb63bd52	6.16391e-06	1	NA	NA	NA	FALSE
1a43ff05eb6e1fa1a403cca80bf76443	4.11597e-06	1	NA	NA	NA	FALSE
f14732404220eda094fa0fa2e9a75abe	2.67103e-05	1	NA	NA	NA	FALSE
71ecdd0399e83ef95d2a9eaa8620a4a5	8.77207e-06	1	NA	NA	NA	FALSE
cb5d762400d2f7ca58eecf915f9af00c	4.08448e-06	2	0.873423	NA	0.873423	FALSE
dee530b8fdcd45e41a20d02549f42e18	3.76626e-05	2	0.192907	NA	0.192907	FALSE
ee4ee223d4a97bb75d34503cc063e95b	0.00105621	13	0.456867	NA	0.456867	FALSE
8b2acb625f6857d689a6cbb34ded2292	1.57104e-05	1	NA	NA	NA	FALSE
20b895e5a0a6fa9fe0bed185205ed0e3	1.53087e-06	1	NA	NA	NA	FALSE
d49991618c9db85658ff52423c8528c4	1.63336e-05	2	0.689521	NA	0.689521	FALSE
741747099ec80ae05dd779dd2bd373e9	2.82601e-06	1	NA	NA	NA	FALSE
b0036fb8fe945d184296fb37f9eb0a06	4.46333e-06	1	NA	NA	NA	FALSE
ef1b415c9340312182a3c3258cf17af2	1.06264e-06	1	NA	NA	NA	FALSE
a7ecd28b601bc8ca26b3ddc3a4b329e8	9.84612e-06	1	NA	NA	NA	FALSE
5905024c401df868e1fd8523c4308168	1.65371e-05	1	NA	NA	NA	FALSE
a66eafb4a518ff8f29943059fba2f6f4	6.33072e-06	1	NA	NA	NA	FALSE
7a6827c9a45a5b10cd732faaedba5594	2.39094e-06	1	NA	NA	NA	FALSE
b473855404e08047e6d7f3f3025e7331	5.10136e-05	2	0.463894	NA	0.463894	FALSE
917490c1acc096cc2f987e3340825151	2.22586e-05	1	NA	NA	NA	FALSE
a7579ca1b9730e816f2a9f64dda040cd	3.60068e-05	1	NA	NA	NA	FALSE
e049a77ea408942297dfcdc8e28a4907	0.000125889	9	0.79146	NA	0.79146	FALSE
5400ff8a1f8cf24ca2af1217d3d1b0fa	5.5677e-05	7	0.967885	NA	0.967885	FALSE
51eb638298bf3caee666fbcd390c954d	5.25596e-05	3	0.382425	NA	0.382425	FALSE
eedbe5aaaf5053fd3d6cb7175c475605	1.46336e-05	2	0.929786	NA	0.929786	FALSE
04b360a26fed057128b32ccb4ebf9c0c	4.35343e-06	1	NA	NA	NA	FALSE
b1c66175dbaafb1a89704372ad241209	4.17455e-05	3	0.189705	NA	0.189705	FALSE
d443b86c1771bcb00f84d22d22977743	1.45114e-05	1	NA	NA	NA	FALSE
30bbe50b23347945f35bdba58c74ab0d	1.61206e-05	2	0.0184514	NA	0.0184514	TRUE
34c937bc61a1063adfaca38c76fe5293	0.000103792	8	0.235868	NA	0.235868	FALSE
b936c98dae871c62c562ca5d09bb1809	8.43658e-06	1	NA	NA	NA	FALSE
6962f9f102c97161e52a5e69bf3e6ee2	1.81841e-05	1	NA	NA	NA	FALSE
1b1ed280ee00b05661973f05d8c9af1b	4.7897e-06	2	0.0482836	NA	0.0482836	TRUE
b3f3c9e6976a6c20d3f17f3e5f6f2118	1.1851e-05	1	NA	NA	NA	FALSE
892dc94c9f8a2925d8d10dcef71b2496	9.70933e-06	1	NA	NA	NA	FALSE
e29c80db64507fcb407139b5b6b89f9e	2.37402e-06	1	NA	NA	NA	FALSE
02418f92ad162c91844760c7677db9c9	6.78354e-06	1	NA	NA	NA	FALSE
daab2098f3f7ff6a62f8a782b99cd75c	6.47102e-06	1	NA	NA	NA	FALSE
47d31f772af9a46936b4d7bba5b504de	1.11554e-06	1	NA	NA	NA	FALSE
d2a1e2f28dbe35d6740c59c46379cdb2	0.000210179	6	0.676672	NA	0.676672	FALSE
bcf46370b630cea14f1629963ae0c5bb	1.93486e-06	1	NA	NA	NA	FALSE
d737fcb1d338aadb5780a96821ac30b5	0.000399498	11	0.142062	NA	0.142062	FALSE
e36dc2eb4a740c003e519e414c9ab09d	0.000297401	9	0.918313	NA	0.918313	FALSE
42018da12a403e11b25a7b0c9cf0074a	0.000176619	9	0.630549	NA	0.630549	FALSE
2f97ee63de603704d7d3c4e3ecc6f287	8.44096e-06	1	NA	NA	NA	FALSE
1d061f119171f34172adb4f194ae22c3	9.75863e-05	6	0.95473	NA	0.95473	FALSE
69a5fa9adfd2d98fa7f52d5d455b62de	0.000395812	11	0.844667	NA	0.844667	FALSE
1379ecdc1c5a7d7f28e7dc7cfeb1d0ee	1.23347e-05	1	NA	NA	NA	FALSE
941c4c74e202a4ab4654a6542b1b30df	1.22678e-05	1	NA	NA	NA	FALSE
596561e64e08806b475c31f2522709a8	5.05449e-05	5	0.579494	NA	0.579494	FALSE
3f27f0042c0e31a1ab48f0e5cd55fef1	2.90229e-06	1	NA	NA	NA	FALSE
ca67841cff868184fa17b6704268501d	6.5945e-06	1	NA	NA	NA	FALSE
5af5bf8062b5c623048cd0fe8c1108b7	0.000156645	3	0.681306	NA	0.681306	FALSE
32daee00abc905b0625d667f748c0cd7	0.000158804	6	0.760908	NA	0.760908	FALSE
8b3e7b1e34ccc32e4141f0bae378f4a2	6.43562e-06	1	NA	NA	NA	FALSE
8390cb730cf58ae5c91e014694297959	5.15633e-05	3	0.562438	NA	0.562438	FALSE
a70458ef51bee113c903db03b8cd2651	4.92593e-05	7	0.993669	NA	0.993669	FALSE
02426eed7d99da02e16eabe6ff800aba	9.1407e-06	1	NA	NA	NA	FALSE
66af5af431acdb5b993ac94400581703	1.78974e-05	1	NA	NA	NA	FALSE
203c6df9b41c402cd1c0c8b96533b9b4	0.000190057	12	0.683391	NA	0.683391	FALSE
eb5c439ab5ac6d225c6b13e5b9de6a9e	0.000107373	3	0.298517	NA	0.298517	FALSE
b12134a9996c872c8492c576d7323bac	1.81393e-05	1	NA	NA	NA	FALSE
364ef94813c139ccc3f9f8a21481d508	1.0066e-05	1	NA	NA	NA	FALSE
c1290e5763af3356e4f37ae4e7824f81	0.000272551	7	0.895868	NA	0.895868	FALSE
ab6151de482049167acb71a2969446f5	3.75148e-05	2	0.703626	NA	0.703626	FALSE
6e1e91ccc5eb7afd7be7d1acdb27b950	1.03434e-05	1	NA	NA	NA	FALSE
ae2c096883886be8b521164ace5e6186	1.33725e-06	1	NA	NA	NA	FALSE
3a228253eeba579c046f735737365362	3.17814e-06	2	0.944663	NA	0.944663	FALSE
6a3f8fa620c39ba08bf016b14c64095f	0.00010165	3	0.446506	NA	0.446506	FALSE
74d4c6f3364f3bcb7fdbf3ea9479ba01	1.27356e-05	3	0.589237	NA	0.589237	FALSE
b8bc99b6c4d26b7ae7f05b2a850f7920	3.06264e-05	2	0.576778	NA	0.576778	FALSE
9969eb2d288bb626398dd8d7a33c6514	7.42969e-06	1	NA	NA	NA	FALSE
128d54338be697bb8d8cf94f4fe84034	9.9968e-06	1	NA	NA	NA	FALSE
77d38133f66a4f0e9f4e89d8156a3447	0.00020316	1	NA	NA	NA	FALSE
62aa123c51193f35d4525054dfdfe9f8	1.20929e-05	1	NA	NA	NA	FALSE
94bc30e216a3b8fbd8540c3ec2f1329f	1.26712e-05	2	0.568327	NA	0.568327	FALSE
4ff730d73dabf7d7ffe44d9fdcdbbd67	4.94694e-05	3	0.0717899	NA	0.0717899	TRUE
6498b89691bcb98529572243afdb5305	0.00010081	9	0.595807	NA	0.595807	FALSE
df971f2a9e3d9f613fdc2d3bfa2dcd1f	1.12838e-05	1	NA	NA	NA	FALSE
24736cfa0db402d1be941ea61138ff0e	2.67451e-06	1	NA	NA	NA	FALSE
0582d2e5fad150fdcacdb9ad0097273d	1.33725e-06	1	NA	NA	NA	FALSE
a55f219c58cd7e33a76ee2929df7a731	1.33021e-05	1	NA	NA	NA	FALSE
31d7c0ff74b269dc63d895c837fe6c7a	0.000152444	5	0.608735	NA	0.608735	FALSE
6641fd66d5fc27db144e7a93786136d4	0.000100568	2	0.353373	NA	0.353373	FALSE
49d5cf12d976f06cc5f3fa7527df6b41	1.31597e-05	1	NA	NA	NA	FALSE
d47c6e2bdd2c486c40721c2a6b5fd782	2.07631e-05	1	NA	NA	NA	FALSE
0df654c13979dc4f71790d05add442e6	3.77246e-05	1	NA	NA	NA	FALSE
8408541b4e7f0b0be94da6e21ce3e1d6	2.37402e-06	1	NA	NA	NA	FALSE
9473971d2934190b52af8ef0e299779b	1.71374e-05	1	NA	NA	NA	FALSE
691366a5c9d5b8a1ca842228dfd0cd79	8.58127e-06	1	NA	NA	NA	FALSE
31c5d6d689fe24ec7157fa1c0783fbd4	9.25911e-05	1	NA	NA	NA	FALSE
ad2281ce47473ddbb0457df697779754	9.54801e-06	1	NA	NA	NA	FALSE
b1cd694fd2ea650cc5ba8c6ef5cde0f4	1.75441e-05	1	NA	NA	NA	FALSE
b24aadee9a22976aeff52f5c5b8dd79f	4.51824e-06	1	NA	NA	NA	FALSE
9db2817f5c42be6a7bcbca662959982d	3.53935e-05	2	0.172063	NA	0.172063	FALSE
fb75fa1fac5ad54c9d64c653e50a7126	2.39094e-06	1	NA	NA	NA	FALSE
302984c759331897f8dfe21a032e0cc8	2.80741e-05	1	NA	NA	NA	FALSE
3e90e0b2b9972d0925e93c58904be39d	1.49144e-05	1	NA	NA	NA	FALSE
677a2ac52163f438213a3ec7ea33ee88	1.48818e-06	1	NA	NA	NA	FALSE
fbe452bfa3cd770ce83d1880c4f5cd57	1.60841e-05	1	NA	NA	NA	FALSE
57dd2300afff107f30306f2edc728fe7	2.9642e-06	1	NA	NA	NA	FALSE
855d24afaf4cd7560ab87f4111a20259	2.8659e-05	1	NA	NA	NA	FALSE
ad5db97e5236e5b1b1e5728586c8e087	4.1297e-05	2	0.287352	NA	0.287352	FALSE
5f7aaf4212fa91824b26ab00d6d6fe3b	4.1974e-05	2	0.414626	NA	0.414626	FALSE
2cd30e9eda91687ba73dcae76f4f1880	2.89603e-05	1	NA	NA	NA	FALSE
06da25201122877ed89fcedc5be79a9c	9.49025e-06	2	0.516389	NA	0.516389	FALSE
25ed47d5233dba504208c0a85456349c	1.71902e-05	1	NA	NA	NA	FALSE
7b74b5f2921bc1b92925a578ac0ebf36	2.36875e-05	1	NA	NA	NA	FALSE
bcdf46d47efb340acee5a1a57945a41e	4.47793e-06	1	NA	NA	NA	FALSE
8b0321655a3c43296a5de85a7e03df5a	0.000119891	1	NA	NA	NA	FALSE
f3da41bc6bb1e3db523d3e0f171fc948	2.9004e-06	1	NA	NA	NA	FALSE
5713c5a2185d1f14268e5a3839fe04bb	3.83468e-06	1	NA	NA	NA	FALSE
31b41b280084b32b9667b26b18fb4c91	2.87601e-06	1	NA	NA	NA	FALSE
2c9595f171223da19b4695d1883036c4	3.21326e-06	1	NA	NA	NA	FALSE
4566a19ac1f926c4c35db35189ae817a	5.82147e-06	1	NA	NA	NA	FALSE
87c136bf6ff7a87386f70c97c3dd1f8a	1.34955e-06	1	NA	NA	NA	FALSE
57dde192ef7a152e9402964ad8385b65	9.5867e-06	1	NA	NA	NA	FALSE
bcd9a179998100af159f8ab741991886	7.42969e-06	1	NA	NA	NA	FALSE
3c9ee867afdf740e33961e30ad02e87f	1.1504e-05	1	NA	NA	NA	FALSE
18a7fd7bac0570d338cc5d4f5b1773dd	8.14869e-06	1	NA	NA	NA	FALSE
d4b81c45603da1ca1eb720a0d4fad9f9	9.654e-05	1	NA	NA	NA	FALSE
fd3c3426d1162f67c97f5b1bec808ca9	1.48718e-05	3	0.993189	NA	0.993189	FALSE
340dd06d5b8e37911fe41776fe63ead9	8.96852e-06	1	NA	NA	NA	FALSE
34dda38f1766c8933d95a7a7b0fb9b77	6.9417e-06	2	0.0766705	NA	0.0766705	TRUE
9ac1d376f84dff0b4a0b11b609620bfa	1.3189e-06	1	NA	NA	NA	FALSE
630860d80a9dc35ed55113eeb8a3e761	1.72068e-05	1	NA	NA	NA	FALSE
43165178ebd61969087d25fdcd0042a5	1.03783e-05	1	NA	NA	NA	FALSE
8169633154c0cd1605c66331e9a844a8	8.11458e-05	1	NA	NA	NA	FALSE
5194f3b06c0736fad596f5841b94edc6	3.31688e-06	1	NA	NA	NA	FALSE
e7b7a5a818b18e5d580c2610697665af	9.90095e-07	1	NA	NA	NA	FALSE
ec36f55406705c11f533261cef631b99	3.21326e-06	1	NA	NA	NA	FALSE
0728934ec46cd599f6535e8634bea95b	1.55198e-05	1	NA	NA	NA	FALSE
6c12b32269229ed0cfad1e0ee29eb592	4.96357e-06	1	NA	NA	NA	FALSE
6f314e8ed181bbca1db75b73dcf022fe	2.87601e-06	1	NA	NA	NA	FALSE
736addf5b0ca272d0af5bac7ee9387aa	4.32596e-05	4	0.2001	NA	0.2001	FALSE
28c899b1538d062ffb15681b9ed278a8	8.62803e-06	1	NA	NA	NA	FALSE
bf222deb41b543686d61fbdcdf265058	0.000169837	6	0.527016	NA	0.527016	FALSE
2d0c5b62c0e44bd72edeedaa5ab49df4	0.000134459	8	0.844707	NA	0.844707	FALSE
978b592cf649a43fb58830fce4108e2d	1.3711e-05	1	NA	NA	NA	FALSE
889055905d45660bfe05a58fe4b5f483	2.15701e-06	1	NA	NA	NA	FALSE
34e8d3ab2f565771f1c5e5affaa68c0c	1.34528e-05	1	NA	NA	NA	FALSE
96a496e7eb7ab71b731646a7b4430c87	1.03538e-05	1	NA	NA	NA	FALSE
a2210a46494fc3ae81ac6ed74a1aa502	5.29779e-05	2	0.891448	NA	0.891448	FALSE
24ec481359a3034117a55839bcf84760	0.000180067	4	0.606653	NA	0.606653	FALSE
6be6c47209370dbccf89239fd59288c8	0.000166759	2	0.408038	NA	0.408038	FALSE
189a24c3b3ff0c47efc4aae7885b6a86	1.6998e-05	2	0.000753167	NA	0.000753167	TRUE
3b6975e97d77d0bb2d9d0b380b36c01f	0.000256002	2	0.410876	NA	0.410876	FALSE
1697c5768d0d24b69d3b57458dabbfaa	7.84766e-05	2	0.513488	NA	0.513488	FALSE
5ad7f4f85a771f1f2f2df1f44ef66eae	2.54422e-05	1	NA	NA	NA	FALSE
be6bf90b2542e7556c80158e8ef50fcc	2.68509e-05	2	0.704253	NA	0.704253	FALSE
e64afb2ca7d2f51d117d7f8cb6fe5e7c	8.92908e-07	1	NA	NA	NA	FALSE
dc6905d0abd3393513c5e4680619f1ce	5.50658e-07	1	NA	NA	NA	FALSE
c4ab610d4f5c26ea4a23dac129184039	2.07565e-06	1	NA	NA	NA	FALSE
b806e0462569e4b3467b396640400484	8.66459e-06	1	NA	NA	NA	FALSE
b695e42369e8df856ec84c8785a10e0d	3.51906e-06	1	NA	NA	NA	FALSE
d1d92d34bd488c500df2aa69aad19fe6	2.00282e-06	1	NA	NA	NA	FALSE
c41af3ba7aeabdb1886cf01eddb79139	0.000436954	8	0.318049	NA	0.318049	FALSE
c85fa2a90ee3b22fc3b4fb6b7893794d	2.50301e-05	2	0.135678	NA	0.135678	FALSE
9783b38fbf34ecdb77b7138f60409090	8.21855e-06	1	NA	NA	NA	FALSE
86114960d23d228b11af3936528394d2	3.81612e-07	1	NA	NA	NA	FALSE
3caea1e08a7a062fd323be4ab39ab995	8.93007e-06	1	NA	NA	NA	FALSE
33d4870fbbaf45a3ca89cec7e975dd64	2.22777e-06	1	NA	NA	NA	FALSE
b0f47c917a11b7b5d4de7d2c464e329b	2.33951e-06	1	NA	NA	NA	FALSE
004ecc74770d5aed1688856f3d58c9b3	2.34129e-05	1	NA	NA	NA	FALSE
21508a309c471afc97e84d62668a82ab	1.54032e-05	1	NA	NA	NA	FALSE
0dc0f91de947fa697e4ac52a61128203	1.09741e-05	2	0.658746	NA	0.658746	FALSE
24ab841525efe594e02df494d1fe5f0c	6.75283e-05	6	0.563105	NA	0.563105	FALSE
abbf7f0ffd18ff1a1b78a66fe9efd235	4.85274e-05	4	0.837652	NA	0.837652	FALSE
32db3d43e5c12ee7d941a1ee84f728c2	5.079e-06	1	NA	NA	NA	FALSE
17948f425971c0f098a55cd388a0581d	1.46382e-05	1	NA	NA	NA	FALSE
0d408a2a7c4bdad58d8ebe539466956d	4.68526e-06	1	NA	NA	NA	FALSE
e850ba1c37b0fddbb3796c6f325a48ce	7.45903e-06	1	NA	NA	NA	FALSE
45f04c79798a5c1be4f30a5730cacb95	2.06593e-05	2	0.71901	NA	0.71901	FALSE
d7985174aea583f69c77b3964ae3abec	9.38124e-06	1	NA	NA	NA	FALSE
49a21c51278ff56333b143a5f717609a	1.24833e-05	1	NA	NA	NA	FALSE
48fdd7fae2b8a32f2bfc69cea645f54e	1.28321e-05	1	NA	NA	NA	FALSE
14b0cfc17cef0c9171f7b829ad0ad226	8.92908e-07	1	NA	NA	NA	FALSE
b78174e34d646c4277a263cf1427948a	5.77021e-05	4	0.334789	NA	0.334789	FALSE
dd62130a041c26b6718a5a26cec8bcd2	1.09323e-05	1	NA	NA	NA	FALSE
47140fb85068c078ad0f2ae853111ae3	4.30483e-05	6	0.889851	NA	0.889851	FALSE
fe0fc47c9e61aae00a7be698f67ff351	1.53387e-05	1	NA	NA	NA	FALSE
7faf7e6af3e4f92ca5dba7be1979b50e	6.15642e-06	1	NA	NA	NA	FALSE
1926c78edbc1db918a092dac57ba29d8	3.59501e-06	1	NA	NA	NA	FALSE
84d81afbe61976aa116083b845a3618e	2.67451e-06	1	NA	NA	NA	FALSE
23177b2bd11fc346f49179abf0c2a9bf	3.59501e-06	1	NA	NA	NA	FALSE
c3d502b7278628e600d7d37643289aa6	1.6047e-06	1	NA	NA	NA	FALSE
1bbef792e612a04330224acde6e75267	5.55634e-06	1	NA	NA	NA	FALSE
e4c76e05624480b460981c805c5d0ba8	7.21634e-06	1	NA	NA	NA	FALSE
756b3003f7591d1e92b9575fc7cbde29	4.55368e-06	1	NA	NA	NA	FALSE
89bca6fa1b96089b8c85e115110da16b	1.8741e-05	1	NA	NA	NA	FALSE
11b49b58b5eb0687266906751a3cf8f9	3.11568e-06	1	NA	NA	NA	FALSE
0158e41cc6761f7ee8dcb84024cb8514	2.32576e-05	1	NA	NA	NA	FALSE
b21882f3f2a3d61f115168dbcae2fdc5	1.44327e-06	1	NA	NA	NA	FALSE
81e348faa2cd5909cad9923ec2943cba	3.386e-06	1	NA	NA	NA	FALSE
042352b6849a371b9fa079fbfb570d39	5.99169e-06	1	NA	NA	NA	FALSE
045d2a6c47d2915b7c462214ced6ac36	1.65371e-05	1	NA	NA	NA	FALSE
90e0d726e6ca53209647f0cc3d41cfc9	1.41404e-05	1	NA	NA	NA	FALSE
93ef4f818f24688a0e5844d7c8e9ce9d	1.0698e-06	1	NA	NA	NA	FALSE
a17cadaa20aab56e6450d9f1d67a5735	1.13673e-05	1	NA	NA	NA	FALSE
d29894d8eec60cae28bd8879c429b4e7	5.34901e-07	1	NA	NA	NA	FALSE
3f7b878b7e939cd12488dcb117714ee6	7.9698e-07	1	NA	NA	NA	FALSE
9419c3c582e7598fb7f063809831812f	8.29761e-05	9	0.12477	NA	0.12477	FALSE
1c7c5f0d99274a7510416ad673f63e1b	2.18315e-05	2	0.430295	NA	0.430295	FALSE
2312c9c221c3791b6341933a03c488c3	1.54353e-05	2	0.917088	NA	0.917088	FALSE
f2c9a2ec2c2101449a092ed871c7c35d	4.65322e-05	2	0.57112	NA	0.57112	FALSE
2899d84f9b69f164cc827a3be17edcfd	2.7282e-05	2	0.357485	NA	0.357485	FALSE
4f5b475f238b689f3f59c84e09de6252	1.77354e-05	1	NA	NA	NA	FALSE
423cfedcc715847e4c38871391f7905a	6.42651e-06	1	NA	NA	NA	FALSE
7977b50d0430ba368244a55f67c4eb35	0.00012493	13	0.792667	NA	0.792667	FALSE
d6a79416c0b360cb1c7da2b29c779121	0.000331413	8	0.544874	NA	0.544874	FALSE
de66243f89ea5b3b729db2a97f3a26c8	7.92076e-06	1	NA	NA	NA	FALSE
ab6670273b4e0f192475e8b9f82a08fe	9.10736e-06	1	NA	NA	NA	FALSE
7d9b5bb4a6ff5f82d23f786e01ada040	3.11568e-06	1	NA	NA	NA	FALSE
ff3895960c371a0594bb6ceacba43b5a	9.5867e-07	1	NA	NA	NA	FALSE
b5ef80188c610dbd0b5f6a3c3595c61a	4.79415e-06	1	NA	NA	NA	FALSE
a181e7b2aad3eba98911d4a6b205c5c7	2.0081e-06	1	NA	NA	NA	FALSE
53f6e228025270c6e4e92421a54ef17a	3.35534e-06	1	NA	NA	NA	FALSE
2e74697e8a6f2ccf4b2e5902daa30f1f	1.80034e-05	1	NA	NA	NA	FALSE
bdeabd5cc184c704d03a1ca29d3d13ac	8.14869e-06	1	NA	NA	NA	FALSE
0fb98f7078977c689c0d7de68267dc5a	2.64599e-06	1	NA	NA	NA	FALSE
ca958cdb579deb721e468b35cffc6330	5.8008e-06	1	NA	NA	NA	FALSE
34015d20e44680364b367dce2997f532	6.47102e-06	1	NA	NA	NA	FALSE
15feb85bdc1ff688f2fa46fcc1bd7012	9.56999e-06	1	NA	NA	NA	FALSE
439abb3fb951bb63270bcb8588f1b7ed	4.00641e-05	1	NA	NA	NA	FALSE
9b4700ae93d15e97c19455c2899157c0	1.84236e-05	1	NA	NA	NA	FALSE
d2a0a41f8c78f54a09c7059d9d928976	1.36976e-06	1	NA	NA	NA	FALSE
cff668fb5c47ad5c7d84d3a48852f9a9	1.26614e-05	1	NA	NA	NA	FALSE
732ed305c034bb7c9ffec3fb02f5cf3b	1.78388e-05	1	NA	NA	NA	FALSE
a01b0116c85c676982a25222519b08ce	1.54993e-05	1	NA	NA	NA	FALSE
f079d12a93821da7f534714edff9c1f4	1.34338e-06	1	NA	NA	NA	FALSE
1286da6fea50cb21ccd624bba4927965	7.82757e-07	1	NA	NA	NA	FALSE
f55c12ededefa774baca141d2d2df757	1.40371e-05	1	NA	NA	NA	FALSE
fcf5e12e6038129f59db2196e7756b08	3.41019e-05	1	NA	NA	NA	FALSE
9ba9f38f83a0647c9f6713fcb1d876b9	3.11568e-06	1	NA	NA	NA	FALSE
2a434c76e0340581b0870de4ed5e5e83	1.48552e-05	4	0.70608	NA	0.70608	FALSE
3290443344ee493161c87037ac07cfc6	1.34528e-05	1	NA	NA	NA	FALSE
b3be5a04e13cdacf0d0ab3680a9e9e62	1.10788e-05	1	NA	NA	NA	FALSE
410d2dd551e4bfda70c24f59f549765b	1.75188e-05	3	0.768643	NA	0.768643	FALSE
5e8476295b170cf5e755da225b632c1a	0.000104855	7	0.640358	NA	0.640358	FALSE
6492531f63c8660a4f786d02fcc066b3	5.10072e-05	3	0.974069	NA	0.974069	FALSE
09952b902bd0575588dd29e90dbdbae9	4.72141e-05	4	0.481579	NA	0.481579	FALSE
8fef174af3d9b52130af85af69c933db	3.5464e-05	3	0.610158	NA	0.610158	FALSE
5ef56058f4c965456ab1dc9fdfcb9e2b	2.67701e-05	4	0.794187	NA	0.794187	FALSE
f2c639d5cfa895e699053534912b81c2	2.40545e-06	1	NA	NA	NA	FALSE
7cb64220009047542db6aaca90b9e5f8	2.53711e-05	3	0.924394	NA	0.924394	FALSE
58594493ba0877920edae8f04c4a6955	7.2728e-05	5	0.629476	NA	0.629476	FALSE
395e6f15a23a0bbd52e93c2876b5e08f	0.000117083	8	0.903551	NA	0.903551	FALSE
2ff7becbe0b3edc4a6d6c162f7a7e4e0	6.34443e-05	6	0.970082	NA	0.970082	FALSE
0542eeb84176d3bbe7e75ba4e19233d4	5.77045e-05	9	0.919778	NA	0.919778	FALSE
83b98c8c478ec659c52acd4e7d1e7bfd	6.18809e-06	1	NA	NA	NA	FALSE
[truncated: 3,094 more rows]
