# Supplementary material for: Prediction of lung cancer using novel biomarkers based on microbiome profiling of bronchoalveolar lavage fluid
Source: Sci Rep. 2024 Jan 19;14:1691. doi: 10.1038/s41598-024-52296-w (PMC10799071; doi:10.1038/s41598-024-52296-w)
Supplement: Supplementary file 3 — Supplementary Information 2. [file 41598_2024_52296_MOESM3_ESM.xlsx]

## Sheet: phylum
Statistical result of ANCOM
Microbiome	clr	W
d__Bacteria;p__Chloroflexi	3.34931	30
d__Bacteria;p__Acidobacteriota	3.16126	29
d__Bacteria;p__Poribacteria	2.67678	28
d__Bacteria;p__Myxococcota	2.31629	28
d__Bacteria;p__Dadabacteria	2.71673	28
d__Bacteria;p__Gemmatimonadota	2.12392	25
d__Bacteria;p__Nitrospirota	2.0906	22
d__Bacteria;p__PAUC34f	1.12738	21
d__Bacteria;p__Nitrospinota	1.12536	21
d__Bacteria;p__Entotheonellaeota	1.46471	21
d__Bacteria;p__Desulfobacterota	-2.22776	20
d__Bacteria;p__MBNT15	-1.83945	19
d__Bacteria;p__Verrucomicrobiota	1.06858	18
d__Bacteria;p__Fibrobacterota	-1.5866	17
d__Bacteria;p__Dependentiae	-1.59065	16
d__Bacteria;p__AncK6	0.329661	16
d__Bacteria;p__Deinococcota	0.457909	15
d__Archaea;p__Euryarchaeota	-1.54006	15
d__Bacteria;p__NB1-j	-1.22057	14
d__Bacteria;p__Bacteroidota	-1.9505	14
d__Archaea;p__Crenarchaeota	0.224083	13
d__Bacteria;p__Schekmanbacteria	-0.388381	12
d__Bacteria;p__SAR324_clade(Marine_group_B)	-0.417101	12
d__Bacteria;p__Fusobacteriota	-2.39122	12
d__Bacteria;p__Actinobacteriota	-1.30579	12
d__Bacteria;__	-0.170007	12
d__Bacteria;p__Planctomycetota	-0.880549	11
d__Bacteria;p__Firmicutes	-1.4204	11
d__Bacteria;p__Campylobacterota	-2.10657	11
d__Bacteria;p__Bdellovibrionota	-0.0161012	10
d__Bacteria;p__Proteobacteria	-0.949796	9
d__Bacteria;p__Cyanobacteria	-0.457996	9
d__Bacteria;p__Synergistota	-1.03469	7
d__Bacteria;p__Patescibacteria	-0.935117	7
Unassigned;__	0.283741	6
d__Bacteria;p__Spirochaetota	-0.0870157	5

## Sheet: class
Statistical result of ANCOM
Microbiome	clr	W
d__Bacteria;p__Chloroflexi;c__Dehalococcoidia	3.86464	74
d__Bacteria;p__Chloroflexi;c__Anaerolineae	3.82849	74
d__Bacteria;p__Actinobacteriota;c__Acidimicrobiia	3.71321	74
d__Bacteria;p__Acidobacteriota;c__Vicinamibacteria	3.22035	73
d__Bacteria;p__Poribacteria;c__Poribacteria	3.16964	71
d__Bacteria;p__Dadabacteria;c__Dadabacteriia	3.20959	71
d__Bacteria;p__Myxococcota;c__bacteriap25	2.86238	67
d__Bacteria;p__Gemmatimonadota;c__BD2-11_terrestrial_group	2.70307	64
d__Bacteria;p__Nitrospirota;c__Nitrospiria	2.58346	62
d__Bacteria;p__Acidobacteriota;c__Thermoanaerobaculia	1.6456	59
d__Bacteria;p__Nitrospinota;c__P9X2b3D02	1.61821	57
d__Bacteria;p__Entotheonellaeota;c__Entotheonellia	1.95757	57
d__Bacteria;p__Acidobacteriota;c__Subgroup_21	1.67119	56
d__Bacteria;p__Proteobacteria;c__Alphaproteobacteria	2.46518	55
d__Bacteria;p__Acidobacteriota;c__Acidobacteriae	2.1188	55
d__Bacteria;p__Verrucomicrobiota;c__Verrucomicrobiae	1.63734	54
d__Bacteria;p__PAUC34f;c__PAUC34f	1.62023	53
d__Bacteria;p__Chloroflexi;c__TK17	1.66047	53
d__Bacteria;p__Bacteroidota;c__Rhodothermia	1.01647	48
d__Bacteria;p__Chloroflexi;c__TK30	1.16123	47
d__Bacteria;p__Acidobacteriota;c__Subgroup_11	1.54315	47
d__Bacteria;p__Deinococcota;c__Deinococci	0.950764	46
d__Bacteria;p__AncK6;c__AncK6	0.822515	46
d__Archaea;p__Crenarchaeota;c__Nitrososphaeria	0.716938	40
d__Bacteria;__;__	0.322848	39
d__Bacteria;p__Desulfobacterota;c__Desulfovibrionia	-1.87799	32
d__Bacteria;p__Myxococcota;c__Myxococcia	-1.46012	29
d__Bacteria;p__MBNT15;c__MBNT15	-1.34659	29
d__Bacteria;p__Bacteroidota;c__Kapabacteria	-1.42211	29
d__Bacteria;p__Actinobacteriota;c__MB-A2-108	-1.31771	29
d__Bacteria;p__Verrucomicrobiota;c__Chlamydiae	-1.23749	28
d__Bacteria;p__Gemmatimonadota;c__Gemmatimonadetes	-1.32062	26
d__Bacteria;p__Actinobacteriota;c__Coriobacteriia	-2.37009	26
d__Bacteria;p__Verrucomicrobiota;c__Kiritimatiellae	-1.14711	25
d__Bacteria;p__Proteobacteria;__	-1.10838	25
d__Bacteria;p__Planctomycetota;c__vadinHA49	-1.14443	25
d__Bacteria;p__Planctomycetota;c__Phycisphaerae	-1.14711	25
d__Bacteria;p__Patescibacteria;c__Parcubacteria	-1.08813	25
d__Bacteria;p__Patescibacteria;c__Dojkabacteria	-1.1512	25
d__Bacteria;p__Myxococcota;c__Polyangia	-1.11302	25
d__Bacteria;p__Firmicutes;c__Syntrophomonadia	-1.24306	25
d__Bacteria;p__Fibrobacterota;c__Fibrobacteria	-1.09374	25
d__Bacteria;p__Desulfobacterota;c__Desulfuromonadia	-1.11687	25
d__Bacteria;p__Dependentiae;c__Babeliae	-1.09779	25
d__Bacteria;p__Chloroflexi;c__Ktedonobacteria	-1.13664	25
d__Bacteria;p__Chloroflexi;c__KD4-96	-1.15641	25
d__Bacteria;p__Chloroflexi;c__Gitt-GS-136	-1.08602	25
d__Bacteria;p__Chloroflexi;c__Chloroflexia	-1.11965	25
d__Bacteria;p__Acidobacteriota;c__Subgroup_26	-1.13952	25
d__Bacteria;p__Acidobacteriota;c__Subgroup_22	-1.12111	25
d__Bacteria;p__Verrucomicrobiota;c__Lentisphaeria	-0.965301	24
d__Bacteria;p__Spirochaetota;c__Leptospirae	-0.943497	24
d__Bacteria;p__Planctomycetota;c__OM190	-0.968997	24
d__Bacteria;p__Acidobacteriota;c__Subgroup_5	-1.0147	24
d__Archaea;p__Euryarchaeota;c__Methanobacteria	-1.0472	24
d__Bacteria;p__Patescibacteria;c__Microgenomatia	-1.01659	23
d__Bacteria;p__Cyanobacteria;c__Vampirivibrionia	-0.942136	23
d__Bacteria;p__Actinobacteriota;c__Actinobacteria	-1.37435	23
d__Bacteria;p__NB1-j;c__NB1-j	-0.72772	22
d__Bacteria;p__Bdellovibrionota;c__Oligoflexia	-0.536426	22
d__Bacteria;p__Actinobacteriota;c__Rubrobacteria	-1.02972	22
d__Bacteria;p__Bacteroidota;c__Bacteroidia	-1.42395	21
d__Bacteria;p__Acidobacteriota;c__Blastocatellia	-0.921629	19
d__Bacteria;p__Schekmanbacteria;c__Schekmanbacteria	0.104473	18
d__Bacteria;p__Planctomycetota;c__Planctomycetes	-0.570571	18
d__Bacteria;p__Patescibacteria;c__Gracilibacteria	-1.48651	18
d__Bacteria;p__Firmicutes;c__Clostridia	-0.843149	18
d__Bacteria;p__Firmicutes;c__Bacilli	-0.723533	18
d__Bacteria;p__Actinobacteriota;c__Thermoleophilia	-0.0551414	18
d__Bacteria;p__SAR324_clade(Marine_group_B);c__SAR324_clade(Marine_group_B)	0.0757537	17
d__Bacteria;p__Fusobacteriota;c__Fusobacteriia	-1.89836	17
d__Bacteria;p__Campylobacterota;c__Campylobacteria	-1.61371	16
d__Bacteria;p__Bdellovibrionota;c__Bdellovibrionia	0.393559	16
d__Bacteria;p__Chloroflexi;c__JG30-KF-CM66	0.022914	15
d__Bacteria;p__Proteobacteria;c__Gammaproteobacteria	-0.508613	11
d__Bacteria;p__Gemmatimonadota;c__PAUC43f_marine_benthic_group	0.603247	11
d__Bacteria;p__Firmicutes;c__Negativicutes	-0.807746	11
d__Bacteria;p__Firmicutes;__	-0.476097	11
d__Bacteria;p__Cyanobacteria;c__Cyanobacteriia	0.134821	11
d__Bacteria;p__Synergistota;c__Synergistia	-0.541833	10
d__Bacteria;p__Patescibacteria;c__Saccharimonadia	-0.592513	9
Unassigned;__;__	0.776596	8
d__Bacteria;p__Spirochaetota;c__Spirochaetia	0.398211	6

## Sheet: order
Statistical result of ANCOM
Microbiome	clr	W
d__Bacteria;p__Actinobacteriota;c__Acidimicrobiia;o__Microtrichales	4.0643	177
d__Bacteria;p__Chloroflexi;c__Anaerolineae;o__Caldilineales	3.9398	172
d__Bacteria;p__Chloroflexi;c__Dehalococcoidia;o__SAR202_clade	4.14126	171
d__Bacteria;p__Poribacteria;c__Poribacteria;o__Poribacteria	3.4886	167
d__Bacteria;p__Dadabacteria;c__Dadabacteriia;o__Dadabacteriales	3.52855	165
d__Bacteria;p__Proteobacteria;c__Gammaproteobacteria;o__Nitrosococcales	3.48264	162
d__Bacteria;p__Myxococcota;c__bacteriap25;o__bacteriap25	3.18135	156
d__Bacteria;p__Gemmatimonadota;c__BD2-11_terrestrial_group;o__BD2-11_terrestrial_group	3.02203	151
d__Bacteria;p__Acidobacteriota;c__Vicinamibacteria;o__Vicinamibacterales	2.69858	145
d__Bacteria;p__Nitrospirota;c__Nitrospiria;o__Nitrospirales	2.90242	143
d__Bacteria;p__Acidobacteriota;c__Vicinamibacteria;o__Subgroup_9	2.79946	142
d__Bacteria;p__Proteobacteria;c__Gammaproteobacteria;o__Steroidobacterales	2.73302	141
d__Bacteria;p__Chloroflexi;c__Dehalococcoidia;o__S085	2.32239	137
d__Bacteria;p__Chloroflexi;c__Anaerolineae;o__SBR1031	2.52282	135
d__Bacteria;p__Proteobacteria;c__Gammaproteobacteria;o__JTB23	2.57994	130
d__Bacteria;p__Nitrospinota;c__P9X2b3D02;o__P9X2b3D02	1.93717	129
d__Bacteria;p__Proteobacteria;c__Alphaproteobacteria;o__Defluviicoccales	2.65248	129
d__Bacteria;p__Proteobacteria;c__Gammaproteobacteria;o__EPR3968-O8a-Bc78	2.37885	128
d__Bacteria;p__Acidobacteriota;c__Subgroup_21;o__Subgroup_21	1.99015	127
d__Bacteria;p__Acidobacteriota;c__Thermoanaerobaculia;o__Thermoanaerobaculales	1.96456	127
d__Bacteria;p__Entotheonellaeota;c__Entotheonellia;o__Entotheonellales	2.27653	125
d__Bacteria;p__Proteobacteria;c__Gammaproteobacteria;__	2.3017	123
d__Bacteria;p__Verrucomicrobiota;c__Verrucomicrobiae;o__Opitutales	1.86613	122
d__Bacteria;p__Chloroflexi;c__TK17;o__TK17	1.97943	118
d__Bacteria;p__PAUC34f;c__PAUC34f;o__PAUC34f	1.93919	118
d__Bacteria;p__Acidobacteriota;c__Acidobacteriae;o__PAUC26f	2.05711	117
d__Bacteria;p__Proteobacteria;c__Alphaproteobacteria;o__AT-s3-44	1.50336	111
d__Bacteria;p__Actinobacteriota;c__Acidimicrobiia;o__Actinomarinales	2.02058	108
d__Bacteria;p__Proteobacteria;c__Alphaproteobacteria;o__Rhodobacterales	1.80833	106
d__Bacteria;p__Proteobacteria;c__Gammaproteobacteria;o__UBA10353_marine_group	2.04541	104
d__Bacteria;p__Bacteroidota;c__Rhodothermia;o__Rhodothermales	1.33544	97
d__Bacteria;p__AncK6;c__AncK6;o__AncK6	1.14148	95
d__Bacteria;p__Acidobacteriota;c__Subgroup_11;o__Subgroup_11	1.86211	93
d__Bacteria;p__Proteobacteria;c__Alphaproteobacteria;__	1.32312	91
d__Bacteria;p__Chloroflexi;c__TK30;o__TK30	1.48019	87
d__Bacteria;p__Proteobacteria;c__Alphaproteobacteria;o__Puniceispirillales	1.30861	78
d__Bacteria;p__Deinococcota;c__Deinococci;o__Deinococcales	1.26973	75
d__Archaea;p__Crenarchaeota;c__Nitrososphaeria;o__Nitrosopumilales	1.0359	73
d__Bacteria;__;__;__	0.641811	68
d__Bacteria;p__Firmicutes;c__Clostridia;o__Clostridiales	-1.71569	43
d__Bacteria;p__Desulfobacterota;c__Desulfovibrionia;o__Desulfovibrionales	-1.55903	42
d__Bacteria;p__Firmicutes;c__Bacilli;o__Mycoplasmatales	-2.03858	42
d__Bacteria;p__Myxococcota;c__Myxococcia;o__Myxococcales	-1.14115	40
d__Bacteria;p__Proteobacteria;c__Alphaproteobacteria;o__Acetobacterales	-1.14914	40
d__Bacteria;p__Verrucomicrobiota;c__Verrucomicrobiae;o__uncultured	-1.14537	40
d__Bacteria;p__Acidobacteriota;c__Acidobacteriae;o__Bryobacterales	-1.12088	39
d__Bacteria;p__Acidobacteriota;c__Subgroup_26;o__Subgroup_26	-0.820555	39
d__Bacteria;p__Actinobacteriota;c__Actinobacteria;o__Kineosporiales	-1.02763	39
d__Bacteria;p__Actinobacteriota;c__MB-A2-108;o__MB-A2-108	-0.998749	39
d__Bacteria;p__Bacteroidota;c__Kapabacteria;o__Kapabacteriales	-1.10315	39
d__Bacteria;p__Chloroflexi;c__Anaerolineae;o__Anaerolineales	-1.10796	39
d__Bacteria;p__Chloroflexi;c__Anaerolineae;o__Ardenticatenales	-0.816165	39
d__Bacteria;p__Chloroflexi;c__KD4-96;o__KD4-96	-0.837449	39
d__Bacteria;p__Cyanobacteria;c__Vampirivibrionia;o__Gastranaerophilales	-0.776352	39
d__Bacteria;p__Cyanobacteria;c__Vampirivibrionia;o__Obscuribacterales	-0.969868	39
d__Bacteria;p__Fibrobacterota;c__Fibrobacteria;o__Fibrobacterales	-0.774779	39
d__Bacteria;p__Firmicutes;c__Bacilli;o__Acholeplasmatales	-1.07163	39
d__Bacteria;p__Firmicutes;c__Clostridia;o__Peptococcales	-1.53907	39
d__Bacteria;p__Firmicutes;c__Syntrophomonadia;o__Syntrophomonadales	-0.924093	39
d__Bacteria;p__MBNT15;c__MBNT15;o__MBNT15	-1.02763	39
d__Bacteria;p__Patescibacteria;c__Gracilibacteria;o__JGI_0000069-P22	-0.931689	39
d__Bacteria;p__Planctomycetota;c__Phycisphaerae;o__Phycisphaerales	-0.828151	39
d__Bacteria;p__Planctomycetota;c__Planctomycetes;o__Gemmatales	-0.906542	39
d__Bacteria;p__Planctomycetota;c__Planctomycetes;o__Isosphaerales	-1.0409	39
d__Bacteria;p__Planctomycetota;c__vadinHA49;o__vadinHA49	-0.825462	39
d__Bacteria;p__Proteobacteria;c__Alphaproteobacteria;o__Dongiales	-0.845046	39
d__Bacteria;p__Proteobacteria;c__Alphaproteobacteria;o__Holosporales	-0.883225	39
d__Bacteria;p__Proteobacteria;c__Alphaproteobacteria;o__Micropepsales	-0.969868	39
d__Bacteria;p__Proteobacteria;c__Gammaproteobacteria;o__Arenicellales	-0.810341	39
d__Bacteria;p__Proteobacteria;c__Gammaproteobacteria;o__BD7-8	-0.837449	39
d__Bacteria;p__Proteobacteria;c__Gammaproteobacteria;o__Coxiellales	-0.800683	39
d__Bacteria;p__Proteobacteria;c__Gammaproteobacteria;o__Legionellales	-1.05095	39
d__Bacteria;p__Proteobacteria;c__Gammaproteobacteria;o__Salinisphaerales	-1.05095	39
d__Bacteria;p__Proteobacteria;c__Gammaproteobacteria;o__uncultured	-0.854344	39
d__Bacteria;p__Verrucomicrobiota;c__Chlamydiae;o__Chlamydiales	-0.918529	39
d__Bacteria;p__Verrucomicrobiota;c__Kiritimatiellae;o__WCHB1-41	-0.828151	39
d__Bacteria;p__Acidobacteriota;c__Subgroup_5;o__Subgroup_5	-0.695733	38
d__Bacteria;p__Bdellovibrionota;c__Oligoflexia;o__Oligoflexales	-0.627105	38
d__Bacteria;p__Cyanobacteria;c__Cyanobacteriia;o__Phormidesmiales	-0.754907	38
d__Bacteria;p__Cyanobacteria;c__Vampirivibrionia;o__Vampirovibrionales	-0.758927	38
d__Bacteria;p__Desulfobacterota;c__Desulfuromonadia;o__Bradymonadales	-0.797904	38
d__Bacteria;p__Patescibacteria;c__Dojkabacteria;o__Dojkabacteria	-0.832234	38
d__Bacteria;p__Patescibacteria;c__Parcubacteria;o__Candidatus_Kaiserbacteria	-0.769162	38
d__Bacteria;p__Planctomycetota;c__OM190;o__OM190	-0.650034	38
d__Bacteria;p__Proteobacteria;__;__	-0.789421	38
d__Bacteria;p__Proteobacteria;c__Alphaproteobacteria;o__Micavibrionales	-0.727488	38
d__Bacteria;p__Proteobacteria;c__Alphaproteobacteria;o__Rickettsiales	-0.83659	38
d__Bacteria;p__Proteobacteria;c__Alphaproteobacteria;o__SAR11_clade	-0.610551	38
d__Bacteria;p__Proteobacteria;c__Alphaproteobacteria;o__uncultured	-0.667788	38
d__Bacteria;p__Proteobacteria;c__Gammaproteobacteria;o__Cardiobacteriales	-1.37342	38
d__Bacteria;p__Proteobacteria;c__Gammaproteobacteria;o__Chromatiales	-0.746286	38
d__Bacteria;p__Proteobacteria;c__Gammaproteobacteria;o__Ga0077536	-0.745302	38
d__Bacteria;p__Spirochaetota;c__Leptospirae;o__Leptospirales	-0.624533	38
d__Bacteria;p__Verrucomicrobiota;c__Lentisphaeria;o__Lentisphaerales	-0.646338	38
d__Bacteria;p__Acidobacteriota;c__Acidobacteriae;o__Solibacterales	-0.810761	37
d__Bacteria;p__Acidobacteriota;c__Acidobacteriae;o__Subgroup_13	-0.575558	37
d__Bacteria;p__Acidobacteriota;c__Blastocatellia;o__Pyrinomonadales	-0.814132	37
d__Bacteria;p__Actinobacteriota;c__Coriobacteriia;o__Coriobacteriales	-2.05112	37
d__Bacteria;p__Acidobacteriota;c__Subgroup_22;o__Subgroup_22	-0.802145	36
d__Bacteria;p__Bacteroidota;c__Bacteroidia;o__Chitinophagales	-0.788985	36
d__Bacteria;p__Bdellovibrionota;c__Bdellovibrionia;o__Bacteriovoracales	-0.455834	36
d__Bacteria;p__Chloroflexi;c__Chloroflexia;o__Thermomicrobiales	-0.800683	36
d__Bacteria;p__Dependentiae;c__Babeliae;o__Babeliales	-0.778828	36
d__Bacteria;p__Gemmatimonadota;c__Gemmatimonadetes;o__Gemmatimonadales	-1.00166	36
d__Bacteria;p__Myxococcota;c__Polyangia;o__UASB-TL25	-0.794055	36
d__Bacteria;p__Proteobacteria;c__Alphaproteobacteria;o__Elsterales	-0.842475	36
d__Bacteria;p__Acidobacteriota;c__Acidobacteriae;o__Subgroup_2	-0.807106	35
d__Bacteria;p__Acidobacteriota;c__Vicinamibacteria;o__Subgroup_17	-0.773264	35
d__Bacteria;p__Chloroflexi;c__Ktedonobacteria;o__Ktedonobacterales	-0.81768	35
d__Bacteria;p__Proteobacteria;c__Gammaproteobacteria;o__Diplorickettsiales	-0.876696	35
d__Bacteria;p__Actinobacteriota;c__Acidimicrobiia;o__IMCC26256	-0.735384	34
d__Bacteria;p__Bacteroidota;c__Bacteroidia;o__Sphingobacteriales	-0.987419	34
d__Bacteria;p__Bdellovibrionota;c__Oligoflexia;o__0319-6G20	-0.334129	34
d__Bacteria;p__Chloroflexi;c__Gitt-GS-136;o__Gitt-GS-136	-0.767054	34
d__Bacteria;p__Verrucomicrobiota;c__Verrucomicrobiae;o__Chthoniobacterales	-0.870471	34
d__Bacteria;p__Acidobacteriota;c__Blastocatellia;o__Blastocatellales	-0.729521	33
d__Bacteria;p__NB1-j;c__NB1-j;o__NB1-j	-0.408757	33
d__Bacteria;p__Patescibacteria;c__Microgenomatia;o__Candidatus_Pacebacteria	-0.697627	33
d__Bacteria;p__Proteobacteria;c__Alphaproteobacteria;o__Caulobacterales	-0.394313	33
d__Bacteria;p__Verrucomicrobiota;c__Verrucomicrobiae;o__Pedosphaerales	-0.648182	33
d__Archaea;p__Euryarchaeota;c__Methanobacteria;o__Methanobacteriales	-0.728239	32
d__Bacteria;p__Actinobacteriota;c__Actinobacteria;__	-0.775037	32
d__Bacteria;p__Actinobacteriota;c__Rubrobacteria;o__Rubrobacterales	-0.71076	32
d__Bacteria;p__Actinobacteriota;c__Thermoleophilia;o__Solirubrobacterales	-0.620444	32
d__Bacteria;p__Cyanobacteria;c__Cyanobacteriia;o__Chloroplast	-0.290945	31
d__Bacteria;p__Firmicutes;c__Bacilli;o__RF39	-0.791417	31
d__Bacteria;p__Actinobacteriota;c__Actinobacteria;o__Streptosporangiales	-0.657369	30
d__Bacteria;p__Firmicutes;c__Bacilli;o__Paenibacillales	-0.607891	30
d__Bacteria;p__Patescibacteria;c__Gracilibacteria;o__Gracilibacteria	-0.472466	30
d__Bacteria;p__Verrucomicrobiota;c__Verrucomicrobiae;o__Verrucomicrobiales	-0.351138	30
d__Bacteria;p__Acidobacteriota;c__Acidobacteriae;o__Acidobacteriales	-0.647558	29
d__Bacteria;p__Bacteroidota;c__Bacteroidia;o__Bacteroidales	-1.11641	29
d__Bacteria;p__Firmicutes;c__Bacilli;o__Izemoplasmatales	-0.769457	29
d__Bacteria;p__Firmicutes;c__Negativicutes;o__Acidaminococcales	-0.757787	29
d__Bacteria;p__Proteobacteria;c__Gammaproteobacteria;o__Gammaproteobacteria_Incertae_Sedis	-0.523763	29
d__Bacteria;p__Acidobacteriota;c__Acidobacteriae;o__Subgroup_15	-0.0867722	28
d__Bacteria;p__Patescibacteria;c__Gracilibacteria;o__Absconditabacteriales_(SR1)	-1.40252	27
d__Bacteria;p__Actinobacteriota;c__Thermoleophilia;o__Gaiellales	0.052854	26
d__Bacteria;p__Actinobacteriota;c__Actinobacteria;o__Actinomycetales	-1.02724	24
d__Bacteria;p__Actinobacteriota;c__Actinobacteria;o__Pseudonocardiales	-0.608844	24
d__Bacteria;p__Bacteroidota;c__Bacteroidia;o__Flavobacteriales	-1.15758	24
d__Bacteria;p__Firmicutes;c__Clostridia;o__Monoglobales	-0.629728	24
d__Bacteria;p__Proteobacteria;c__Alphaproteobacteria;o__Rhodospirillales	-0.458996	24
d__Bacteria;p__Schekmanbacteria;c__Schekmanbacteria;o__Schekmanbacteria	0.423437	24
d__Bacteria;p__Cyanobacteria;c__Cyanobacteriia;o__Cyanobacteriales	0.00814885	23
d__Bacteria;p__Proteobacteria;c__Gammaproteobacteria;o__pItb-vmat-80	0.264939	23
d__Bacteria;p__SAR324_clade(Marine_group_B);c__SAR324_clade(Marine_group_B);o__SAR324_clade(Marine_group_B)	0.394717	22
d__Bacteria;p__Cyanobacteria;c__Cyanobacteriia;o__Synechococcales	0.103542	21
d__Bacteria;p__Firmicutes;c__Clostridia;o__Clostridia_UCG-014	-1.48742	21
d__Bacteria;p__Proteobacteria;c__Alphaproteobacteria;o__Kiloniellales	0.497233	21
d__Bacteria;p__Chloroflexi;c__JG30-KF-CM66;o__JG30-KF-CM66	0.341877	20
d__Bacteria;p__Firmicutes;c__Bacilli;__	-0.44282	20
d__Bacteria;p__Firmicutes;c__Bacilli;o__Entomoplasmatales	-0.418278	19
d__Bacteria;p__Firmicutes;c__Bacilli;o__Lactobacillales	-0.371899	19
d__Bacteria;p__Firmicutes;c__Clostridia;o__Lachnospirales	-1.45283	18
d__Bacteria;p__Fusobacteriota;c__Fusobacteriia;o__Fusobacteriales	-1.5794	18
d__Bacteria;p__Planctomycetota;c__Planctomycetes;o__Pirellulales	-0.14917	18
d__Bacteria;p__Proteobacteria;c__Alphaproteobacteria;o__Sneathiellales	0.0511893	18
d__Bacteria;p__Actinobacteriota;c__Actinobacteria;o__Frankiales	-0.967071	17
d__Bacteria;p__Actinobacteriota;c__Actinobacteria;o__Corynebacteriales	-1.81827	16
d__Bacteria;p__Bdellovibrionota;c__Bdellovibrionia;o__Bdellovibrionales	0.667621	16
d__Bacteria;p__Campylobacterota;c__Campylobacteria;o__Campylobacterales	-1.29475	16
d__Bacteria;p__Actinobacteriota;c__Actinobacteria;o__Micrococcales	-0.467349	15
d__Bacteria;p__Firmicutes;c__Negativicutes;o__Veillonellales-Selenomonadales	-0.490094	15
d__Bacteria;p__Gemmatimonadota;c__PAUC43f_marine_benthic_group;o__PAUC43f_marine_benthic_group	0.92221	15
d__Bacteria;p__Proteobacteria;c__Gammaproteobacteria;o__Burkholderiales	-0.748927	15
d__Bacteria;p__Bacteroidota;c__Bacteroidia;o__Cytophagales	0.421864	14
d__Bacteria;p__Firmicutes;c__Clostridia;o__Christensenellales	-0.0739008	13
d__Bacteria;p__Proteobacteria;c__Gammaproteobacteria;o__HOC36	0.464667	13
d__Bacteria;p__Firmicutes;__;__	-0.157134	12
d__Bacteria;p__Actinobacteriota;c__Actinobacteria;o__Bifidobacteriales	-0.719648	10
d__Bacteria;p__Actinobacteriota;c__Actinobacteria;o__Propionibacteriales	0.0862254	9
d__Bacteria;p__Firmicutes;c__Bacilli;o__Bacillales	0.0740346	8
d__Bacteria;p__Firmicutes;c__Clostridia;o__Peptostreptococcales-Tissierellales	0.148126	8
d__Bacteria;p__Patescibacteria;c__Saccharimonadia;o__Saccharimonadales	-0.27355	8
d__Bacteria;p__Proteobacteria;c__Gammaproteobacteria;o__Enterobacterales	-0.156546	8
d__Bacteria;p__Synergistota;c__Synergistia;o__Synergistales	-0.222869	8
d__Bacteria;p__Firmicutes;c__Clostridia;o__Clostridia_vadinBB60_group	-0.262789	7
d__Bacteria;p__Firmicutes;c__Bacilli;o__Erysipelotrichales	-0.171141	6
d__Bacteria;p__Firmicutes;c__Clostridia;o__Oscillospirales	0.000153741	5
Unassigned;__;__;__	1.09556	4
d__Bacteria;p__Firmicutes;c__Bacilli;o__Staphylococcales	0.5003	4
d__Bacteria;p__Proteobacteria;c__Gammaproteobacteria;o__Pseudomonadales	2.11197	4
d__Bacteria;p__Proteobacteria;c__Alphaproteobacteria;o__Rhizobiales	0.715077	3
d__Bacteria;p__Proteobacteria;c__Alphaproteobacteria;o__Sphingomonadales	0.62245	3
d__Bacteria;p__Spirochaetota;c__Spirochaetia;o__Spirochaetales	0.717174	2
d__Bacteria;p__Proteobacteria;c__Gammaproteobacteria;o__Xanthomonadales	0.771062	1

## Sheet: family
Statistical result of ANCOM
Microbiome	clr	W
d__Bacteria;p__Actinobacteriota;c__Acidimicrobiia;o__Microtrichales;f__Microtrichaceae	4.28604	295
d__Bacteria;p__Chloroflexi;c__Anaerolineae;o__Caldilineales;f__Caldilineaceae	4.21733	288
d__Bacteria;p__Chloroflexi;c__Dehalococcoidia;o__SAR202_clade;f__SAR202_clade	4.41879	287
d__Bacteria;p__Proteobacteria;c__Gammaproteobacteria;o__Pseudomonadales;f__KI89A_clade	3.85321	286
d__Bacteria;p__Poribacteria;c__Poribacteria;o__Poribacteria;f__Poribacteria	3.76613	283
d__Bacteria;p__Dadabacteria;c__Dadabacteriia;o__Dadabacteriales;f__Dadabacteriales	3.80608	281
d__Bacteria;p__Proteobacteria;c__Gammaproteobacteria;o__Nitrosococcales;f__Nitrosococcaceae	3.76017	276
d__Bacteria;p__Myxococcota;c__bacteriap25;o__bacteriap25;f__bacteriap25	3.45888	271
d__Bacteria;p__Gemmatimonadota;c__BD2-11_terrestrial_group;o__BD2-11_terrestrial_group;f__BD2-11_terrestrial_group	3.29956	264
d__Bacteria;p__Acidobacteriota;c__Vicinamibacteria;o__Vicinamibacterales;f__uncultured	2.97611	257
d__Bacteria;p__Nitrospirota;c__Nitrospiria;o__Nitrospirales;f__Nitrospiraceae	3.17995	256
d__Bacteria;p__Acidobacteriota;c__Vicinamibacteria;o__Subgroup_9;f__Subgroup_9	3.07699	253
d__Bacteria;p__Proteobacteria;c__Gammaproteobacteria;o__Steroidobacterales;f__Woeseiaceae	3.01056	252
d__Bacteria;p__Proteobacteria;c__Alphaproteobacteria;o__Defluviicoccales;f__uncultured	3.03947	250
d__Bacteria;p__Chloroflexi;c__Dehalococcoidia;o__S085;f__S085	2.59992	249
d__Bacteria;p__Chloroflexi;c__Anaerolineae;o__SBR1031;f__A4b	2.80035	245
d__Bacteria;p__Proteobacteria;c__Gammaproteobacteria;o__JTB23;f__JTB23	2.85747	239
d__Bacteria;p__Proteobacteria;c__Gammaproteobacteria;__;__	2.57923	229
d__Bacteria;p__Proteobacteria;c__Gammaproteobacteria;o__EPR3968-O8a-Bc78;f__EPR3968-O8a-Bc78	2.65638	228
d__Bacteria;p__Acidobacteriota;c__Thermoanaerobaculia;o__Thermoanaerobaculales;f__Thermoanaerobaculaceae	2.24209	225
d__Bacteria;p__Entotheonellaeota;c__Entotheonellia;o__Entotheonellales;f__Entotheonellaceae	2.55406	223
d__Bacteria;p__Nitrospinota;c__P9X2b3D02;o__P9X2b3D02;f__P9X2b3D02	2.2147	221
d__Bacteria;p__Acidobacteriota;c__Subgroup_21;o__Subgroup_21;f__Subgroup_21	2.26768	218
d__Bacteria;p__Verrucomicrobiota;c__Verrucomicrobiae;o__Opitutales;f__Puniceicoccaceae	2.14366	217
d__Bacteria;p__Acidobacteriota;c__Acidobacteriae;o__PAUC26f;f__PAUC26f	2.33464	211
d__Bacteria;p__PAUC34f;c__PAUC34f;o__PAUC34f;f__PAUC34f	2.21673	209
d__Bacteria;p__Chloroflexi;c__TK17;o__TK17;f__TK17	2.25696	206
d__Bacteria;p__Proteobacteria;c__Alphaproteobacteria;o__AT-s3-44;f__AT-s3-44	1.78089	194
d__Bacteria;p__Firmicutes;c__Bacilli;o__Lactobacillales;f__P5D1-392	2.27678	191
d__Bacteria;p__Proteobacteria;c__Alphaproteobacteria;o__Rhodobacterales;f__Rhodobacteraceae	2.08586	189
d__Bacteria;p__Actinobacteriota;c__Acidimicrobiia;o__Actinomarinales;f__uncultured	2.29803	187
d__Bacteria;p__Proteobacteria;c__Gammaproteobacteria;o__UBA10353_marine_group;f__UBA10353_marine_group	2.32294	180
d__Bacteria;p__Bacteroidota;c__Rhodothermia;o__Rhodothermales;f__Rhodothermaceae	1.61297	164
d__Bacteria;p__AncK6;c__AncK6;o__AncK6;f__AncK6	1.41901	163
d__Bacteria;p__Proteobacteria;c__Alphaproteobacteria;__;__	1.60065	159
d__Bacteria;p__Acidobacteriota;c__Subgroup_11;o__Subgroup_11;f__Subgroup_11	2.13965	155
d__Bacteria;p__Chloroflexi;c__TK30;o__TK30;f__TK30	1.75772	148
d__Archaea;p__Crenarchaeota;c__Nitrososphaeria;o__Nitrosopumilales;f__Nitrosopumilaceae	1.31343	118
d__Bacteria;__;__;__;__	0.919342	111
d__Bacteria;p__Bacteroidota;c__Bacteroidia;o__Bacteroidales;f__Paludibacteraceae	-1.6417	55
d__Bacteria;p__Deinococcota;c__Deinococci;o__Deinococcales;f__Trueperaceae	1.36264	50
d__Bacteria;p__Firmicutes;c__Clostridia;o__Clostridiales;f__Clostridiaceae	-1.43816	46
d__Bacteria;p__Actinobacteriota;c__Coriobacteriia;o__Coriobacteriales;f__Atopobiaceae	-2.04031	44
d__Bacteria;p__Firmicutes;c__Bacilli;o__Mycoplasmatales;f__Mycoplasmataceae	-0.843352	43
d__Bacteria;p__Desulfobacterota;c__Desulfovibrionia;o__Desulfovibrionales;f__Desulfovibrionaceae	-0.81716	43
d__Bacteria;p__Acidobacteriota;c__Acidobacteriae;o__Bryobacterales;f__Bryobacteraceae	-0.830429	43
d__Bacteria;p__Chloroflexi;c__Anaerolineae;o__Anaerolineales;f__Anaerolineaceae	-1.22374	43
d__Bacteria;p__Bacteroidota;c__Bacteroidia;o__Sphingobacteriales;__	-0.794102	43
d__Bacteria;p__Firmicutes;c__Bacilli;o__Acholeplasmatales;f__Acholeplasmataceae	-1.76105	43
d__Bacteria;p__Firmicutes;c__Clostridia;o__Peptococcales;f__Peptococcaceae	-0.794102	42
d__Bacteria;p__Verrucomicrobiota;c__Verrucomicrobiae;o__uncultured;f__uncultured	-1.26154	42
d__Bacteria;p__Proteobacteria;c__Alphaproteobacteria;o__Defluviicoccales;f__Defluviicoccaceae	-0.844986	42
d__Bacteria;p__Proteobacteria;c__Gammaproteobacteria;o__Burkholderiales;f__MWH-UniP1_aquatic_group	-0.840477	42
d__Bacteria;p__Bacteroidota;c__Bacteroidia;o__Sphingobacteriales;f__NS11-12_marine_group	-0.867843	42
d__Bacteria;p__Myxococcota;c__Myxococcia;o__Myxococcales;f__Myxococcaceae	-0.7501	41
d__Bacteria;p__Bacteroidota;c__Kapabacteria;o__Kapabacteriales;f__Kapabacteriales	-0.781507	41
d__Bacteria;p__Proteobacteria;c__Gammaproteobacteria;o__Enterobacterales;f__Morganellaceae	-0.721219	41
d__Bacteria;p__Proteobacteria;c__Alphaproteobacteria;o__SAR11_clade;f__Clade_II	-0.744536	41
d__Bacteria;p__Proteobacteria;c__Gammaproteobacteria;o__Enterobacterales;__	-0.825616	41
d__Bacteria;p__Actinobacteriota;c__Actinobacteria;o__Micrococcales;f__Demequinaceae	-0.730516	41
d__Bacteria;p__Proteobacteria;c__Gammaproteobacteria;o__Legionellales;f__Legionellaceae	-0.744536	41
d__Bacteria;p__Proteobacteria;c__Gammaproteobacteria;o__Salinisphaerales;f__Solimonadaceae	-0.721219	41
d__Bacteria;p__Firmicutes;c__Clostridia;o__Oscillospirales;f__Oscillospirales	-0.766994	41
d__Bacteria;p__Verrucomicrobiota;c__Chlamydiae;o__Chlamydiales;f__Simkaniaceae	-0.709232	41
d__Bacteria;p__Planctomycetota;c__Planctomycetes;o__Isosphaerales;f__Isosphaeraceae	-0.7501	41
d__Bacteria;p__Actinobacteriota;c__Actinobacteria;o__Kineosporiales;f__Kineosporiaceae	-0.863624	41
d__Bacteria;p__MBNT15;c__MBNT15;o__MBNT15;f__MBNT15	-0.763369	41
d__Bacteria;p__Bacteroidota;c__Bacteroidia;o__Bacteroidales;f__p-2534-18B5_gut_group	-0.692338	41
d__Bacteria;p__Chloroflexi;c__Ktedonobacteria;o__Ktedonobacterales;f__Ktedonobacteraceae	-0.721219	41
d__Bacteria;p__Campylobacterota;c__Campylobacteria;o__Campylobacterales;__	-0.80376	41
d__Bacteria;p__Verrucomicrobiota;c__Chlamydiae;o__Chlamydiales;f__Chlamydiaceae	-0.786141	41
d__Bacteria;p__Actinobacteriota;c__MB-A2-108;o__MB-A2-108;f__MB-A2-108	-0.82412	41
d__Bacteria;p__Desulfobacterota;c__Desulfovibrionia;o__Desulfovibrionales;f__Desulfomicrobiaceae	-0.773417	41
d__Bacteria;p__Proteobacteria;c__Alphaproteobacteria;o__Rickettsiales;f__Mitochondria	-0.773417	41
d__Bacteria;p__Firmicutes;c__Clostridia;o__Peptostreptococcales-Tissierellales;__	-0.730516	41
d__Bacteria;p__Proteobacteria;c__Alphaproteobacteria;o__Micropepsales;f__Micropepsaceae	-0.766994	41
d__Bacteria;p__Firmicutes;c__Bacilli;o__Lactobacillales;f__Aerococcaceae	-1.06894	40
d__Bacteria;p__Proteobacteria;c__Alphaproteobacteria;o__Acetobacterales;f__Acetobacteraceae	-0.629012	40
d__Bacteria;p__Planctomycetota;c__Planctomycetes;o__Gemmatales;f__Gemmataceae	-0.871611	40
d__Bacteria;p__Bacteroidota;c__Bacteroidia;o__Bacteroidales;f__Tannerellaceae	-0.543024	39
d__Bacteria;p__Firmicutes;c__Bacilli;o__Lactobacillales;f__Enterococcaceae	-0.617681	39
d__Bacteria;p__Firmicutes;c__Bacilli;o__Lactobacillales;f__Listeriaceae	-0.536601	39
d__Bacteria;p__Cyanobacteria;c__Vampirivibrionia;o__Obscuribacterales;f__Obscuribacteraceae	-0.576813	39
d__Bacteria;p__Patescibacteria;c__Gracilibacteria;o__JGI_0000069-P22;f__JGI_0000069-P22	-0.5888	39
d__Bacteria;p__Firmicutes;c__Syntrophomonadia;o__Syntrophomonadales;f__Syntrophomonadaceae	-1.88902	39
d__Bacteria;p__Actinobacteriota;c__Acidimicrobiia;o__Actinomarinales;__	-0.571905	39
d__Bacteria;p__Proteobacteria;c__Gammaproteobacteria;o__Burkholderiales;f__T34	-0.538634	39
d__Bacteria;p__Proteobacteria;c__Alphaproteobacteria;o__Holosporales;f__Holosporaceae	-0.5888	39
d__Bacteria;p__Proteobacteria;c__Gammaproteobacteria;o__Pseudomonadales;f__Porticoccaceae	-0.550621	39
d__Bacteria;p__Bacteroidota;c__Bacteroidia;o__Bacteroidales;f__Dysgonomonadaceae	-0.692338	39
d__Bacteria;p__Cyanobacteria;c__Cyanobacteriia;o__Cyanobacteriales;f__Microcystaceae	-1.68423	39
d__Bacteria;p__Proteobacteria;c__Gammaproteobacteria;o__Burkholderiales;f__Alcaligenaceae	-0.90974	39
d__Bacteria;p__Bacteroidota;c__Bacteroidia;o__Bacteroidales;f__Bacteroidales_RF16_group	-0.646562	39
d__Bacteria;p__Proteobacteria;c__Gammaproteobacteria;o__Xanthomonadales;f__Rhodanobacteraceae	-0.654159	39
d__Bacteria;p__Proteobacteria;c__Gammaproteobacteria;o__uncultured;f__uncultured	-0.550621	39
d__Bacteria;p__Bacteroidota;c__Bacteroidia;o__Sphingobacteriales;f__AKYH767	-0.547932	39
d__Bacteria;p__Proteobacteria;c__Alphaproteobacteria;o__Dongiales;f__Dongiaceae	-0.567515	39
d__Bacteria;p__Proteobacteria;c__Gammaproteobacteria;o__BD7-8;f__BD7-8	-0.605694	39
d__Bacteria;p__Cyanobacteria;c__Cyanobacteriia;o__Phormidesmiales;f__Phormidesmiaceae	-0.532811	39
d__Bacteria;p__Planctomycetota;c__Phycisphaerae;o__Phycisphaerales;f__Phycisphaeraceae	-0.559919	39
d__Bacteria;p__Verrucomicrobiota;c__Kiritimatiellae;o__WCHB1-41;f__WCHB1-41	-0.5888	39
d__Bacteria;p__Planctomycetota;c__vadinHA49;o__vadinHA49;f__vadinHA49	1.8301	39
d__Bacteria;p__Acidobacteriota;c__Subgroup_26;o__Subgroup_26;f__Subgroup_26	-0.617681	39
d__Bacteria;p__Chloroflexi;c__Anaerolineae;o__Ardenticatenales;f__uncultured	-0.605694	39
d__Bacteria;p__Actinobacteriota;c__Actinobacteria;o__Micrococcales;f__Brevibacteriaceae	-0.576813	39
d__Bacteria;p__Proteobacteria;c__Gammaproteobacteria;o__Arenicellales;f__Arenicellaceae	-0.576813	39
d__Bacteria;p__Proteobacteria;c__Gammaproteobacteria;o__Burkholderiales;f__Comamonadaceae	-0.550621	39
d__Bacteria;p__Bacteroidota;c__Bacteroidia;o__Sphingobacteriales;f__Lentimicrobiaceae	-0.449465	38
d__Bacteria;p__Gemmatimonadota;c__Gemmatimonadetes;o__Gemmatimonadales;f__Gemmatimonadaceae	-0.50674	38
d__Bacteria;p__Bacteroidota;c__Bacteroidia;o__Bacteroidales;f__F082	-0.572423	38
d__Bacteria;p__Chloroflexi;c__KD4-96;o__KD4-96;f__KD4-96	-0.509753	38
d__Bacteria;p__Proteobacteria;c__Alphaproteobacteria;o__Rhodospirillales;f__AEGEAN-169_marine_group	-0.509753	38
d__Bacteria;p__Proteobacteria;c__Gammaproteobacteria;o__Burkholderiales;f__TRA3-20	-0.78817	38
d__Bacteria;p__Proteobacteria;c__Gammaproteobacteria;o__Coxiellales;f__Coxiellaceae	-0.559919	38
d__Bacteria;p__Proteobacteria;c__Gammaproteobacteria;o__Pseudomonadales;f__Spongiibacteraceae	-0.515317	38
d__Bacteria;p__Cyanobacteria;c__Cyanobacteriia;o__Cyanobacteriales;f__Nostocaceae	-0.498821	38
d__Bacteria;p__Proteobacteria;c__Gammaproteobacteria;o__Burkholderiales;f__Rhodocyclaceae	-0.497249	38
d__Bacteria;p__Bacteroidota;c__Bacteroidia;o__Cytophagales;f__Amoebophilaceae	-0.72413	38
d__Bacteria;p__Bacteroidota;c__Bacteroidia;o__Flavobacteriales;f__Cryomorphaceae	-0.491632	38
d__Bacteria;p__Proteobacteria;c__Gammaproteobacteria;o__Enterobacterales;f__Shewanellaceae	-0.449958	38
d__Bacteria;p__Actinobacteriota;c__Thermoleophilia;o__Solirubrobacterales;f__Solirubrobacteraceae	-0.453046	38
d__Bacteria;p__Verrucomicrobiota;c__Chlamydiae;o__Chlamydiales;f__Waddliaceae	-0.538634	38
d__Bacteria;p__Cyanobacteria;c__Vampirivibrionia;o__Gastranaerophilales;f__Gastranaerophilales	-0.51189	38
d__Bacteria;p__Fibrobacterota;c__Fibrobacteria;o__Fibrobacterales;f__Fibrobacteraceae	-0.529337	38
d__Bacteria;p__Patescibacteria;c__Parcubacteria;o__Candidatus_Kaiserbacteria;f__Candidatus_Kaiserbacteria	-0.468755	38
d__Bacteria;p__Proteobacteria;c__Gammaproteobacteria;o__Chromatiales;f__Sedimenticolaceae	-0.523153	38
d__Bacteria;p__Proteobacteria;c__Gammaproteobacteria;o__Ga0077536;f__Ga0077536	-0.508724	38
d__Bacteria;p__Proteobacteria;c__Gammaproteobacteria;o__Pseudomonadales;__	-0.467772	38
d__Bacteria;p__Proteobacteria;c__Alphaproteobacteria;o__Rhizobiales;f__Hyphomicrobiaceae	-0.465033	38
d__Bacteria;p__Proteobacteria;c__Alphaproteobacteria;o__Micavibrionales;f__Micavibrionaceae	-0.519051	38
d__Bacteria;p__Actinobacteriota;c__Actinobacteria;o__Corynebacteriales;f__Nocardiaceae	-0.502156	38
d__Bacteria;p__Verrucomicrobiota;c__Verrucomicrobiae;o__Verrucomicrobiales;f__Rubritaleaceae	-0.411779	38
d__Bacteria;p__Acidobacteriota;c__Blastocatellia;o__Pyrinomonadales;f__Pyrinomonadaceae	-0.534663	37
d__Bacteria;p__Acidobacteriota;c__Acidobacteriae;o__Acidobacteriales;f__Acidobacteriaceae_(Subgroup_1)	-0.533231	37
d__Bacteria;p__Actinobacteriota;c__Acidimicrobiia;o__Microtrichales;f__Iamiaceae	-0.298028	37
d__Bacteria;p__Acidobacteriota;c__Acidobacteriae;o__Solibacterales;f__Solibacteraceae	-0.536601	37
d__Bacteria;p__Desulfobacterota;c__Desulfuromonadia;o__Bradymonadales;f__Bradymonadales	-0.418202	37
d__Bacteria;p__Proteobacteria;__;__;__	-0.534663	37
d__Bacteria;p__Proteobacteria;c__Gammaproteobacteria;o__Burkholderiales;f__Nitrosomonadaceae	-0.349575	37
d__Bacteria;p__Cyanobacteria;c__Cyanobacteriia;o__Phormidesmiales;f__Nodosilineaceae	-0.484687	37
d__Bacteria;p__Cyanobacteria;c__Vampirivibrionia;o__Vampirovibrionales;f__Vampirovibrionales	-0.432734	37
d__Bacteria;p__Patescibacteria;c__Saccharimonadia;o__Saccharimonadales;__	-0.481396	37
d__Bacteria;p__Proteobacteria;c__Alphaproteobacteria;o__Caulobacterales;f__Caulobacteraceae	-0.520374	37
d__Bacteria;p__Cyanobacteria;c__Cyanobacteriia;o__Synechococcales;f__Synechococcales_Incertae_Sedis	-0.468755	37
d__Bacteria;p__Acidobacteriota;c__Subgroup_5;o__Subgroup_5;f__Subgroup_5	-0.372504	37
d__Bacteria;p__Proteobacteria;c__Alphaproteobacteria;o__uncultured;f__uncultured	-0.51189	37
d__Bacteria;p__Verrucomicrobiota;c__Verrucomicrobiae;o__Verrucomicrobiales;f__DEV007	-0.464678	37
d__Bacteria;p__Planctomycetota;c__OM190;o__OM190;f__OM190	-0.315561	37
d__Bacteria;p__Verrucomicrobiota;c__Lentisphaeria;o__Lentisphaerales;f__Lentisphaeraceae	-0.390257	37
d__Bacteria;p__Proteobacteria;c__Gammaproteobacteria;o__Pseudomonadales;f__Cellvibrionaceae	-0.486436	37
d__Bacteria;p__Bdellovibrionota;c__Oligoflexia;o__Oligoflexales;f__Oligoflexaceae	-0.354768	37
d__Bacteria;p__Spirochaetota;c__Leptospirae;o__Leptospirales;f__Leptospiraceae	-0.29951	37
d__Bacteria;p__Proteobacteria;c__Alphaproteobacteria;o__Caulobacterales;f__Hyphomonadaceae	-0.347003	37
d__Bacteria;p__Proteobacteria;c__Gammaproteobacteria;o__Pseudomonadales;f__Halieaceae	-0.368808	37
d__Bacteria;p__Acidobacteriota;c__Acidobacteriae;o__Subgroup_13;f__Subgroup_13	-0.387288	37
d__Bacteria;p__Proteobacteria;c__Alphaproteobacteria;o__Elsterales;f__uncultured	-0.498821	36
d__Bacteria;p__Acidobacteriota;c__Subgroup_22;o__Subgroup_22;f__Subgroup_22	-0.524615	36
d__Bacteria;p__Chloroflexi;c__Chloroflexia;o__Thermomicrobiales;f__JG30-KF-CM45	-0.495734	36
d__Bacteria;p__Myxococcota;c__Polyangia;o__UASB-TL25;f__UASB-TL25	-0.508724	36
d__Bacteria;p__Proteobacteria;c__Alphaproteobacteria;o__Rhodospirillales;f__Magnetospiraceae	-0.496484	36
d__Bacteria;p__Bacteroidota;c__Bacteroidia;o__Flavobacteriales;f__Crocinitomicaceae	-0.510808	36
d__Bacteria;p__Actinobacteriota;c__Acidimicrobiia;o__Microtrichales;f__uncultured	-0.178304	36
d__Bacteria;p__Dependentiae;c__Babeliae;o__Babeliales;f__Vermiphilaceae	-0.523153	36
d__Bacteria;p__Proteobacteria;c__Alphaproteobacteria;o__Rickettsiales;f__SM2D12	-0.501297	36
d__Bacteria;p__Acidobacteriota;c__Acidobacteriae;o__Acidobacteriales;f__uncultured	-0.516525	36
d__Bacteria;p__Actinobacteriota;c__Actinobacteria;o__Micrococcales;f__Intrasporangiaceae	-0.564945	36
d__Bacteria;p__Acidobacteriota;c__Vicinamibacteria;o__Subgroup_17;f__Subgroup_17	-0.51189	36
d__Bacteria;p__Proteobacteria;c__Gammaproteobacteria;o__Pseudomonadales;f__Thioglobaceae	-0.501297	36
d__Bacteria;p__Proteobacteria;c__Alphaproteobacteria;o__SAR11_clade;f__Clade_I	-0.192717	36
d__Bacteria;p__Bdellovibrionota;c__Bdellovibrionia;o__Bacteriovoracales;f__Bacteriovoracaceae	-0.142633	36
d__Bacteria;p__Proteobacteria;c__Gammaproteobacteria;o__Burkholderiales;__	-0.439833	36
d__Bacteria;p__Proteobacteria;c__Gammaproteobacteria;o__Cardiobacteriales;f__Cardiobacteriaceae	-0.49963	35
d__Bacteria;p__Bacteroidota;c__Bacteroidia;o__Chitinophagales;f__Chitinophagaceae	-0.511454	35
d__Bacteria;p__Actinobacteriota;c__Thermoleophilia;o__Solirubrobacterales;f__67-14	-0.475049	35
d__Bacteria;p__Chloroflexi;c__Gitt-GS-136;o__Gitt-GS-136;f__Gitt-GS-136	-0.489524	35
d__Bacteria;p__Deinococcota;c__Deinococci;o__Deinococcales;f__Deinococcaceae	-0.478839	35
d__Bacteria;p__Bacteroidota;c__Bacteroidia;o__Sphingobacteriales;f__env.OPS_17	-1.09589	35
d__Bacteria;p__Firmicutes;c__Clostridia;o__Lachnospirales;f__Defluviitaleaceae	-0.508724	34
d__Bacteria;p__Patescibacteria;c__Dojkabacteria;o__Dojkabacteria;f__Dojkabacteria	-0.354844	34
d__Bacteria;p__Actinobacteriota;c__Actinobacteria;o__Micrococcales;f__Dermacoccaceae	-0.77584	34
d__Bacteria;p__Verrucomicrobiota;c__Verrucomicrobiae;o__Verrucomicrobiales;f__Akkermansiaceae	-0.554704	34
d__Bacteria;p__Cyanobacteria;c__Cyanobacteriia;o__Cyanobacteriales;f__Prochloraceae	-0.486436	34
d__Bacteria;p__Proteobacteria;c__Gammaproteobacteria;o__Burkholderiales;f__Methylophilaceae	-0.497507	33
d__Bacteria;p__Proteobacteria;c__Gammaproteobacteria;o__Diplorickettsiales;f__Diplorickettsiaceae	-0.0565982	33
d__Bacteria;p__Verrucomicrobiota;c__Verrucomicrobiae;o__Chthoniobacterales;f__Chthoniobacteraceae	-0.420096	33
d__Bacteria;p__Actinobacteriota;c__Actinobacteria;__;__	-0.464678	33
d__Bacteria;p__Patescibacteria;c__Saccharimonadia;o__Saccharimonadales;f__LWQ8	-0.6869	33
d__Bacteria;p__Patescibacteria;c__Microgenomatia;o__Candidatus_Pacebacteria;f__Candidatus_Pacebacteria	-0.599165	33
d__Bacteria;p__Bdellovibrionota;c__Oligoflexia;o__0319-6G20;f__0319-6G20	-0.59294	33
d__Bacteria;p__Actinobacteriota;c__Actinobacteria;o__Corynebacteriales;f__Corynebacteriaceae	-0.450709	32
d__Bacteria;p__Bacteroidota;c__Bacteroidia;o__Bacteroidales;f__Bacteroidales_Incertae_Sedis	-0.529575	32
d__Bacteria;p__Actinobacteriota;c__Coriobacteriia;o__Coriobacteriales;f__Eggerthellaceae	-0.451991	32
d__Bacteria;p__Acidobacteriota;c__Acidobacteriae;o__Subgroup_2;f__Subgroup_2	-0.457853	32
d__Bacteria;p__Firmicutes;c__Bacilli;o__RF39;f__RF39	-2.28389	32
d__Bacteria;p__Chloroflexi;c__Ktedonobacteria;o__Ktedonobacterales;f__JG30-KF-AS9	-0.77632	32
d__Bacteria;p__Actinobacteriota;c__Acidimicrobiia;o__IMCC26256;f__IMCC26256	-0.433229	32
d__Bacteria;p__Proteobacteria;c__Alphaproteobacteria;o__Rhodospirillales;f__Rhodospirillaceae	-0.890678	32
d__Bacteria;p__Acidobacteriota;c__Blastocatellia;o__Blastocatellales;f__Blastocatellaceae	-0.45907	32
d__Archaea;p__Euryarchaeota;c__Methanobacteria;o__Methanobacteriales;f__Methanobacteriaceae	-0.24573	32
d__Bacteria;p__Firmicutes;c__Bacilli;o__Bacillales;__	-0.437417	32
d__Bacteria;p__Actinobacteriota;c__Rubrobacteria;o__Rubrobacterales;f__Rubrobacteriaceae	-0.513886	32
d__Bacteria;p__Cyanobacteria;c__Cyanobacteriia;o__Cyanobacteriales;f__Xenococcaceae	-0.131226	32
d__Bacteria;p__NB1-j;c__NB1-j;o__NB1-j;f__NB1-j	-0.457853	32
d__Bacteria;p__Proteobacteria;c__Alphaproteobacteria;o__Puniceispirillales;f__SAR116_clade	-0.240138	31
d__Bacteria;p__Bacteroidota;c__Bacteroidia;o__Bacteroidales;f__Bacteroidaceae	-1.61908	30
d__Bacteria;p__Bacteroidota;c__Bacteroidia;o__Bacteroidales;f__Barnesiellaceae	-0.441462	30
d__Bacteria;p__Proteobacteria;c__Gammaproteobacteria;o__Pseudomonadales;f__SAR86_clade	-0.0134149	30
d__Bacteria;p__Verrucomicrobiota;c__Verrucomicrobiae;o__Pedosphaerales;f__Pedosphaeraceae	-0.330361	30
d__Bacteria;p__Firmicutes;c__Bacilli;o__Paenibacillales;f__Paenibacillaceae	-0.417173	30
d__Bacteria;p__Cyanobacteria;c__Cyanobacteriia;o__Chloroplast;f__Chloroplast	-0.370652	30
d__Bacteria;p__Firmicutes;c__Clostridia;o__Oscillospirales;f__UCG-010	0.190758	29
d__Bacteria;p__Patescibacteria;c__Gracilibacteria;o__Gracilibacteria;f__Gracilibacteria	-0.413192	29
d__Bacteria;p__Acidobacteriota;c__Acidobacteriae;o__Subgroup_15;f__Subgroup_15	-0.194936	29
d__Bacteria;p__Bacteroidota;c__Bacteroidia;o__Bacteroidales;f__Prevotellaceae	-1.11954	28
d__Bacteria;p__Firmicutes;c__Bacilli;o__Izemoplasmatales;f__Izemoplasmatales	-0.306708	28
d__Bacteria;p__Firmicutes;c__Negativicutes;o__Acidaminococcales;f__Acidaminococcaceae	-0.491927	28
d__Bacteria;p__Firmicutes;c__Bacilli;o__Bacillales;f__Planococcaceae	-0.480257	28
d__Bacteria;p__Proteobacteria;c__Gammaproteobacteria;o__Gammaproteobacteria_Incertae_Sedis;f__Unknown_Family	-0.246232	28
d__Bacteria;p__Proteobacteria;c__Alphaproteobacteria;o__Rhizobiales;f__Beijerinckiaceae	-0.379839	27
d__Bacteria;p__Proteobacteria;c__Alphaproteobacteria;o__Rhizobiales;__	0.330384	27
d__Bacteria;p__Actinobacteriota;c__Actinobacteria;o__Streptosporangiales;f__Nocardiopsaceae	0.852795	27
d__Bacteria;p__Proteobacteria;c__Alphaproteobacteria;o__Rhizobiales;f__Methyloligellaceae	-0.400325	27
d__Bacteria;p__Actinobacteriota;c__Thermoleophilia;o__Gaiellales;f__uncultured	-0.546651	27
d__Bacteria;p__Proteobacteria;c__Alphaproteobacteria;o__Puniceispirillales;f__Puniceispirillales_Incertae_Sedis	-0.358109	27
d__Bacteria;p__Proteobacteria;c__Gammaproteobacteria;o__Burkholderiales;f__Oxalobacteraceae	0.0679336	25
d__Bacteria;p__Proteobacteria;c__Gammaproteobacteria;o__Burkholderiales;f__EC94	-0.36669	25
d__Bacteria;p__Schekmanbacteria;c__Schekmanbacteria;o__Schekmanbacteria;f__Schekmanbacteria	0.700967	25
d__Bacteria;p__Actinobacteriota;c__Actinobacteria;o__Actinomycetales;f__Actinomycetaceae	-0.749708	24
d__Bacteria;p__Proteobacteria;c__Gammaproteobacteria;o__Enterobacterales;f__Vibrionaceae	-0.305434	24
d__Bacteria;p__Proteobacteria;c__Gammaproteobacteria;o__Burkholderiales;f__Burkholderiaceae	-0.331314	23
d__Bacteria;p__Proteobacteria;c__Gammaproteobacteria;o__Pseudomonadales;f__Pseudomonadaceae	-1.13526	23
d__Bacteria;p__Bacteroidota;c__Bacteroidia;o__Flavobacteriales;f__Flavobacteriaceae	0.272167	23
d__Bacteria;p__Actinobacteriota;c__Actinobacteria;o__Pseudonocardiales;f__Pseudonocardiaceae	-0.328992	23
d__Bacteria;p__Firmicutes;c__Bacilli;o__Bacillales;f__Marinococcaceae	-0.281289	23
d__Bacteria;p__Firmicutes;c__Clostridia;o__Oscillospirales;f__Hungateiclostridiaceae	-1.4408	23
d__Bacteria;p__Cyanobacteria;c__Cyanobacteriia;o__Synechococcales;f__Cyanobiaceae	-1.27673	23
d__Bacteria;p__Proteobacteria;c__Gammaproteobacteria;o__pItb-vmat-80;f__pItb-vmat-80	0.54247	23
d__Bacteria;p__Chloroflexi;c__JG30-KF-CM66;o__JG30-KF-CM66;f__JG30-KF-CM66	0.619408	22
d__Bacteria;p__Proteobacteria;c__Alphaproteobacteria;o__Kiloniellales;f__Kiloniellaceae	0.774764	22
d__Bacteria;p__Patescibacteria;c__Gracilibacteria;o__Absconditabacteriales_(SR1);f__Absconditabacteriales_(SR1)	-0.345359	21
d__Bacteria;p__Firmicutes;c__Clostridia;o__Monoglobales;f__Monoglobaceae	-0.352197	21
d__Bacteria;p__Actinobacteriota;c__Acidimicrobiia;o__Microtrichales;f__Ilumatobacteraceae	-1.12499	21
d__Bacteria;p__Proteobacteria;c__Gammaproteobacteria;o__Burkholderiales;f__Sutterellaceae	-0.215662	21
d__Bacteria;p__Proteobacteria;c__Gammaproteobacteria;o__Pseudomonadales;f__Endozoicomonadaceae	0.299703	21
d__Bacteria;p__SAR324_clade(Marine_group_B);c__SAR324_clade(Marine_group_B);o__SAR324_clade(Marine_group_B);f__SAR324_clade(Marine_group_B)	0.672247	21
d__Bacteria;p__Fusobacteriota;c__Fusobacteriia;o__Fusobacteriales;f__Leptotrichiaceae	-1.34095	20
d__Bacteria;p__Firmicutes;c__Bacilli;o__Staphylococcales;f__Staphylococcaceae	-1.70785	20
d__Bacteria;p__Proteobacteria;c__Gammaproteobacteria;o__Pseudomonadales;f__OM182_clade	0.719244	20
d__Bacteria;p__Firmicutes;c__Bacilli;__;__	-0.16529	19
d__Bacteria;p__Firmicutes;c__Bacilli;o__Lactobacillales;f__Streptococcaceae	-0.123562	19
d__Bacteria;p__Proteobacteria;c__Gammaproteobacteria;o__Enterobacterales;f__Succinivibrionaceae	0.12836	19
d__Bacteria;p__Planctomycetota;c__Planctomycetes;o__Pirellulales;f__Pirellulaceae	-0.101864	19
d__Bacteria;p__Firmicutes;c__Clostridia;o__Lachnospirales;f__Lachnospiraceae	-0.225008	18
d__Bacteria;p__Proteobacteria;c__Alphaproteobacteria;o__Rhizobiales;f__Xanthobacteraceae	0.945152	18
d__Bacteria;p__Actinobacteriota;c__Coriobacteriia;o__Coriobacteriales;f__Coriobacteriaceae	-0.140748	18
d__Bacteria;p__Firmicutes;c__Bacilli;o__Entomoplasmatales;f__Entomoplasmataceae	-1.17471	18
d__Bacteria;p__Proteobacteria;c__Alphaproteobacteria;o__Sneathiellales;f__Sneathiellaceae	-0.312095	18
d__Bacteria;p__Bdellovibrionota;c__Bdellovibrionia;o__Bdellovibrionales;f__Bdellovibrionaceae	0.32872	18
d__Bacteria;p__Fusobacteriota;c__Fusobacteriia;o__Fusobacteriales;f__Fusobacteriaceae	-0.347156	17
d__Bacteria;p__Firmicutes;c__Clostridia;o__Clostridia_UCG-014;f__Clostridia_UCG-014	-0.0677341	17
d__Bacteria;p__Actinobacteriota;c__Actinobacteria;o__Micrococcales;f__Cellulomonadaceae	-1.20989	17
d__Bacteria;p__Firmicutes;c__Clostridia;o__Oscillospirales;f__Oscillospiraceae	-0.0240529	17
d__Bacteria;p__Proteobacteria;c__Gammaproteobacteria;o__Enterobacterales;f__Yersiniaceae	-0.255456	17
d__Bacteria;p__Firmicutes;c__Bacilli;o__Bacillales;f__Bacillaceae	-1.74557	17
d__Bacteria;p__Firmicutes;c__Clostridia;o__Oscillospirales;f__Butyricicoccaceae	-0.168267	17
d__Bacteria;p__Bacteroidota;c__Bacteroidia;o__Flavobacteriales;f__Weeksellaceae	-0.68954	16
d__Bacteria;p__Actinobacteriota;c__Actinobacteria;o__Frankiales;f__Sporichthyaceae	-0.0331196	16
d__Bacteria;p__Actinobacteriota;c__Actinobacteria;o__Micrococcales;f__Micrococcaceae	-0.282496	16
d__Bacteria;p__Bacteroidota;c__Bacteroidia;o__Bacteroidales;f__Marinifilaceae	-0.159778	16
d__Bacteria;p__Actinobacteriota;c__Actinobacteria;o__Micrococcales;f__Microbacteriaceae	-0.698527	16
d__Bacteria;p__Firmicutes;c__Bacilli;o__Staphylococcales;f__Gemellaceae	1.86586	16
d__Bacteria;p__Firmicutes;c__Negativicutes;o__Veillonellales-Selenomonadales;f__Veillonellaceae	0.316539	15
d__Bacteria;p__Firmicutes;c__Clostridia;o__Oscillospirales;f__[Eubacterium]_coprostanoligenes_group	0.1618	15
d__Bacteria;p__Bacteroidota;c__Bacteroidia;o__Bacteroidales;f__Muribaculaceae	-0.234177	15
d__Bacteria;p__Firmicutes;c__Bacilli;o__Erysipelotrichales;f__Erysipelatoclostridiaceae	0.387166	14
d__Bacteria;p__Actinobacteriota;c__Actinobacteria;o__Micrococcales;__	0.545691	14
d__Bacteria;p__Bacteroidota;c__Bacteroidia;o__Cytophagales;f__Cyclobacteriaceae	-0.0180716	14
d__Bacteria;p__Proteobacteria;c__Gammaproteobacteria;o__HOC36;f__HOC36	1.19974	14
d__Bacteria;p__Gemmatimonadota;c__PAUC43f_marine_benthic_group;o__PAUC43f_marine_benthic_group;f__PAUC43f_marine_benthic_group	0.742197	14
d__Bacteria;p__Campylobacterota;c__Campylobacteria;o__Campylobacterales;f__Campylobacteraceae	-0.950161	12
d__Bacteria;p__Firmicutes;c__Clostridia;o__Christensenellales;f__Christensenellaceae	0.20363	12
d__Bacteria;p__Proteobacteria;c__Alphaproteobacteria;o__Puniceispirillales;f__EF100-94H03	0.686253	11
d__Bacteria;p__Patescibacteria;c__Saccharimonadia;o__Saccharimonadales;f__Saccharimonadaceae	0.240961	10
d__Bacteria;p__Actinobacteriota;c__Actinobacteria;o__Corynebacteriales;f__Mycobacteriaceae	0.363756	10
d__Bacteria;p__Actinobacteriota;c__Actinobacteria;o__Propionibacteriales;f__Propionibacteriaceae	-0.769808	10
d__Bacteria;p__Actinobacteriota;c__Actinobacteria;o__Bifidobacteriales;f__Bifidobacteriaceae	-0.442117	9
d__Bacteria;p__Bacteroidota;c__Bacteroidia;o__Bacteroidales;f__Rikenellaceae	-0.147978	9
d__Bacteria;p__Synergistota;c__Synergistia;o__Synergistales;f__Synergistaceae	0.120396	9
d__Bacteria;p__Firmicutes;__;__;__	0.054661	9
d__Bacteria;p__Firmicutes;c__Bacilli;o__Lactobacillales;f__Lactobacillaceae	-0.223423	8
d__Bacteria;p__Proteobacteria;c__Gammaproteobacteria;o__Burkholderiales;f__Neisseriaceae	0.0475185	7
d__Bacteria;p__Firmicutes;c__Clostridia;o__Peptostreptococcales-Tissierellales;f__Anaerovoracaceae	0.239393	7
d__Bacteria;p__Firmicutes;c__Bacilli;o__Erysipelotrichales;f__Erysipelotrichaceae	-0.146743	7
d__Bacteria;p__Firmicutes;c__Clostridia;o__Oscillospirales;f__Ruminococcaceae	-0.481659	7
d__Bacteria;p__Firmicutes;c__Clostridia;o__Clostridia_vadinBB60_group;f__Clostridia_vadinBB60_group	0.0147414	6
d__Bacteria;p__Proteobacteria;c__Alphaproteobacteria;o__Rhizobiales;f__Rhizobiaceae	0.907178	6
d__Bacteria;p__Proteobacteria;c__Gammaproteobacteria;o__Enterobacterales;f__Pasteurellaceae	-0.477951	5
d__Bacteria;p__Firmicutes;c__Negativicutes;o__Veillonellales-Selenomonadales;f__Selenomonadaceae	-0.276923	4
d__Bacteria;p__Firmicutes;c__Bacilli;o__Lactobacillales;f__Carnobacteriaceae	1.37309	3
d__Bacteria;p__Firmicutes;c__Clostridia;o__Peptostreptococcales-Tissierellales;f__Peptostreptococcaceae	1.68376	3
Unassigned;__;__;__;__	0.328956	3
d__Bacteria;p__Patescibacteria;c__Saccharimonadia;o__Saccharimonadales;f__Saccharimonadales	0.394831	3
d__Bacteria;p__Firmicutes;c__Bacilli;o__Lactobacillales;__	1.61732	3
d__Bacteria;p__Proteobacteria;c__Alphaproteobacteria;o__Sphingomonadales;f__Sphingomonadaceae	0.89998	2
d__Bacteria;p__Proteobacteria;c__Gammaproteobacteria;o__Xanthomonadales;f__Xanthomonadaceae	1.12164	1
d__Bacteria;p__Spirochaetota;c__Spirochaetia;o__Spirochaetales;f__Spirochaetaceae	0.961949	1
d__Bacteria;p__Firmicutes;c__Clostridia;o__Peptostreptococcales-Tissierellales;f__Family_XI	0.994705	1
d__Bacteria;p__Proteobacteria;c__Gammaproteobacteria;o__Enterobacterales;f__Enterobacteriaceae	0.916622	0
d__Bacteria;p__Bacteroidota;c__Bacteroidia;o__Bacteroidales;f__Porphyromonadaceae	-0.0223758	0
d__Bacteria;p__Proteobacteria;c__Gammaproteobacteria;o__Pseudomonadales;f__Moraxellaceae	1.18403	0

## Sheet: genus
Statistical result of ANCOM
Microbiome	clr	W
d__Bacteria;p__Actinobacteriota;c__Acidimicrobiia;o__Microtrichales;f__Microtrichaceae;g__Sva0996_marine_group	4.57232	587
d__Bacteria;p__Chloroflexi;c__Anaerolineae;o__Caldilineales;f__Caldilineaceae;g__uncultured	4.50361	581
d__Bacteria;p__Chloroflexi;c__Dehalococcoidia;o__SAR202_clade;f__SAR202_clade;g__SAR202_clade	4.70508	581
d__Bacteria;p__Proteobacteria;c__Gammaproteobacteria;o__Pseudomonadales;f__KI89A_clade;g__KI89A_clade	4.1395	578
d__Bacteria;p__Poribacteria;c__Poribacteria;o__Poribacteria;f__Poribacteria;g__Poribacteria	4.05241	576
d__Bacteria;p__Dadabacteria;c__Dadabacteriia;o__Dadabacteriales;f__Dadabacteriales;g__Dadabacteriales	4.09236	572
d__Bacteria;p__Myxococcota;c__bacteriap25;o__bacteriap25;f__bacteriap25;g__bacteriap25	3.74516	562
d__Bacteria;p__Proteobacteria;c__Gammaproteobacteria;o__Nitrosococcales;f__Nitrosococcaceae;g__AqS1	3.81986	558
d__Bacteria;p__Gemmatimonadota;c__BD2-11_terrestrial_group;o__BD2-11_terrestrial_group;f__BD2-11_terrestrial_group;g__BD2-11_terrestrial_group	3.58585	555
d__Bacteria;p__Acidobacteriota;c__Vicinamibacteria;o__Vicinamibacterales;f__uncultured;g__uncultured	3.26239	547
d__Bacteria;p__Nitrospirota;c__Nitrospiria;o__Nitrospirales;f__Nitrospiraceae;g__Nitrospira	3.46623	545
d__Bacteria;p__Proteobacteria;c__Gammaproteobacteria;o__Steroidobacterales;f__Woeseiaceae;g__JTB255_marine_benthic_group	3.28365	542
d__Bacteria;p__Acidobacteriota;c__Vicinamibacteria;o__Subgroup_9;f__Subgroup_9;g__Subgroup_9	3.36327	540
d__Bacteria;p__Proteobacteria;c__Alphaproteobacteria;o__Defluviicoccales;f__uncultured;g__uncultured	3.32575	539
d__Bacteria;p__Chloroflexi;c__Anaerolineae;o__SBR1031;f__A4b;g__A4b	3.08664	533
d__Bacteria;p__Chloroflexi;c__Dehalococcoidia;o__S085;f__S085;g__S085	2.88621	528
d__Bacteria;p__Proteobacteria;c__Gammaproteobacteria;o__JTB23;f__JTB23;g__JTB23	3.14376	526
d__Bacteria;p__Proteobacteria;c__Gammaproteobacteria;o__EPR3968-O8a-Bc78;f__EPR3968-O8a-Bc78;g__EPR3968-O8a-Bc78	2.94267	504
d__Bacteria;p__Proteobacteria;c__Gammaproteobacteria;__;__;__	2.86551	498
d__Bacteria;p__Acidobacteriota;c__Thermoanaerobaculia;o__Thermoanaerobaculales;f__Thermoanaerobaculaceae;g__Subgroup_10	2.52837	488
d__Bacteria;p__Entotheonellaeota;c__Entotheonellia;o__Entotheonellales;f__Entotheonellaceae;g__Entotheonellaceae	2.76483	487
d__Bacteria;p__Nitrospinota;c__P9X2b3D02;o__P9X2b3D02;f__P9X2b3D02;g__P9X2b3D02	2.50099	487
d__Bacteria;p__Acidobacteriota;c__Acidobacteriae;o__PAUC26f;f__PAUC26f;g__PAUC26f	2.62093	476
d__Bacteria;p__Acidobacteriota;c__Subgroup_21;o__Subgroup_21;f__Subgroup_21;g__Subgroup_21	2.55397	474
d__Bacteria;p__Chloroflexi;c__TK17;o__TK17;f__TK17;g__TK17	2.54324	458
d__Bacteria;p__PAUC34f;c__PAUC34f;o__PAUC34f;f__PAUC34f;g__PAUC34f	2.50301	457
d__Bacteria;p__Firmicutes;c__Bacilli;o__Lactobacillales;f__P5D1-392;g__P5D1-392	2.56306	445
d__Bacteria;p__Proteobacteria;c__Alphaproteobacteria;o__AT-s3-44;f__AT-s3-44;g__AT-s3-44	2.06717	441
d__Bacteria;p__Actinobacteriota;c__Acidimicrobiia;o__Actinomarinales;f__uncultured;g__uncultured	2.58432	395
d__Bacteria;p__Proteobacteria;c__Gammaproteobacteria;o__UBA10353_marine_group;f__UBA10353_marine_group;g__UBA10353_marine_group	2.60922	386
d__Bacteria;p__Spirochaetota;c__Spirochaetia;o__Spirochaetales;f__Spirochaetaceae;g__Spirochaeta	2.51669	376
d__Bacteria;p__Bacteroidota;c__Rhodothermia;o__Rhodothermales;f__Rhodothermaceae;g__uncultured	1.89925	329
d__Bacteria;p__Acidobacteriota;c__Subgroup_11;o__Subgroup_11;f__Subgroup_11;g__Subgroup_11	2.42593	313
d__Bacteria;p__AncK6;c__AncK6;o__AncK6;f__AncK6;g__AncK6	1.70529	310
d__Bacteria;p__Chloroflexi;c__TK30;o__TK30;f__TK30;g__TK30	2.044	309
d__Bacteria;p__Proteobacteria;c__Alphaproteobacteria;__;__;__	1.88693	300
d__Bacteria;p__Verrucomicrobiota;c__Verrucomicrobiae;o__Opitutales;f__Puniceicoccaceae;g__Cerasicoccus	1.85177	277
d__Bacteria;p__Proteobacteria;c__Gammaproteobacteria;o__Nitrosococcales;f__Nitrosococcaceae;g__FS142-36B-02	1.86879	274
d__Bacteria;__;__;__;__;__	1.20562	221
d__Bacteria;p__Proteobacteria;c__Alphaproteobacteria;o__Rhodobacterales;f__Rhodobacteraceae;__	1.67121	205
d__Archaea;p__Crenarchaeota;c__Nitrososphaeria;o__Nitrosopumilales;f__Nitrosopumilaceae;g__Candidatus_Nitrosopumilus	1.43088	99
d__Bacteria;p__Firmicutes;c__Clostridia;o__Peptostreptococcales-Tissierellales;f__Peptostreptococcaceae;g__[Eubacterium]_yurii_group	-1.52879	69
d__Bacteria;p__Bacteroidota;c__Bacteroidia;o__Bacteroidales;f__Paludibacteraceae;g__F0058	-1.35541	55
d__Bacteria;p__Proteobacteria;c__Gammaproteobacteria;o__Burkholderiales;f__Neisseriaceae;g__Eikenella	-1.27365	54
d__Bacteria;p__Firmicutes;c__Clostridia;o__Lachnospirales;f__Lachnospiraceae;g__Johnsonella	-1.25455	51
d__Bacteria;p__Firmicutes;c__Clostridia;o__Lachnospirales;f__Lachnospiraceae;g__Lachnoanaerobaculum	-2.33025	48
d__Bacteria;p__Actinobacteriota;c__Coriobacteriia;o__Coriobacteriales;f__Atopobiaceae;g__Atopobium	-1.91552	44
d__Bacteria;p__Proteobacteria;c__Gammaproteobacteria;o__Burkholderiales;f__Neisseriaceae;__	-0.887682	44
d__Bacteria;p__Acidobacteriota;c__Acidobacteriae;o__Bryobacterales;f__Bryobacteraceae;g__Bryobacter	-0.557069	42
d__Bacteria;p__Actinobacteriota;c__Coriobacteriia;o__Coriobacteriales;f__Eggerthellaceae;g__Cryptobacterium	-0.675607	42
d__Bacteria;p__Actinobacteriota;c__Coriobacteriia;o__Coriobacteriales;f__Eggerthellaceae;g__Eggerthella	-0.589921	42
d__Bacteria;p__Bacteroidota;c__Bacteroidia;o__Bacteroidales;f__Prevotellaceae;__	-1.11725	42
d__Bacteria;p__Firmicutes;c__Bacilli;o__Lactobacillales;f__Lactobacillaceae;g__Weissella	-0.580624	42
d__Bacteria;p__Firmicutes;c__Bacilli;o__Mycoplasmatales;f__Mycoplasmataceae;g__Mycoplasma	-1.47476	42
d__Bacteria;p__Firmicutes;c__Clostridia;o__Clostridiales;f__Clostridiaceae;g__Clostridium_sensu_stricto_1	-1.08345	42
d__Bacteria;p__Firmicutes;c__Clostridia;o__Peptostreptococcales-Tissierellales;f__Anaerovoracaceae;g__Amnipila	-0.850843	42
d__Bacteria;p__Planctomycetota;c__Planctomycetes;o__Isosphaerales;f__Isosphaeraceae;g__Aquisphaera	-0.477086	42
d__Bacteria;p__Proteobacteria;c__Gammaproteobacteria;o__Burkholderiales;f__MWH-UniP1_aquatic_group;g__MWH-UniP1_aquatic_group	-0.554194	42
d__Bacteria;p__Proteobacteria;c__Gammaproteobacteria;o__Enterobacterales;__;__	-0.499859	42
d__Bacteria;p__Proteobacteria;c__Gammaproteobacteria;o__Enterobacterales;f__Morganellaceae;g__Providencia	-0.526487	42
d__Bacteria;p__Proteobacteria;c__Gammaproteobacteria;o__Legionellales;f__Legionellaceae;g__Legionella	-0.487134	42
d__Bacteria;p__Actinobacteriota;c__Actinobacteria;o__Bifidobacteriales;f__Bifidobacteriaceae;g__Aeriscardovia	-0.618038	41
d__Bacteria;p__Actinobacteriota;c__Actinobacteria;o__Frankiales;f__Sporichthyaceae;__	-0.501996	41
d__Bacteria;p__Actinobacteriota;c__Actinobacteria;o__Kineosporiales;f__Kineosporiaceae;g__Pseudokineococcus	-0.463817	41
d__Bacteria;p__Actinobacteriota;c__Actinobacteria;o__Micrococcales;f__Demequinaceae;__	-0.495224	41
d__Bacteria;p__Actinobacteriota;c__Actinobacteria;o__Propionibacteriales;f__Propionibacteriaceae;g__Pseudopropionibacterium	-0.576652	41
d__Bacteria;p__Actinobacteriota;c__MB-A2-108;o__MB-A2-108;f__MB-A2-108;g__MB-A2-108	-0.434936	41
d__Bacteria;p__Bacteroidota;c__Bacteroidia;o__Bacteroidales;f__Prevotellaceae;g__Prevotellaceae_UCG-003	-0.45183	41
d__Bacteria;p__Bacteroidota;c__Bacteroidia;o__Bacteroidales;f__Prevotellaceae;g__Prevotellaceae_UCG-004	-0.593547	41
d__Bacteria;p__Bacteroidota;c__Bacteroidia;o__Bacteroidales;f__Tannerellaceae;__	-0.45183	41
d__Bacteria;p__Bacteroidota;c__Bacteroidia;o__Bacteroidales;f__p-2534-18B5_gut_group;g__p-2534-18B5_gut_group	-0.458253	41
d__Bacteria;p__Bacteroidota;c__Bacteroidia;o__Chitinophagales;f__Chitinophagaceae;__	-0.444234	41
d__Bacteria;p__Bacteroidota;c__Bacteroidia;o__Sphingobacteriales;__;__	-0.530877	41
d__Bacteria;p__Bacteroidota;c__Bacteroidia;o__Sphingobacteriales;f__NS11-12_marine_group;g__NS11-12_marine_group	-0.507819	41
d__Bacteria;p__Bacteroidota;c__Kapabacteria;o__Kapabacteriales;f__Kapabacteriales;g__Kapabacteriales	-0.539333	41
d__Bacteria;p__Campylobacterota;c__Campylobacteria;o__Campylobacterales;__;__	-0.444234	41
d__Bacteria;p__Chloroflexi;c__Anaerolineae;o__Anaerolineales;f__Anaerolineaceae;g__Flexilinea	-0.477086	41
d__Bacteria;p__Chloroflexi;c__Anaerolineae;o__Anaerolineales;f__Anaerolineaceae;g__uncultured	-0.444234	41
d__Bacteria;p__Chloroflexi;c__Ktedonobacteria;o__Ktedonobacterales;f__Ktedonobacteraceae;g__FCPS473	-0.458253	41
d__Bacteria;p__Desulfobacterota;c__Desulfovibrionia;o__Desulfovibrionales;f__Desulfomicrobiaceae;g__Desulfomicrobium	-0.434936	41
d__Bacteria;p__Desulfobacterota;c__Desulfovibrionia;o__Desulfovibrionales;f__Desulfovibrionaceae;g__Bilophila	-0.45183	41
d__Bacteria;p__Desulfobacterota;c__Desulfovibrionia;o__Desulfovibrionales;f__Desulfovibrionaceae;g__Mailhella	-0.492698	41
d__Bacteria;p__Firmicutes;c__Bacilli;o__Acholeplasmatales;f__Acholeplasmataceae;g__Acholeplasma	-0.507819	41
d__Bacteria;p__Firmicutes;c__Bacilli;o__Erysipelotrichales;f__Erysipelatoclostridiaceae;g__Eggerthia	-0.499859	41
d__Bacteria;p__Firmicutes;c__Bacilli;o__Erysipelotrichales;f__Erysipelotrichaceae;g__Holdemanella	-0.463817	41
d__Bacteria;p__Firmicutes;c__Bacilli;o__Lactobacillales;f__Carnobacteriaceae;g__Dolosigranulum	-0.627233	41
d__Bacteria;p__Firmicutes;c__Bacilli;o__Lactobacillales;f__Enterococcaceae;__	-0.422949	41
d__Bacteria;p__Firmicutes;c__Clostridia;o__Clostridiales;f__Clostridiaceae;g__Clostridium_sensu_stricto_13	-0.520256	41
d__Bacteria;p__Firmicutes;c__Clostridia;o__Lachnospirales;f__Lachnospiraceae;g__FD2005	-0.490009	41
d__Bacteria;p__Firmicutes;c__Clostridia;o__Lachnospirales;f__Lachnospiraceae;g__Lachnospiraceae_NK3A20_group	-0.504029	41
d__Bacteria;p__Firmicutes;c__Clostridia;o__Oscillospirales;f__Oscillospirales;g__Hydrogenoanaerobacterium	-0.480711	41
d__Bacteria;p__Firmicutes;c__Clostridia;o__Peptococcales;f__Peptococcaceae;g__uncultured	-0.480711	41
d__Bacteria;p__Firmicutes;c__Clostridia;o__Peptostreptococcales-Tissierellales;__;__	-0.422949	41
d__Bacteria;p__Firmicutes;c__Clostridia;o__Peptostreptococcales-Tissierellales;f__Anaerovoracaceae;g__[Eubacterium]_saphenum_group	-0.772001	41
d__Bacteria;p__Firmicutes;c__Clostridia;o__Peptostreptococcales-Tissierellales;f__Family_XI;g__Fenollaria	-0.444234	41
d__Bacteria;p__Firmicutes;c__Clostridia;o__Peptostreptococcales-Tissierellales;f__Family_XI;g__W5053	-0.529822	41
d__Bacteria;p__Firmicutes;c__Negativicutes;o__Acidaminococcales;f__Acidaminococcaceae;g__Acidaminococcus	-0.463817	41
d__Bacteria;p__Fusobacteriota;c__Fusobacteriia;o__Fusobacteriales;f__Leptotrichiaceae;g__Streptobacillus	-0.497606	41
d__Bacteria;p__Gemmatimonadota;c__Gemmatimonadetes;o__Gemmatimonadales;f__Gemmatimonadaceae;g__Gemmatimonas	-0.589413	41
d__Bacteria;p__MBNT15;c__MBNT15;o__MBNT15;f__MBNT15;g__MBNT15	-0.463817	41
d__Bacteria;p__Proteobacteria;c__Alphaproteobacteria;o__Acetobacterales;f__Acetobacteraceae;g__Roseomonas	-0.458253	41
d__Bacteria;p__Proteobacteria;c__Alphaproteobacteria;o__Micropepsales;f__Micropepsaceae;g__uncultured	-0.406055	41
d__Bacteria;p__Proteobacteria;c__Alphaproteobacteria;o__Rhodobacterales;f__Rhodobacteraceae;g__Rhodobacter	-0.497606	41
d__Bacteria;p__Proteobacteria;c__Alphaproteobacteria;o__Rickettsiales;f__Mitochondria;g__Mitochondria	-0.434936	41
d__Bacteria;p__Proteobacteria;c__Alphaproteobacteria;o__SAR11_clade;f__Clade_II;g__Clade_II	-0.517478	41
d__Bacteria;p__Proteobacteria;c__Alphaproteobacteria;o__Sphingomonadales;f__Sphingomonadaceae;g__Sphingorhabdus	-0.511293	41
d__Bacteria;p__Proteobacteria;c__Gammaproteobacteria;o__Burkholderiales;f__Burkholderiaceae;g__Limnobacter	-0.507819	41
d__Bacteria;p__Proteobacteria;c__Gammaproteobacteria;o__Burkholderiales;f__Comamonadaceae;g__Hydrogenophaga	-0.480711	41
d__Bacteria;p__Proteobacteria;c__Gammaproteobacteria;o__Burkholderiales;f__Comamonadaceae;g__Inhella	-0.422949	41
d__Bacteria;p__Proteobacteria;c__Gammaproteobacteria;o__Burkholderiales;f__Comamonadaceae;g__Ramlibacter	-0.444234	41
d__Bacteria;p__Proteobacteria;c__Gammaproteobacteria;o__Burkholderiales;f__Comamonadaceae;g__Rhizobacter	-0.480711	41
d__Bacteria;p__Proteobacteria;c__Gammaproteobacteria;o__Burkholderiales;f__Methylophilaceae;__	-0.551743	41
d__Bacteria;p__Proteobacteria;c__Gammaproteobacteria;o__Burkholderiales;f__Methylophilaceae;g__Candidatus_Methylopumilus	-0.487134	41
d__Bacteria;p__Proteobacteria;c__Gammaproteobacteria;o__Burkholderiales;f__Oxalobacteraceae;__	-0.458253	41
d__Bacteria;p__Proteobacteria;c__Gammaproteobacteria;o__Enterobacterales;f__Enterobacteriaceae;g__Enterobacter	-0.812032	41
d__Bacteria;p__Proteobacteria;c__Gammaproteobacteria;o__Enterobacterales;f__Morganellaceae;g__Proteus	-0.45183	41
d__Bacteria;p__Proteobacteria;c__Gammaproteobacteria;o__Gammaproteobacteria_Incertae_Sedis;f__Unknown_Family;g__Acidibacter	-0.458253	41
d__Bacteria;p__Proteobacteria;c__Gammaproteobacteria;o__Pseudomonadales;f__Thioglobaceae;g__Candidatus_Thioglobus	-0.52874	41
d__Bacteria;p__Proteobacteria;c__Gammaproteobacteria;o__Pseudomonadales;f__Thioglobaceae;g__SUP05_cluster	-0.53389	41
d__Bacteria;p__Proteobacteria;c__Gammaproteobacteria;o__Salinisphaerales;f__Solimonadaceae;g__Nevskia	-0.487134	41
d__Bacteria;p__Proteobacteria;c__Gammaproteobacteria;o__Xanthomonadales;f__Xanthomonadaceae;g__Thermomonas	-0.527629	41
d__Bacteria;p__Synergistota;c__Synergistia;o__Synergistales;f__Synergistaceae;g__Jonquetella	-0.477086	41
d__Bacteria;p__Verrucomicrobiota;c__Chlamydiae;o__Chlamydiales;f__Chlamydiaceae;__	-0.444234	41
d__Bacteria;p__Verrucomicrobiota;c__Chlamydiae;o__Chlamydiales;f__Simkaniaceae;g__uncultured	-0.480711	41
d__Bacteria;p__Verrucomicrobiota;c__Verrucomicrobiae;o__Chthoniobacterales;f__Chthoniobacteraceae;g__Chthoniobacter	-0.527629	41
d__Bacteria;p__Verrucomicrobiota;c__Verrucomicrobiae;o__Pedosphaerales;f__Pedosphaeraceae;g__SH3-11	-0.444234	41
d__Bacteria;p__Verrucomicrobiota;c__Verrucomicrobiae;o__uncultured;f__uncultured;g__uncultured	-0.58156	41
d__Bacteria;p__Actinobacteriota;c__Acidimicrobiia;o__Actinomarinales;__;__	-0.331398	40
d__Bacteria;p__Bacteroidota;c__Bacteroidia;o__Flavobacteriales;f__Flavobacteriaceae;g__Actibacter	-0.331398	40
d__Bacteria;p__Bacteroidota;c__Bacteroidia;o__Flavobacteriales;f__Flavobacteriaceae;g__Zeaxanthinibacter	-0.310114	40
d__Bacteria;p__Bacteroidota;c__Bacteroidia;o__Sphingobacteriales;f__AKYH767;g__AKYH767	-0.285623	40
d__Bacteria;p__Bdellovibrionota;c__Bdellovibrionia;o__Bdellovibrionales;f__Bdellovibrionaceae;g__OM27_clade	-0.319411	40
d__Bacteria;p__Firmicutes;c__Bacilli;o__Erysipelotrichales;f__Erysipelotrichaceae;g__Erysipelotrichaceae_UCG-006	-0.62001	40
d__Bacteria;p__Firmicutes;c__Bacilli;o__Lactobacillales;f__Enterococcaceae;g__Enterococcus	-1.77262	40
d__Bacteria;p__Firmicutes;c__Bacilli;o__Lactobacillales;f__Lactobacillaceae;g__Lacticaseibacillus	-0.816283	40
d__Bacteria;p__Firmicutes;c__Bacilli;o__Lactobacillales;f__Listeriaceae;g__Brochothrix	-0.623457	40
d__Bacteria;p__Firmicutes;c__Clostridia;o__Lachnospirales;f__Lachnospiraceae;g__Lachnospiraceae_FCS020_group	-0.285623	40
d__Bacteria;p__Firmicutes;c__Clostridia;o__Lachnospirales;f__Lachnospiraceae;g__Syntrophococcus	-0.338995	40
d__Bacteria;p__Firmicutes;c__Clostridia;o__Oscillospirales;f__Ruminococcaceae;g__[Eubacterium]_siraeum_group	-0.310114	40
d__Bacteria;p__Firmicutes;c__Clostridia;o__Peptococcales;f__Peptococcaceae;g__Peptococcus	-0.914411	40
d__Bacteria;p__Firmicutes;c__Clostridia;o__Peptostreptococcales-Tissierellales;f__Peptostreptococcaceae;g__uncultured	-0.583075	40
d__Bacteria;p__Myxococcota;c__Myxococcia;o__Myxococcales;f__Myxococcaceae;__	-0.577341	40
d__Bacteria;p__Proteobacteria;c__Alphaproteobacteria;o__Acetobacterales;f__Acetobacteraceae;g__Acetobacter	-0.5958	40
d__Bacteria;p__Proteobacteria;c__Alphaproteobacteria;o__Defluviicoccales;f__Defluviicoccaceae;g__Defluviicoccus	-0.558703	40
d__Bacteria;p__Proteobacteria;c__Alphaproteobacteria;o__Dongiales;f__Dongiaceae;g__Dongia	-0.281233	40
d__Bacteria;p__Proteobacteria;c__Alphaproteobacteria;o__Rhizobiales;f__Rhizobiaceae;g__Allorhizobium-Neorhizobium-Pararhizobium-Rhizobium	-0.365187	40
d__Bacteria;p__Proteobacteria;c__Alphaproteobacteria;o__Rhodobacterales;f__Rhodobacteraceae;g__Ascidiaceihabitans	-0.302517	40
d__Bacteria;p__Proteobacteria;c__Alphaproteobacteria;o__Sphingomonadales;f__Sphingomonadaceae;g__Sphingomonas	-0.508842	40
d__Bacteria;p__Proteobacteria;c__Gammaproteobacteria;o__Arenicellales;f__Arenicellaceae;g__Perspicuibacter	-0.29053	40
d__Bacteria;p__Proteobacteria;c__Gammaproteobacteria;o__Burkholderiales;f__Burkholderiaceae;g__Ralstonia	-0.536092	40
d__Bacteria;p__Proteobacteria;c__Gammaproteobacteria;o__Burkholderiales;f__Neisseriaceae;g__Alysiella	-0.773927	40
d__Bacteria;p__Proteobacteria;c__Gammaproteobacteria;o__Burkholderiales;f__T34;g__T34	-0.331398	40
d__Bacteria;p__Acidobacteriota;c__Subgroup_26;o__Subgroup_26;f__Subgroup_26;g__Subgroup_26	-0.256741	39
d__Bacteria;p__Actinobacteriota;c__Acidimicrobiia;o__Microtrichales;f__Ilumatobacteraceae;g__Ilumatobacter	-0.319411	39
d__Bacteria;p__Actinobacteriota;c__Actinobacteria;o__Bifidobacteriales;f__Bifidobacteriaceae;g__Parascardovia	-0.444234	39
d__Bacteria;p__Actinobacteriota;c__Actinobacteria;o__Bifidobacteriales;f__Bifidobacteriaceae;g__Scardovia	-0.71176	39
d__Bacteria;p__Actinobacteriota;c__Actinobacteria;o__Micrococcales;f__Microbacteriaceae;g__Agromyces	-0.319411	39
d__Bacteria;p__Actinobacteriota;c__Actinobacteria;o__Micrococcales;f__Microbacteriaceae;g__Candidatus_Aquiluna	-0.406055	39
d__Bacteria;p__Actinobacteriota;c__Coriobacteriia;o__Coriobacteriales;f__Atopobiaceae;g__Olsenella	-0.664514	39
d__Bacteria;p__Bacteroidota;c__Bacteroidia;o__Chitinophagales;f__Chitinophagaceae;g__uncultured	-0.331398	39
d__Bacteria;p__Bacteroidota;c__Bacteroidia;o__Flavobacteriales;f__Flavobacteriaceae;g__NS5_marine_group	-0.250319	39
d__Bacteria;p__Bacteroidota;c__Bacteroidia;o__Flavobacteriales;f__Flavobacteriaceae;g__Winogradskyella	-0.24142	39
d__Bacteria;p__Bacteroidota;c__Bacteroidia;o__Flavobacteriales;f__Flavobacteriaceae;g__uncultured	-0.230242	39
d__Bacteria;p__Bdellovibrionota;c__Bdellovibrionia;o__Bacteriovoracales;f__Bacteriovoracaceae;g__Halobacteriovorax	-0.250319	39
d__Bacteria;p__Bdellovibrionota;c__Oligoflexia;o__Oligoflexales;f__Oligoflexaceae;g__Pseudobacteriovorax	-0.250319	39
d__Bacteria;p__Bdellovibrionota;c__Oligoflexia;o__Oligoflexales;f__Oligoflexaceae;g__uncultured	-0.190147	39
d__Bacteria;p__Chloroflexi;c__Anaerolineae;o__Ardenticatenales;f__uncultured;g__uncultured	-0.252351	39
d__Bacteria;p__Cyanobacteria;c__Cyanobacteriia;o__Cyanobacteriales;f__Nostocaceae;g__Dolichospermum_NIES41	-0.229034	39
d__Bacteria;p__Cyanobacteria;c__Cyanobacteriia;o__Phormidesmiales;f__Phormidesmiaceae;g__Phormidesmis_ANT.LACV5.1	-0.264338	39
d__Bacteria;p__Firmicutes;c__Bacilli;o__Erysipelotrichales;f__Erysipelotrichaceae;g__Catenisphaera	-0.29053	39
d__Bacteria;p__Firmicutes;c__Bacilli;o__Erysipelotrichales;f__Erysipelotrichaceae;g__Dubosiella	-0.246528	39
d__Bacteria;p__Firmicutes;c__Bacilli;o__Lactobacillales;f__Streptococcaceae;g__Lactococcus	-0.302517	39
d__Bacteria;p__Firmicutes;c__Clostridia;o__Clostridiales;f__Clostridiaceae;g__Clostridium_sensu_stricto_12	-0.302517	39
d__Bacteria;p__Firmicutes;c__Clostridia;o__Peptostreptococcales-Tissierellales;f__Family_XI;g__Peptoniphilus	-0.500057	39
d__Bacteria;p__Firmicutes;c__Negativicutes;o__Acidaminococcales;f__Acidaminococcaceae;g__Succiniclasticum	-0.381145	39
d__Bacteria;p__Firmicutes;c__Syntrophomonadia;o__Syntrophomonadales;f__Syntrophomonadaceae;g__Pelospora	-0.360279	39
d__Bacteria;p__Planctomycetota;c__Phycisphaerae;o__Phycisphaerales;f__Phycisphaeraceae;g__CL500-3	-0.264338	39
d__Bacteria;p__Planctomycetota;c__Planctomycetes;o__Gemmatales;f__Gemmataceae;g__uncultured	-0.342729	39
d__Bacteria;p__Planctomycetota;c__Planctomycetes;o__Pirellulales;f__Pirellulaceae;g__uncultured	-0.252351	39
d__Bacteria;p__Planctomycetota;c__vadinHA49;o__vadinHA49;f__vadinHA49;g__vadinHA49	-0.261649	39
d__Bacteria;p__Proteobacteria;c__Alphaproteobacteria;o__Holosporales;f__Holosporaceae;g__uncultured	-0.319411	39
d__Bacteria;p__Proteobacteria;c__Alphaproteobacteria;o__Rhizobiales;f__Rhizobiaceae;g__Lentilitoribacter	-0.270301	39
d__Bacteria;p__Proteobacteria;c__Alphaproteobacteria;o__Rhodobacterales;f__Rhodobacteraceae;g__Albidovulum	-0.270301	39
d__Bacteria;p__Proteobacteria;c__Gammaproteobacteria;o__BD7-8;f__BD7-8;g__BD7-8	-0.273636	39
d__Bacteria;p__Proteobacteria;c__Gammaproteobacteria;o__Burkholderiales;f__Alcaligenaceae;g__Achromobacter	-0.302517	39
d__Bacteria;p__Proteobacteria;c__Gammaproteobacteria;o__Burkholderiales;f__Comamonadaceae;g__Alicycliphilus	-0.398458	39
d__Bacteria;p__Proteobacteria;c__Gammaproteobacteria;o__Burkholderiales;f__Comamonadaceae;g__Comamonas	-0.619354	39
d__Bacteria;p__Proteobacteria;c__Gammaproteobacteria;o__Burkholderiales;f__TRA3-20;g__TRA3-20	-0.243054	39
d__Bacteria;p__Proteobacteria;c__Gammaproteobacteria;o__Chromatiales;f__Sedimenticolaceae;__	-0.182472	39
d__Bacteria;p__Proteobacteria;c__Gammaproteobacteria;o__Enterobacterales;f__Succinivibrionaceae;g__Succinivibrio	-0.319411	39
d__Bacteria;p__Proteobacteria;c__Gammaproteobacteria;o__Nitrosococcales;f__Nitrosococcaceae;__	-0.277261	39
d__Bacteria;p__Proteobacteria;c__Gammaproteobacteria;o__Pseudomonadales;__;__	-0.17875	39
d__Bacteria;p__Proteobacteria;c__Gammaproteobacteria;o__Pseudomonadales;f__Porticoccaceae;g__Porticoccus	-0.319411	39
d__Bacteria;p__Proteobacteria;c__Gammaproteobacteria;o__Xanthomonadales;f__Xanthomonadaceae;g__Luteimonas	-0.302517	39
d__Bacteria;p__Spirochaetota;c__Leptospirae;o__Leptospirales;f__Leptospiraceae;g__Turneriella	-0.267213	39
d__Bacteria;p__Verrucomicrobiota;c__Chlamydiae;o__Chlamydiales;f__Waddliaceae;g__Waddlia	-0.215874	39
d__Bacteria;p__Verrucomicrobiota;c__Kiritimatiellae;o__WCHB1-41;f__WCHB1-41;g__WCHB1-41	-0.264338	39
d__Bacteria;p__Actinobacteriota;c__Actinobacteria;o__Corynebacteriales;f__Nocardiaceae;g__Gordonia	-0.163182	38
d__Bacteria;p__Actinobacteriota;c__Actinobacteria;o__Micrococcales;f__Brevibacteriaceae;g__Brevibacterium	-0.250319	38
d__Bacteria;p__Actinobacteriota;c__Actinobacteria;o__Micrococcales;f__Microbacteriaceae;__	-0.360279	38
d__Bacteria;p__Actinobacteriota;c__Thermoleophilia;o__Solirubrobacterales;f__Solirubrobacteraceae;g__uncultured	-0.220457	38
d__Bacteria;p__Bacteroidota;c__Bacteroidia;o__Bacteroidales;f__Dysgonomonadaceae;g__Proteiniphilum	-0.302517	38
d__Bacteria;p__Bacteroidota;c__Bacteroidia;o__Cytophagales;f__Amoebophilaceae;g__Candidatus_Amoebophilus	-0.22347	38
d__Bacteria;p__Bacteroidota;c__Bacteroidia;o__Flavobacteriales;f__Cryomorphaceae;g__Cryomorpha	-0.22347	38
d__Bacteria;p__Bacteroidota;c__Bacteroidia;o__Flavobacteriales;f__Flavobacteriaceae;g__Aureisphaera	-0.209451	38
d__Bacteria;p__Bacteroidota;c__Bacteroidia;o__Flavobacteriales;f__Flavobacteriaceae;g__Psychroserpens	-0.197278	38
d__Bacteria;p__Cyanobacteria;c__Cyanobacteriia;o__Cyanobacteriales;f__Microcystaceae;g__Microcystis_PCC-7914	-0.302517	38
d__Bacteria;p__Cyanobacteria;c__Cyanobacteriia;o__Phormidesmiales;f__Nodosilineaceae;g__MBIC10086	-0.198405	38
d__Bacteria;p__Cyanobacteria;c__Cyanobacteriia;o__Synechococcales;f__Cyanobiaceae;g__Prochlorococcus_MIT9313	-0.207989	38
d__Bacteria;p__Cyanobacteria;c__Cyanobacteriia;o__Synechococcales;f__Cyanobiaceae;g__[Synechococcus]_spongiarum_group	-0.250319	38
d__Bacteria;p__Cyanobacteria;c__Vampirivibrionia;o__Gastranaerophilales;f__Gastranaerophilales;g__Gastranaerophilales	-0.212538	38
d__Bacteria;p__Cyanobacteria;c__Vampirivibrionia;o__Obscuribacterales;f__Obscuribacteraceae;g__Candidatus_Obscuribacter	-0.406055	38
d__Bacteria;p__Cyanobacteria;c__Vampirivibrionia;o__Vampirovibrionales;f__Vampirovibrionales;g__Vampirovibrionales	-0.195113	38
d__Bacteria;p__Desulfobacterota;c__Desulfovibrionia;o__Desulfovibrionales;f__Desulfovibrionaceae;g__Desulfovibrio	-0.747272	38
d__Bacteria;p__Firmicutes;c__Bacilli;o__Lactobacillales;f__Aerococcaceae;g__Abiotrophia	-0.782655	38
d__Bacteria;p__Firmicutes;c__Clostridia;o__Lachnospirales;f__Lachnospiraceae;g__Howardella	-0.412901	38
d__Bacteria;p__Firmicutes;c__Clostridia;o__Oscillospirales;f__Butyricicoccaceae;g__UCG-008	-0.267213	38
d__Bacteria;p__Firmicutes;c__Clostridia;o__Oscillospirales;f__Ruminococcaceae;g__CAG-352	-0.373839	38
d__Bacteria;p__Patescibacteria;c__Gracilibacteria;o__JGI_0000069-P22;f__JGI_0000069-P22;g__JGI_0000069-P22	-0.367876	38
d__Bacteria;p__Proteobacteria;c__Alphaproteobacteria;o__Micavibrionales;f__Micavibrionaceae;g__uncultured	-0.163675	38
d__Bacteria;p__Proteobacteria;c__Alphaproteobacteria;o__Rhizobiales;f__Rhizobiaceae;g__Pseudahrensia	-0.267213	38
d__Bacteria;p__Proteobacteria;c__Alphaproteobacteria;o__Rhodobacterales;f__Rhodobacteraceae;g__Amaricoccus	-0.310114	38
d__Bacteria;p__Proteobacteria;c__Alphaproteobacteria;o__Rhodobacterales;f__Rhodobacteraceae;g__Boseongicola	-0.215014	38
d__Bacteria;p__Proteobacteria;c__Alphaproteobacteria;o__Rhodobacterales;f__Rhodobacteraceae;g__Thalassobius	-0.232768	38
d__Bacteria;p__Proteobacteria;c__Alphaproteobacteria;o__SAR11_clade;f__Clade_I;g__Clade_Ib	-0.22347	38
d__Bacteria;p__Proteobacteria;c__Alphaproteobacteria;o__uncultured;f__uncultured;g__uncultured	-0.103975	38
d__Bacteria;p__Proteobacteria;c__Gammaproteobacteria;o__Arenicellales;f__Arenicellaceae;g__Arenicella	-0.261649	38
d__Bacteria;p__Proteobacteria;c__Gammaproteobacteria;o__Burkholderiales;f__Nitrosomonadaceae;g__Nitrosomonas	-0.200153	38
d__Bacteria;p__Proteobacteria;c__Gammaproteobacteria;o__Coxiellales;f__Coxiellaceae;g__Coxiella	-0.23687	38
d__Bacteria;p__Proteobacteria;c__Gammaproteobacteria;o__Enterobacterales;f__Morganellaceae;g__Morganella	-0.365606	38
d__Bacteria;p__Proteobacteria;c__Gammaproteobacteria;o__Enterobacterales;f__Shewanellaceae;g__Ferrimonas	-0.222441	38
d__Bacteria;p__Proteobacteria;c__Gammaproteobacteria;o__Ga0077536;f__Ga0077536;g__Ga0077536	-0.181489	38
d__Bacteria;p__Proteobacteria;c__Gammaproteobacteria;o__Nitrosococcales;f__Nitrosococcaceae;g__SZB85	-0.225608	38
d__Bacteria;p__Proteobacteria;c__Gammaproteobacteria;o__Pseudomonadales;f__Spongiibacteraceae;g__uncultured	-0.232768	38
d__Bacteria;p__Proteobacteria;c__Gammaproteobacteria;o__Xanthomonadales;f__Xanthomonadaceae;g__Pseudoxanthomonas	-0.24838	38
d__Bacteria;p__Proteobacteria;c__Gammaproteobacteria;o__uncultured;f__uncultured;g__uncultured	-0.29053	38
d__Bacteria;p__Spirochaetota;c__Leptospirae;o__Leptospirales;f__Leptospiraceae;__	-0.170681	38
d__Bacteria;p__Verrucomicrobiota;c__Verrucomicrobiae;o__Opitutales;f__Puniceicoccaceae;g__Lentimonas	-0.212538	38
d__Bacteria;p__Verrucomicrobiota;c__Verrucomicrobiae;o__Pedosphaerales;f__Pedosphaeraceae;g__Pedosphaeraceae	-0.215014	38
d__Bacteria;p__Verrucomicrobiota;c__Verrucomicrobiae;o__Verrucomicrobiales;f__DEV007;g__DEV007	-0.101005	38
d__Bacteria;p__Acidobacteriota;c__Subgroup_5;o__Subgroup_5;f__Subgroup_5;g__Subgroup_5	-0.131919	37
d__Bacteria;p__Bacteroidota;c__Bacteroidia;o__Bacteroidales;f__F082;g__F082	-0.28614	37
d__Bacteria;p__Firmicutes;c__Bacilli;o__Erysipelotrichales;f__Erysipelatoclostridiaceae;g__Erysipelatoclostridium	-0.201978	37
d__Bacteria;p__Firmicutes;c__Clostridia;o__Oscillospirales;f__Hungateiclostridiaceae;g__Saccharofermentans	-0.244755	37
d__Bacteria;p__Proteobacteria;c__Gammaproteobacteria;o__Enterobacterales;f__Vibrionaceae;g__Vibrio	-0.137882	37
d__Bacteria;p__Proteobacteria;c__Gammaproteobacteria;o__Xanthomonadales;f__Rhodanobacteraceae;g__Mizugakiibacter	-0.29053	37
d__Bacteria;p__Verrucomicrobiota;c__Lentisphaeria;o__Lentisphaerales;f__Lentisphaeraceae;g__Lentisphaera	-0.0825248	37
d__Bacteria;p__Verrucomicrobiota;c__Verrucomicrobiae;o__Verrucomicrobiales;f__Rubritaleaceae;g__Persicirhabdus	-0.125496	37
d__Bacteria;p__Actinobacteriota;c__Actinobacteria;o__Actinomycetales;f__Actinomycetaceae;g__F0332	-0.402084	36
d__Bacteria;p__Bacteroidota;c__Bacteroidia;o__Sphingobacteriales;f__Lentimicrobiaceae;g__Lentimicrobium	-0.501887	36
d__Bacteria;p__Chloroflexi;c__KD4-96;o__KD4-96;f__KD4-96;g__KD4-96	-0.273636	36
d__Bacteria;p__Fibrobacterota;c__Fibrobacteria;o__Fibrobacterales;f__Fibrobacteraceae;g__Fibrobacter	-0.210966	36
d__Bacteria;p__Firmicutes;c__Bacilli;o__Bacillales;f__Planococcaceae;g__Kurthia	-0.250319	36
d__Bacteria;p__Firmicutes;c__Bacilli;o__Erysipelotrichales;f__Erysipelotrichaceae;g__Merdibacter	-0.277261	36
d__Bacteria;p__Firmicutes;c__Clostridia;o__Lachnospirales;f__Lachnospiraceae;g__GCA-900066575	-0.281233	36
d__Bacteria;p__Firmicutes;c__Negativicutes;o__Veillonellales-Selenomonadales;f__Selenomonadaceae;g__Mitsuokella	-0.218563	36
d__Bacteria;p__Patescibacteria;c__Parcubacteria;o__Candidatus_Kaiserbacteria;f__Candidatus_Kaiserbacteria;g__Candidatus_Kaiserbacteria	-0.205349	36
d__Bacteria;p__Patescibacteria;c__Saccharimonadia;o__Saccharimonadales;__;__	-0.182472	36
d__Bacteria;p__Proteobacteria;c__Alphaproteobacteria;o__Acetobacterales;f__Acetobacteraceae;__	-0.285623	36
d__Bacteria;p__Proteobacteria;c__Gammaproteobacteria;o__Burkholderiales;f__Sutterellaceae;g__Sutterella	-0.256741	36
d__Bacteria;p__Proteobacteria;c__Gammaproteobacteria;o__Pseudomonadales;f__Halieaceae;g__Halioglobus	-0.0692494	36
d__Bacteria;p__Proteobacteria;c__Gammaproteobacteria;o__Pseudomonadales;f__Halieaceae;g__OM60(NOR5)_clade	-0.0708219	36
d__Archaea;p__Crenarchaeota;c__Nitrososphaeria;o__Nitrosopumilales;f__Nitrosopumilaceae;g__Nitrosopumilaceae	-0.180199	35
d__Bacteria;p__Acidobacteriota;c__Acidobacteriae;o__Solibacterales;f__Solibacteraceae;g__Candidatus_Solibacter	-0.246948	35
d__Bacteria;p__Acidobacteriota;c__Acidobacteriae;o__Subgroup_13;f__Subgroup_13;g__Subgroup_13	-0.0117452	35
d__Bacteria;p__Actinobacteriota;c__Coriobacteriia;o__Coriobacteriales;f__Eggerthellaceae;g__Slackia	-0.269507	35
d__Bacteria;p__Desulfobacterota;c__Desulfuromonadia;o__Bradymonadales;f__Bradymonadales;g__Bradymonadales	-0.234091	35
d__Bacteria;p__Firmicutes;c__Negativicutes;o__Veillonellales-Selenomonadales;f__Selenomonadaceae;g__Centipeda	-1.31295	35
d__Bacteria;p__Planctomycetota;c__Planctomycetes;o__Pirellulales;f__Pirellulaceae;g__Pir4_lineage	-0.252351	35
d__Bacteria;p__Proteobacteria;c__Alphaproteobacteria;o__Rhizobiales;f__Hyphomicrobiaceae;g__uncultured	-0.166763	35
d__Bacteria;p__Proteobacteria;c__Alphaproteobacteria;o__Rhizobiales;f__Rhizobiaceae;g__uncultured	-0.112047	35
d__Bacteria;p__Proteobacteria;c__Alphaproteobacteria;o__Rhodospirillales;f__AEGEAN-169_marine_group;g__AEGEAN-169_marine_group	-0.252351	35
d__Bacteria;p__Proteobacteria;c__Alphaproteobacteria;o__SAR11_clade;f__Clade_I;g__Clade_Ia	-0.0601374	35
d__Bacteria;p__Proteobacteria;c__Gammaproteobacteria;o__Burkholderiales;f__Neisseriaceae;g__Kingella	-0.494731	35
d__Bacteria;p__Proteobacteria;c__Gammaproteobacteria;o__Burkholderiales;f__Oxalobacteraceae;g__Oxalicibacterium	-0.267213	35
d__Bacteria;p__Proteobacteria;c__Gammaproteobacteria;o__Enterobacterales;f__Enterobacteriaceae;g__Citrobacter	-0.511563	35
d__Bacteria;p__Proteobacteria;c__Gammaproteobacteria;o__Pseudomonadales;f__Cellvibrionaceae;g__uncultured	-0.0684849	35
d__Bacteria;p__Verrucomicrobiota;c__Verrucomicrobiae;o__Opitutales;f__Puniceicoccaceae;g__Verruc-01	-0.254489	35
d__Bacteria;p__Acidobacteriota;c__Acidobacteriae;o__Acidobacteriales;f__Acidobacteriaceae_(Subgroup_1);g__Acidipila-Silvibacterium	-0.24838	34
d__Bacteria;p__Acidobacteriota;c__Blastocatellia;o__Pyrinomonadales;f__Pyrinomonadaceae;g__RB41	-0.250319	34
d__Bacteria;p__Actinobacteriota;c__Acidimicrobiia;o__Microtrichales;f__Iamiaceae;g__Iamia	-0.24838	34
d__Bacteria;p__Actinobacteriota;c__Actinobacteria;o__Actinomycetales;f__Actinomycetaceae;g__Mobiluncus	-0.343184	34
d__Bacteria;p__Bacteroidota;c__Bacteroidia;o__Bacteroidales;f__Bacteroidales_RF16_group;g__Bacteroidales_RF16_group	-0.29053	34
d__Bacteria;p__Bacteroidota;c__Bacteroidia;o__Flavobacteriales;f__Flavobacteriaceae;__	-0.0285265	34
d__Bacteria;p__Bacteroidota;c__Bacteroidia;o__Flavobacteriales;f__Flavobacteriaceae;g__Flavobacterium	-0.58001	34
d__Bacteria;p__Cyanobacteria;c__Cyanobacteriia;o__Cyanobacteriales;f__Xenococcaceae;g__Xenococcus_PCC-7305	-0.156203	34
d__Bacteria;p__Firmicutes;c__Clostridia;o__Lachnospirales;f__Lachnospiraceae;g__[Eubacterium]_ruminantium_group	-0.226719	34
d__Bacteria;p__Firmicutes;c__Clostridia;o__Peptostreptococcales-Tissierellales;f__Peptostreptococcaceae;g__Peptoanaerobacter	-0.278307	34
d__Bacteria;p__Fusobacteriota;c__Fusobacteriia;o__Fusobacteriales;f__Leptotrichiaceae;g__Sneathia	-0.530594	34
d__Bacteria;p__Planctomycetota;c__OM190;o__OM190;f__OM190;g__OM190	-0.086221	34
d__Bacteria;p__Proteobacteria;c__Alphaproteobacteria;o__Rickettsiales;f__SM2D12;g__SM2D12	-0.215014	34
d__Bacteria;p__Proteobacteria;c__Gammaproteobacteria;o__Burkholderiales;__;__	0.14365	34
d__Bacteria;p__Proteobacteria;c__Gammaproteobacteria;o__Burkholderiales;f__Comamonadaceae;g__Pelomonas	-0.149691	34
d__Bacteria;p__Proteobacteria;c__Gammaproteobacteria;o__Burkholderiales;f__Oxalobacteraceae;g__uncultured	-0.350187	34
d__Bacteria;p__Proteobacteria;c__Gammaproteobacteria;o__Burkholderiales;f__Rhodocyclaceae;g__Denitratisoma	-0.225608	34
d__Bacteria;p__Proteobacteria;c__Gammaproteobacteria;o__Gammaproteobacteria_Incertae_Sedis;f__Unknown_Family;g__uncultured	-0.217647	34
d__Bacteria;p__Actinobacteriota;c__Actinobacteria;o__Micrococcales;f__Microbacteriaceae;g__Microbacterium	-0.246528	33
d__Bacteria;p__Bacteroidota;c__Bacteroidia;o__Cytophagales;f__Cyclobacteriaceae;__	-0.095249	33
d__Bacteria;p__Bdellovibrionota;c__Oligoflexia;o__0319-6G20;f__0319-6G20;g__0319-6G20	0.229685	33
d__Bacteria;p__Chloroflexi;c__Chloroflexia;o__Thermomicrobiales;f__JG30-KF-CM45;g__JG30-KF-CM45	-0.23687	33
d__Bacteria;p__Cyanobacteria;c__Cyanobacteriia;o__Synechococcales;f__Synechococcales_Incertae_Sedis;g__Schizothrix_LEGE_07164	-0.146451	33
d__Bacteria;p__Firmicutes;c__Clostridia;o__Lachnospirales;f__Lachnospiraceae;g__Shuttleworthia	-0.62378	33
d__Bacteria;p__Firmicutes;c__Clostridia;o__Oscillospirales;f__Oscillospiraceae;g__UCG-005	-0.34604	33
d__Bacteria;p__Firmicutes;c__Clostridia;o__Peptostreptococcales-Tissierellales;f__Anaerovoracaceae;g__Family_XIII_AD3011_group	-0.382997	33
d__Bacteria;p__Firmicutes;c__Clostridia;o__Peptostreptococcales-Tissierellales;f__Anaerovoracaceae;g__uncultured	-0.412826	33
d__Bacteria;p__Proteobacteria;c__Alphaproteobacteria;o__Caulobacterales;f__Caulobacteraceae;g__Brevundimonas	-0.178395	33
d__Bacteria;p__Proteobacteria;c__Alphaproteobacteria;o__Rhizobiales;f__Beijerinckiaceae;g__Bosea	-0.33443	33
d__Bacteria;p__Proteobacteria;c__Gammaproteobacteria;o__Burkholderiales;f__Burkholderiaceae;g__Burkholderia-Caballeronia-Paraburkholderia	-0.231486	33
d__Bacteria;p__Proteobacteria;c__Gammaproteobacteria;o__Burkholderiales;f__Burkholderiaceae;g__Lautropia	-1.49059	33
d__Bacteria;p__Proteobacteria;c__Gammaproteobacteria;o__Burkholderiales;f__Oxalobacteraceae;g__Massilia	-0.293219	33
d__Bacteria;p__Bacteroidota;c__Bacteroidia;o__Chitinophagales;f__Chitinophagaceae;g__Dinghuibacter	-0.203887	32
d__Bacteria;p__Bacteroidota;c__Bacteroidia;o__Cytophagales;f__Cyclobacteriaceae;g__Algoriphagus	-0.226719	32
d__Bacteria;p__Bacteroidota;c__Bacteroidia;o__Flavobacteriales;f__Flavobacteriaceae;g__Aquibacter	-0.0192772	32
d__Bacteria;p__Bacteroidota;c__Bacteroidia;o__Flavobacteriales;f__Weeksellaceae;g__Bergeyella	-1.25233	32
d__Bacteria;p__Bdellovibrionota;c__Bdellovibrionia;o__Bacteriovoracales;f__Bacteriovoracaceae;g__Peredibacter	-0.0188761	32
d__Bacteria;p__Cyanobacteria;c__Cyanobacteriia;o__Synechococcales;f__Cyanobiaceae;g__Synechococcus_CC9902	0.212117	32
d__Bacteria;p__Deinococcota;c__Deinococci;o__Deinococcales;f__Trueperaceae;g__Truepera	1.64892	32
d__Bacteria;p__Firmicutes;c__Bacilli;o__Erysipelotrichales;f__Erysipelotrichaceae;g__Turicibacter	-0.48018	32
d__Bacteria;p__Firmicutes;c__Bacilli;o__Lactobacillales;f__Carnobacteriaceae;__	-0.185292	32
d__Bacteria;p__Firmicutes;c__Bacilli;o__Lactobacillales;f__Lactobacillaceae;g__Lactiplantibacillus	-0.277261	32
d__Bacteria;p__Firmicutes;c__Bacilli;o__Lactobacillales;f__Lactobacillaceae;g__Limosilactobacillus	-0.953788	32
d__Bacteria;p__Firmicutes;c__Clostridia;o__Lachnospirales;f__Lachnospiraceae;g__Moryella	-0.321793	32
d__Bacteria;p__Firmicutes;c__Clostridia;o__Peptostreptococcales-Tissierellales;f__Anaerovoracaceae;__	-0.16812	32
d__Bacteria;p__Patescibacteria;c__Dojkabacteria;o__Dojkabacteria;f__Dojkabacteria;g__Dojkabacteria	-0.268421	32
d__Bacteria;p__Planctomycetota;c__Planctomycetes;o__Pirellulales;f__Pirellulaceae;g__Blastopirellula	-0.0489804	32
d__Bacteria;p__Proteobacteria;__;__;__;__	-0.225608	32
d__Bacteria;p__Proteobacteria;c__Alphaproteobacteria;o__Caulobacterales;f__Hyphomonadaceae;g__uncultured	-0.0292785	32
d__Bacteria;p__Proteobacteria;c__Gammaproteobacteria;o__Enterobacterales;f__Pasteurellaceae;__	-0.505849	32
d__Archaea;p__Crenarchaeota;c__Nitrososphaeria;o__Nitrosopumilales;f__Nitrosopumilaceae;g__Cenarchaeum	-0.163675	31
d__Bacteria;p__Acidobacteriota;c__Subgroup_22;o__Subgroup_22;f__Subgroup_22;g__Subgroup_22	-0.238332	31
d__Bacteria;p__Actinobacteriota;c__Actinobacteria;__;__;__	-0.211224	31
d__Bacteria;p__Actinobacteriota;c__Actinobacteria;o__Frankiales;f__Sporichthyaceae;g__Sporichthyaceae	-0.614346	31
d__Bacteria;p__Actinobacteriota;c__Actinobacteria;o__Pseudonocardiales;f__Pseudonocardiaceae;g__Saccharopolyspora	-0.175662	31
d__Bacteria;p__Bacteroidota;c__Bacteroidia;o__Bacteroidales;f__Prevotellaceae;g__uncultured	-0.443606	31
d__Bacteria;p__Bacteroidota;c__Bacteroidia;o__Bacteroidales;f__Tannerellaceae;g__Tannerella	-1.52824	31
d__Bacteria;p__Bacteroidota;c__Bacteroidia;o__Flavobacteriales;f__Flavobacteriaceae;g__NS4_marine_group	0.02243	31
d__Bacteria;p__Bacteroidota;c__Bacteroidia;o__Flavobacteriales;f__Weeksellaceae;g__Chryseobacterium	-0.312565	31
d__Bacteria;p__Bacteroidota;c__Bacteroidia;o__Sphingobacteriales;f__env.OPS_17;g__env.OPS_17	-0.188766	31
d__Bacteria;p__Cyanobacteria;c__Cyanobacteriia;o__Cyanobacteriales;f__Prochloraceae;g__Prochloron_P1-Palau	-0.0685607	31
d__Bacteria;p__Cyanobacteria;c__Cyanobacteriia;o__Cyanobacteriales;f__Xenococcaceae;g__Pleurocapsa_PCC-7319	-0.00951552	31
d__Bacteria;p__Deinococcota;c__Deinococci;o__Deinococcales;f__Deinococcaceae;g__Deinococcus	-0.192556	31
d__Bacteria;p__Firmicutes;c__Clostridia;o__Peptostreptococcales-Tissierellales;f__Anaerovoracaceae;g__Family_XIII_UCG-001	-0.264173	31
d__Bacteria;p__Proteobacteria;c__Gammaproteobacteria;o__Cardiobacteriales;f__Cardiobacteriaceae;g__Cardiobacterium	-0.809608	31
d__Bacteria;p__Proteobacteria;c__Gammaproteobacteria;o__Steroidobacterales;f__Woeseiaceae;g__Woeseia	0.281009	31
d__Bacteria;p__Spirochaetota;c__Spirochaetia;o__Spirochaetales;f__Spirochaetaceae;g__uncultured	0.122914	31
d__Bacteria;p__Verrucomicrobiota;c__Verrucomicrobiae;o__Verrucomicrobiales;f__Akkermansiaceae;g__Akkermansia	-0.200153	31
d__Bacteria;p__Acidobacteriota;c__Acidobacteriae;o__Acidobacteriales;f__uncultured;g__uncultured	-0.212538	30
d__Bacteria;p__Acidobacteriota;c__Vicinamibacteria;o__Subgroup_17;f__Subgroup_17;g__Subgroup_17	-0.209451	30
d__Bacteria;p__Actinobacteriota;c__Actinobacteria;o__Micrococcales;f__Dermacoccaceae;g__Dermacoccus	-0.222441	30
d__Bacteria;p__Actinobacteriota;c__Actinobacteria;o__Micrococcales;f__Intrasporangiaceae;__	-0.210201	30
d__Bacteria;p__Actinobacteriota;c__Actinobacteria;o__Micrococcales;f__Microbacteriaceae;g__Candidatus_Planktoluna	-0.213348	30
d__Bacteria;p__Bacteroidota;c__Bacteroidia;o__Bacteroidales;f__Barnesiellaceae;g__Barnesiella	-0.230242	30
d__Bacteria;p__Bacteroidota;c__Bacteroidia;o__Bacteroidales;f__Rikenellaceae;g__U29-B03	-0.195644	30
d__Bacteria;p__Bacteroidota;c__Bacteroidia;o__Bacteroidales;f__Tannerellaceae;g__Parabacteroides	-0.419154	30
d__Bacteria;p__Chloroflexi;c__Ktedonobacteria;o__Ktedonobacterales;f__JG30-KF-AS9;g__JG30-KF-AS9	-0.172787	30
d__Bacteria;p__Dependentiae;c__Babeliae;o__Babeliales;f__Vermiphilaceae;g__Vermiphilaceae	-0.215014	30
d__Bacteria;p__Firmicutes;c__Clostridia;o__Christensenellales;f__Christensenellaceae;g__Catabacter	-0.16812	30
d__Bacteria;p__Firmicutes;c__Clostridia;o__Lachnospirales;f__Lachnospiraceae;g__Lachnospiraceae_UCG-010	-0.310114	30
d__Bacteria;p__Firmicutes;c__Clostridia;o__Lachnospirales;f__Lachnospiraceae;g__[Ruminococcus]_gnavus_group	-0.217647	30
d__Bacteria;p__Firmicutes;c__Clostridia;o__Oscillospirales;f__Ruminococcaceae;g__Negativibacillus	-0.203887	30
d__Bacteria;p__Gemmatimonadota;c__Gemmatimonadetes;o__Gemmatimonadales;f__Gemmatimonadaceae;g__uncultured	-0.225608	30
d__Bacteria;p__Myxococcota;c__Polyangia;o__UASB-TL25;f__UASB-TL25;g__UASB-TL25	-0.230242	30
d__Bacteria;p__Proteobacteria;c__Alphaproteobacteria;o__Rhizobiales;f__Xanthobacteraceae;__	-0.212538	30
d__Bacteria;p__Proteobacteria;c__Alphaproteobacteria;o__Rhizobiales;f__Xanthobacteraceae;g__Bradyrhizobium	-0.367691	30
d__Bacteria;p__Proteobacteria;c__Alphaproteobacteria;o__Rhodospirillales;f__Rhodospirillaceae;g__uncultured	-0.171571	30
d__Bacteria;p__Proteobacteria;c__Gammaproteobacteria;o__Diplorickettsiales;f__Diplorickettsiaceae;g__Aquicella	-0.202605	30
d__Bacteria;p__Proteobacteria;c__Gammaproteobacteria;o__Enterobacterales;f__Enterobacteriaceae;__	-1.61074	30
d__Bacteria;p__Proteobacteria;c__Gammaproteobacteria;o__Pseudomonadales;f__Thioglobaceae;__	0.154732	30
d__Bacteria;p__Actinobacteriota;c__Acidimicrobiia;o__Microtrichales;f__uncultured;g__uncultured	-0.222441	29
d__Bacteria;p__Actinobacteriota;c__Thermoleophilia;o__Solirubrobacterales;f__67-14;g__67-14	-0.213348	29
d__Bacteria;p__Bacteroidota;c__Bacteroidia;o__Bacteroidales;f__Prevotellaceae;g__Paraprevotella	-0.273143	29
d__Bacteria;p__Bacteroidota;c__Bacteroidia;o__Flavobacteriales;f__Crocinitomicaceae;g__Fluviicola	-0.224525	29
d__Bacteria;p__Firmicutes;c__Bacilli;o__Lactobacillales;f__Lactobacillaceae;g__Leuconostoc	-0.296743	29
d__Bacteria;p__Firmicutes;c__Clostridia;o__Lachnospirales;f__Defluviitaleaceae;g__Defluviitaleaceae_UCG-011	-0.489557	29
d__Bacteria;p__Firmicutes;c__Clostridia;o__Lachnospirales;f__Lachnospiraceae;g__Lachnospiraceae_UCG-004	-0.251663	29
d__Bacteria;p__Firmicutes;c__Clostridia;o__Lachnospirales;f__Lachnospiraceae;g__Lachnospiraceae_UCG-008	-0.220457	29
d__Bacteria;p__Firmicutes;c__Negativicutes;o__Veillonellales-Selenomonadales;f__Veillonellaceae;g__Anaeroglobus	-0.756313	29
d__Bacteria;p__Fusobacteriota;c__Fusobacteriia;o__Fusobacteriales;f__Leptotrichiaceae;g__uncultured	-0.527574	29
d__Bacteria;p__Patescibacteria;c__Saccharimonadia;o__Saccharimonadales;f__Saccharimonadaceae;__	-0.102406	29
d__Bacteria;p__Proteobacteria;c__Alphaproteobacteria;o__Elsterales;f__uncultured;g__uncultured	-0.278662	29
d__Bacteria;p__Proteobacteria;c__Alphaproteobacteria;o__Rhodospirillales;f__Magnetospiraceae;g__uncultured	-0.225608	29
d__Bacteria;p__Proteobacteria;c__Alphaproteobacteria;o__Sphingomonadales;f__Sphingomonadaceae;__	-0.224525	29
d__Bacteria;p__Proteobacteria;c__Gammaproteobacteria;o__Diplorickettsiales;f__Diplorickettsiaceae;g__uncultured	-0.324763	29
d__Archaea;p__Euryarchaeota;c__Methanobacteria;o__Methanobacteriales;f__Methanobacteriaceae;g__Methanobrevibacter	-0.164426	28
d__Bacteria;p__Acidobacteriota;c__Acidobacteriae;o__Subgroup_2;f__Subgroup_2;g__Subgroup_2	-0.243293	28
d__Bacteria;p__Actinobacteriota;c__Actinobacteria;o__Corynebacteriales;f__Corynebacteriaceae;g__Lawsonella	-0.24444	28
d__Bacteria;p__Bacteroidota;c__Bacteroidia;o__Cytophagales;f__Cyclobacteriaceae;g__uncultured	-0.0399843	28
d__Bacteria;p__Chloroflexi;c__Gitt-GS-136;o__Gitt-GS-136;f__Gitt-GS-136;g__Gitt-GS-136	-0.203241	28
d__Bacteria;p__Cyanobacteria;c__Cyanobacteriia;o__Chloroplast;f__Chloroplast;g__Chloroplast	0.272868	28
d__Bacteria;p__Firmicutes;c__Bacilli;o__Lactobacillales;f__Lactobacillaceae;__	-0.343916	28
d__Bacteria;p__Firmicutes;c__Clostridia;o__Lachnospirales;f__Lachnospiraceae;g__Marvinbryantia	-0.0499725	28
d__Bacteria;p__Firmicutes;c__Clostridia;o__Lachnospirales;f__Lachnospiraceae;g__Stomatobaculum	-1.77161	28
d__Bacteria;p__Firmicutes;c__Clostridia;o__Lachnospirales;f__Lachnospiraceae;g__[Eubacterium]_ventriosum_group	-0.114717	28
d__Bacteria;p__Firmicutes;c__Clostridia;o__Lachnospirales;f__Lachnospiraceae;g__[Ruminococcus]_gauvreauii_group	-0.266966	28
d__Bacteria;p__Firmicutes;c__Clostridia;o__Oscillospirales;f__Oscillospiraceae;__	-0.238085	28
d__Bacteria;p__Firmicutes;c__Clostridia;o__Oscillospirales;f__Oscillospiraceae;g__Colidextribacter	-0.243613	28
d__Bacteria;p__Firmicutes;c__Clostridia;o__Oscillospirales;f__Ruminococcaceae;g__Angelakisella	-0.200153	28
d__Bacteria;p__Firmicutes;c__Clostridia;o__Peptostreptococcales-Tissierellales;f__Peptostreptococcaceae;__	-0.585622	28
d__Bacteria;p__Firmicutes;c__Clostridia;o__Peptostreptococcales-Tissierellales;f__Peptostreptococcaceae;g__Romboutsia	-0.600312	28
d__Bacteria;p__NB1-j;c__NB1-j;o__NB1-j;f__NB1-j;g__NB1-j	0.155057	28
d__Bacteria;p__Patescibacteria;c__Microgenomatia;o__Candidatus_Pacebacteria;f__Candidatus_Pacebacteria;g__Candidatus_Pacebacteria	-0.133814	28
d__Bacteria;p__Proteobacteria;c__Alphaproteobacteria;o__Puniceispirillales;f__SAR116_clade;g__SAR116_clade	0.0461447	28
d__Bacteria;p__Proteobacteria;c__Alphaproteobacteria;o__Rhizobiales;f__Rhizobiaceae;g__Mesorhizobium	-0.445355	28
d__Bacteria;p__Proteobacteria;c__Gammaproteobacteria;o__Burkholderiales;f__Oxalobacteraceae;g__Janthinobacterium	-0.192063	28
d__Bacteria;p__Acidobacteriota;c__Acidobacteriae;o__Subgroup_15;f__Subgroup_15;g__Subgroup_15	0.477041	27
d__Bacteria;p__Bacteroidota;c__Bacteroidia;o__Bacteroidales;f__Prevotellaceae;g__Prevotellaceae_NK3B31_group	-0.11169	27
d__Bacteria;p__Firmicutes;c__Clostridia;o__Lachnospirales;f__Lachnospiraceae;g__Lachnospiraceae_ND3007_group	-0.175662	27
d__Bacteria;p__Patescibacteria;c__Saccharimonadia;o__Saccharimonadales;f__LWQ8;g__LWQ8	-0.178395	27
d__Bacteria;p__Planctomycetota;c__Planctomycetes;o__Pirellulales;f__Pirellulaceae;g__Pirellula	-0.0740992	27
d__Bacteria;p__Proteobacteria;c__Alphaproteobacteria;o__Rhizobiales;f__Beijerinckiaceae;g__Methylobacterium-Methylorubrum	-0.303112	27
d__Bacteria;p__Verrucomicrobiota;c__Verrucomicrobiae;o__Pedosphaerales;f__Pedosphaeraceae;g__ADurb.Bin063-1	-0.179468	27
d__Bacteria;p__Acidobacteriota;c__Blastocatellia;o__Blastocatellales;f__Blastocatellaceae;g__uncultured	-0.165708	26
d__Bacteria;p__Actinobacteriota;c__Acidimicrobiia;o__IMCC26256;f__IMCC26256;g__IMCC26256	-0.171571	26
d__Bacteria;p__Actinobacteriota;c__Rubrobacteria;o__Rubrobacterales;f__Rubrobacteriaceae;g__Rubrobacter	-0.146946	26
d__Bacteria;p__Bacteroidota;c__Bacteroidia;o__Bacteroidales;f__Bacteroidales_Incertae_Sedis;g__Phocaeicola	-0.604395	26
d__Bacteria;p__Bacteroidota;c__Bacteroidia;o__Bacteroidales;f__Barnesiellaceae;g__Coprobacter	-0.162453	26
d__Bacteria;p__Bacteroidota;c__Bacteroidia;o__Bacteroidales;f__Marinifilaceae;g__Butyricimonas	-0.115725	26
d__Bacteria;p__Firmicutes;c__Bacilli;o__Bacillales;__;__	-0.151134	26
d__Bacteria;p__Firmicutes;c__Bacilli;o__Bacillales;f__Planococcaceae;g__Lysinibacillus	-0.14728	26
d__Bacteria;p__Firmicutes;c__Bacilli;o__Lactobacillales;f__Lactobacillaceae;g__Companilactobacillus	0.00886481	26
d__Bacteria;p__Firmicutes;c__Bacilli;o__Paenibacillales;f__Paenibacillaceae;g__Paenibacillus	-0.044078	26
d__Bacteria;p__Firmicutes;c__Clostridia;o__Lachnospirales;f__Lachnospiraceae;g__Lachnospira	-0.170975	26
d__Bacteria;p__Firmicutes;c__Clostridia;o__Peptostreptococcales-Tissierellales;f__Peptostreptococcaceae;g__Filifactor	-1.449	26
d__Bacteria;p__Firmicutes;c__Clostridia;o__Peptostreptococcales-Tissierellales;f__Peptostreptococcaceae;g__Intestinibacter	-0.0764163	26
d__Bacteria;p__Proteobacteria;c__Alphaproteobacteria;o__Sphingomonadales;f__Sphingomonadaceae;g__Novosphingobium	-0.0844429	26
d__Bacteria;p__Proteobacteria;c__Gammaproteobacteria;o__Nitrosococcales;f__Nitrosococcaceae;g__MSB-1D1	0.276685	26
d__Bacteria;p__Proteobacteria;c__Gammaproteobacteria;o__Xanthomonadales;f__Xanthomonadaceae;g__Lysobacter	-0.17248	26
d__Bacteria;p__Actinobacteriota;c__Coriobacteriia;o__Coriobacteriales;f__Eggerthellaceae;g__Senegalimassilia	-0.151688	25
d__Bacteria;p__Bacteroidota;c__Bacteroidia;o__Bacteroidales;f__Rikenellaceae;g__Alistipes	-0.1405	25
d__Bacteria;p__Cyanobacteria;c__Cyanobacteriia;o__Synechococcales;f__Cyanobiaceae;g__Cyanobium_PCC-6307	0.191282	25
d__Bacteria;p__Firmicutes;c__Bacilli;o__Erysipelotrichales;f__Erysipelatoclostridiaceae;g__Catenibacterium	-0.136957	25
d__Bacteria;p__Firmicutes;c__Bacilli;o__Erysipelotrichales;f__Erysipelotrichaceae;g__uncultured	-0.15579	25
d__Bacteria;p__Firmicutes;c__Bacilli;o__Lactobacillales;f__Lactobacillaceae;g__Ligilactobacillus	-0.602103	25
d__Bacteria;p__Firmicutes;c__Bacilli;o__RF39;f__RF39;g__RF39	-0.227603	25
d__Bacteria;p__Firmicutes;c__Clostridia;o__Lachnospirales;f__Lachnospiraceae;g__Anaerostipes	-0.1418	25
d__Bacteria;p__Firmicutes;c__Clostridia;o__Oscillospirales;f__Ruminococcaceae;__	-0.133693	25
d__Bacteria;p__Firmicutes;c__Negativicutes;o__Acidaminococcales;f__Acidaminococcaceae;g__Phascolarctobacterium	-0.169483	25
d__Bacteria;p__Proteobacteria;c__Alphaproteobacteria;o__Rhizobiales;f__Methyloligellaceae;g__uncultured	-0.071826	25
d__Bacteria;p__Proteobacteria;c__Gammaproteobacteria;o__Burkholderiales;f__Comamonadaceae;g__Acidovorax	-0.131182	25
d__Bacteria;p__Proteobacteria;c__Gammaproteobacteria;o__Burkholderiales;f__Methylophilaceae;g__OM43_clade	-0.116088	25
d__Bacteria;p__Proteobacteria;c__Gammaproteobacteria;o__Gammaproteobacteria_Incertae_Sedis;f__Unknown_Family;g__Candidatus_Ovatusbacter	-0.0383967	25
d__Bacteria;p__Verrucomicrobiota;c__Verrucomicrobiae;o__Chthoniobacterales;f__Chthoniobacteraceae;g__Candidatus_Udaeobacter	-0.156203	25
d__Bacteria;p__Actinobacteriota;c__Actinobacteria;o__Frankiales;f__Sporichthyaceae;g__Candidatus_Planktophila	-0.296771	24
d__Bacteria;p__Firmicutes;c__Clostridia;o__Lachnospirales;f__Lachnospiraceae;g__Lachnospiraceae_UCG-001	-0.127843	24
d__Bacteria;p__Firmicutes;c__Clostridia;o__Oscillospirales;f__Oscillospiraceae;g__uncultured	-0.0471248	24
d__Bacteria;p__Firmicutes;c__Clostridia;o__Oscillospirales;f__UCG-010;g__UCG-010	-0.126909	24
d__Bacteria;p__Proteobacteria;c__Alphaproteobacteria;o__Rhizobiales;__;__	-0.114042	24
d__Bacteria;p__Bacteroidota;c__Bacteroidia;o__Bacteroidales;f__Bacteroidaceae;g__Bacteroides	-1.3328	23
d__Bacteria;p__Firmicutes;c__Bacilli;o__Staphylococcales;f__Gemellaceae;g__Gemella	2.15214	23
d__Bacteria;p__Firmicutes;c__Clostridia;o__Lachnospirales;f__Lachnospiraceae;g__Sellimonas	-0.188047	23
d__Bacteria;p__Firmicutes;c__Clostridia;o__Oscillospirales;f__Hungateiclostridiaceae;__	-0.127425	23
d__Bacteria;p__Firmicutes;c__Negativicutes;o__Veillonellales-Selenomonadales;f__Selenomonadaceae;g__Anaerovibrio	-0.0177177	23
d__Bacteria;p__Proteobacteria;c__Alphaproteobacteria;o__Kiloniellales;f__Kiloniellaceae;g__uncultured	1.06105	23
d__Bacteria;p__Proteobacteria;c__Alphaproteobacteria;o__Rhodobacterales;f__Rhodobacteraceae;g__Silicimonas	0.313156	23
d__Bacteria;p__Proteobacteria;c__Gammaproteobacteria;o__Burkholderiales;f__Comamonadaceae;g__Curvibacter	-0.128371	23
d__Bacteria;p__Proteobacteria;c__Gammaproteobacteria;o__Burkholderiales;f__Comamonadaceae;g__Limnohabitans	-0.0903627	23
d__Bacteria;p__Proteobacteria;c__Gammaproteobacteria;o__Pseudomonadales;f__SAR86_clade;g__SAR86_clade	-0.13089	23
d__Bacteria;p__Actinobacteriota;c__Actinobacteria;o__Pseudonocardiales;f__Pseudonocardiaceae;g__Prauserella	-0.0468685	22
d__Bacteria;p__Actinobacteriota;c__Actinobacteria;o__Streptosporangiales;f__Nocardiopsaceae;__	-0.0935558	22
d__Bacteria;p__Actinobacteriota;c__Thermoleophilia;o__Gaiellales;f__uncultured;g__uncultured	0.616667	22
d__Bacteria;p__Bacteroidota;c__Bacteroidia;o__Cytophagales;f__Cyclobacteriaceae;g__Ekhidna	0.355521	22
d__Bacteria;p__Firmicutes;c__Bacilli;o__Bacillales;f__Marinococcaceae;__	-0.066488	22
d__Bacteria;p__Firmicutes;c__Bacilli;o__Bacillales;f__Marinococcaceae;g__Alteribacillus	-0.0773742	22
d__Bacteria;p__Firmicutes;c__Bacilli;o__Izemoplasmatales;f__Izemoplasmatales;g__Izemoplasmatales	-0.205644	22
d__Bacteria;p__Firmicutes;c__Clostridia;o__Lachnospirales;f__Lachnospiraceae;g__Agathobacter	-0.300935	22
d__Bacteria;p__Firmicutes;c__Clostridia;o__Lachnospirales;f__Lachnospiraceae;g__Coprococcus	-0.260649	22
d__Bacteria;p__Patescibacteria;c__Gracilibacteria;o__Gracilibacteria;f__Gracilibacteria;g__Gracilibacteria	0.0913472	22
d__Bacteria;p__Proteobacteria;c__Gammaproteobacteria;o__pItb-vmat-80;f__pItb-vmat-80;g__pItb-vmat-80	0.828753	22
d__Bacteria;p__Actinobacteriota;c__Actinobacteria;o__Actinomycetales;f__Actinomycetaceae;g__Actinomyces	-0.466664	21
d__Bacteria;p__Actinobacteriota;c__Actinobacteria;o__Corynebacteriales;f__Corynebacteriaceae;g__Corynebacterium	-2.01511	21
d__Bacteria;p__Firmicutes;c__Clostridia;o__Oscillospirales;f__Oscillospiraceae;g__NK4A214_group	0.0471909	21
d__Bacteria;p__Firmicutes;c__Clostridia;o__Peptostreptococcales-Tissierellales;f__Family_XI;g__Anaerococcus	0.00975092	21
d__Bacteria;p__Proteobacteria;c__Alphaproteobacteria;o__Puniceispirillales;f__Puniceispirillales_Incertae_Sedis;g__Constrictibacter	1.13908	21
d__Bacteria;p__Proteobacteria;c__Gammaproteobacteria;o__Burkholderiales;f__EC94;g__EC94	0.354216	21
d__Bacteria;p__Schekmanbacteria;c__Schekmanbacteria;o__Schekmanbacteria;f__Schekmanbacteria;g__Schekmanbacteria	0.98725	21
d__Bacteria;p__Actinobacteriota;c__Acidimicrobiia;o__Microtrichales;f__Ilumatobacteraceae;g__CL500-29_marine_group	-0.116839	20
d__Bacteria;p__Actinobacteriota;c__Actinobacteria;o__Micrococcales;f__Microbacteriaceae;g__Rhodoluna	-0.0248687	20
d__Bacteria;p__Chloroflexi;c__JG30-KF-CM66;o__JG30-KF-CM66;f__JG30-KF-CM66;g__JG30-KF-CM66	0.90569	20
d__Bacteria;p__Firmicutes;c__Bacilli;o__Erysipelotrichales;f__Erysipelatoclostridiaceae;g__UCG-004	-0.0245156	20
d__Bacteria;p__Firmicutes;c__Clostridia;o__Oscillospirales;f__Ruminococcaceae;g__Anaerofilum	-0.0896013	20
d__Bacteria;p__Firmicutes;c__Clostridia;o__Oscillospirales;f__Ruminococcaceae;g__Incertae_Sedis	-0.00697002	20
d__Bacteria;p__Firmicutes;c__Clostridia;o__Oscillospirales;f__Ruminococcaceae;g__uncultured	-0.0515064	20
d__Bacteria;p__Proteobacteria;c__Gammaproteobacteria;o__Pseudomonadales;f__Endozoicomonadaceae;g__Endozoicomonas	0.585985	20
d__Bacteria;p__Proteobacteria;c__Gammaproteobacteria;o__Pseudomonadales;f__OM182_clade;g__OM182_clade	1.00553	20
d__Bacteria;p__Actinobacteriota;c__Actinobacteria;o__Bifidobacteriales;f__Bifidobacteriaceae;g__Alloscardovia	-0.29532	19
d__Bacteria;p__Bacteroidota;c__Bacteroidia;o__Bacteroidales;f__Prevotellaceae;g__Prevotella_7	-0.929788	19
d__Bacteria;p__Firmicutes;c__Clostridia;o__Lachnospirales;f__Lachnospiraceae;g__Dorea	-0.0880381	19
d__Bacteria;p__Firmicutes;c__Clostridia;o__Lachnospirales;f__Lachnospiraceae;g__Fusicatenibacter	0.0697849	19
d__Bacteria;p__Firmicutes;c__Clostridia;o__Lachnospirales;f__Lachnospiraceae;g__Lachnoclostridium	-0.150717	19
d__Bacteria;p__Firmicutes;c__Clostridia;o__Lachnospirales;f__Lachnospiraceae;g__Roseburia	0.0954391	19
d__Bacteria;p__Firmicutes;c__Clostridia;o__Lachnospirales;f__Lachnospiraceae;g__[Eubacterium]_eligens_group	-0.0574948	19
d__Bacteria;p__Firmicutes;c__Clostridia;o__Lachnospirales;f__Lachnospiraceae;g__[Eubacterium]_hallii_group	0.0202905	19
d__Bacteria;p__Firmicutes;c__Clostridia;o__Oscillospirales;f__Oscillospiraceae;g__Flavonifractor	-0.0413047	19
d__Bacteria;p__Firmicutes;c__Clostridia;o__Oscillospirales;f__Oscillospiraceae;g__UCG-003	0.121673	19
d__Bacteria;p__Firmicutes;c__Clostridia;o__Oscillospirales;f__Ruminococcaceae;g__Ruminococcus	-0.277897	19
d__Bacteria;p__Firmicutes;c__Clostridia;o__Peptostreptococcales-Tissierellales;f__Anaerovoracaceae;g__[Eubacterium]_nodatum_group	-0.948621	19
d__Bacteria;p__Patescibacteria;c__Gracilibacteria;o__Absconditabacteriales_(SR1);f__Absconditabacteriales_(SR1);g__Absconditabacteriales_(SR1)	-0.838706	19
d__Bacteria;p__Proteobacteria;c__Gammaproteobacteria;o__Burkholderiales;f__Sutterellaceae;g__Parasutterella	-0.0498109	19
d__Bacteria;p__Proteobacteria;c__Gammaproteobacteria;o__Enterobacterales;f__Vibrionaceae;g__Photobacterium	-0.202062	19
d__Bacteria;p__SAR324_clade(Marine_group_B);c__SAR324_clade(Marine_group_B);o__SAR324_clade(Marine_group_B);f__SAR324_clade(Marine_group_B);g__SAR324_clade(Marine_group_B)	0.95853	19
d__Bacteria;p__Synergistota;c__Synergistia;o__Synergistales;f__Synergistaceae;g__Pyramidobacter	0.115246	19
d__Bacteria;p__Verrucomicrobiota;c__Verrucomicrobiae;o__Opitutales;f__Puniceicoccaceae;g__Pelagicoccus	0.416334	19
d__Bacteria;p__Actinobacteriota;c__Actinobacteria;o__Frankiales;f__Sporichthyaceae;g__hgcI_clade	-0.365159	18
d__Bacteria;p__Actinobacteriota;c__Actinobacteria;o__Micrococcales;f__Microbacteriaceae;g__Aurantimicrobium	0.0105738	18
d__Bacteria;p__Actinobacteriota;c__Coriobacteriia;o__Coriobacteriales;f__Coriobacteriaceae;g__Collinsella	0.0612752	18
d__Bacteria;p__Bacteroidota;c__Bacteroidia;o__Bacteroidales;f__Marinifilaceae;g__Odoribacter	-0.047725	18
d__Bacteria;p__Firmicutes;c__Bacilli;__;__;__	0.120993	18
d__Bacteria;p__Firmicutes;c__Bacilli;o__Lactobacillales;f__Enterococcaceae;g__Tetragenococcus	0.187608	18
d__Bacteria;p__Firmicutes;c__Bacilli;o__Lactobacillales;f__Lactobacillaceae;g__Latilactobacillus	-0.0715239	18
d__Bacteria;p__Firmicutes;c__Bacilli;o__Staphylococcales;f__Staphylococcaceae;g__Staphylococcus	-1.05466	18
d__Bacteria;p__Firmicutes;c__Clostridia;o__Lachnospirales;f__Lachnospiraceae;__	-0.843616	18
d__Bacteria;p__Firmicutes;c__Clostridia;o__Lachnospirales;f__Lachnospiraceae;g__[Eubacterium]_xylanophilum_group	-0.00896114	18
d__Bacteria;p__Firmicutes;c__Clostridia;o__Lachnospirales;f__Lachnospiraceae;g__[Ruminococcus]_torques_group	0.0394732	18
d__Bacteria;p__Firmicutes;c__Clostridia;o__Monoglobales;f__Monoglobaceae;g__Monoglobus	-0.0659143	18
d__Bacteria;p__Firmicutes;c__Clostridia;o__Oscillospirales;f__Oscillospiraceae;g__Oscillibacter	0.0320698	18
d__Bacteria;p__Firmicutes;c__Clostridia;o__Oscillospirales;f__Oscillospiraceae;g__UCG-002	-0.320689	18
d__Bacteria;p__Firmicutes;c__Clostridia;o__Peptostreptococcales-Tissierellales;f__Anaerovoracaceae;g__Mogibacterium	-0.502346	18
d__Bacteria;p__Firmicutes;c__Negativicutes;o__Veillonellales-Selenomonadales;f__Selenomonadaceae;__	-0.729538	18
d__Bacteria;p__Firmicutes;c__Negativicutes;o__Veillonellales-Selenomonadales;f__Selenomonadaceae;g__uncultured	0.149284	18
d__Bacteria;p__Fusobacteriota;c__Fusobacteriia;o__Fusobacteriales;f__Leptotrichiaceae;g__Leptotrichia	-1.38952	18
d__Bacteria;p__Proteobacteria;c__Alphaproteobacteria;o__Rhizobiales;f__Xanthobacteraceae;g__uncultured	0.146938	18
d__Bacteria;p__Proteobacteria;c__Alphaproteobacteria;o__Sneathiellales;f__Sneathiellaceae;g__uncultured	0.615003	18
d__Bacteria;p__Proteobacteria;c__Gammaproteobacteria;o__Enterobacterales;f__Succinivibrionaceae;g__Succinivibrionaceae_UCG-001	0.173487	18
d__Bacteria;p__Proteobacteria;c__Gammaproteobacteria;o__Pseudomonadales;f__Pseudomonadaceae;g__Pseudomonas	-0.990445	18
d__Bacteria;p__Spirochaetota;c__Spirochaetia;o__Spirochaetales;f__Spirochaetaceae;g__Treponema	-0.691485	18
d__Bacteria;p__Actinobacteriota;c__Actinobacteria;o__Micrococcales;f__Cellulomonadaceae;g__Tropheryma	-0.060873	17
d__Bacteria;p__Bacteroidota;c__Bacteroidia;o__Bacteroidales;f__Rikenellaceae;g__Rikenellaceae_RC9_gut_group	-0.279899	17
d__Bacteria;p__Firmicutes;c__Bacilli;o__Entomoplasmatales;f__Entomoplasmataceae;g__[Mycoplasma]_group	0.145535	17
d__Bacteria;p__Firmicutes;c__Bacilli;o__Lactobacillales;f__Streptococcaceae;g__Streptococcus	0.162697	17
d__Bacteria;p__Firmicutes;c__Clostridia;o__Clostridia_UCG-014;f__Clostridia_UCG-014;g__Clostridia_UCG-014	-0.923607	17
d__Bacteria;p__Firmicutes;c__Clostridia;o__Lachnospirales;f__Lachnospiraceae;g__Lachnospiraceae_NK4A136_group	0.208569	17
d__Bacteria;p__Proteobacteria;c__Alphaproteobacteria;o__Rhodobacterales;f__Rhodobacteraceae;g__Paracoccus	0.357477	17
d__Bacteria;p__Proteobacteria;c__Gammaproteobacteria;o__Burkholderiales;f__Comamonadaceae;g__Delftia	0.43919	17
d__Bacteria;p__Proteobacteria;c__Gammaproteobacteria;o__Enterobacterales;f__Pasteurellaceae;g__Aggregatibacter	-0.425067	17
d__Bacteria;p__Proteobacteria;c__Gammaproteobacteria;o__Pseudomonadales;f__Moraxellaceae;g__Enhydrobacter	0.142651	17
d__Bacteria;p__Verrucomicrobiota;c__Verrucomicrobiae;o__Opitutales;f__Puniceicoccaceae;__	0.838281	17
d__Bacteria;p__Actinobacteriota;c__Actinobacteria;o__Micrococcales;f__Micrococcaceae;__	0.271475	16
d__Bacteria;p__Bacteroidota;c__Bacteroidia;o__Flavobacteriales;f__Flavobacteriaceae;g__Capnocytophaga	-0.885033	16
d__Bacteria;p__Bdellovibrionota;c__Bdellovibrionia;o__Bdellovibrionales;f__Bdellovibrionaceae;g__Bdellovibrio	1.23115	16
d__Bacteria;p__Firmicutes;c__Clostridia;o__Christensenellales;f__Christensenellaceae;g__Christensenellaceae_R-7_group	0.280859	16
d__Bacteria;p__Firmicutes;c__Clostridia;o__Lachnospirales;f__Lachnospiraceae;g__Oribacterium	-0.909879	16
d__Bacteria;p__Firmicutes;c__Clostridia;o__Oscillospirales;f__Butyricicoccaceae;g__Butyricicoccus	0.152269	16
d__Bacteria;p__Proteobacteria;c__Gammaproteobacteria;o__Enterobacterales;f__Yersiniaceae;g__Serratia	0.118015	16
d__Bacteria;p__Actinobacteriota;c__Actinobacteria;o__Micrococcales;f__Micrococcaceae;g__Rothia	-0.0204039	15
d__Bacteria;p__Entotheonellaeota;c__Entotheonellia;o__Entotheonellales;f__Entotheonellaceae;g__Candidatus_Entotheonella	0.972887	15
d__Bacteria;p__Firmicutes;c__Bacilli;o__Bacillales;f__Bacillaceae;g__Bacillus	0.218549	15
d__Bacteria;p__Gemmatimonadota;c__PAUC43f_marine_benthic_group;o__PAUC43f_marine_benthic_group;f__PAUC43f_marine_benthic_group;g__PAUC43f_marine_benthic_group	1.48602	15
d__Bacteria;p__Bacteroidota;c__Bacteroidia;o__Bacteroidales;f__Muribaculaceae;g__Muribaculaceae	0.602822	14
d__Bacteria;p__Firmicutes;c__Clostridia;o__Oscillospirales;f__[Eubacterium]_coprostanoligenes_group;g__[Eubacterium]_coprostanoligenes_group	0.448083	14
d__Bacteria;p__Fusobacteriota;c__Fusobacteriia;o__Fusobacteriales;f__Fusobacteriaceae;g__Fusobacterium	-1.45929	14
d__Bacteria;p__Actinobacteriota;c__Actinobacteria;o__Micrococcales;__;__	0.673449	13
d__Bacteria;p__Proteobacteria;c__Alphaproteobacteria;o__Rhodobacterales;f__Rhodobacteraceae;g__uncultured	0.978858	13
d__Bacteria;p__Proteobacteria;c__Gammaproteobacteria;o__HOC36;f__HOC36;g__HOC36	1.02848	13
d__Bacteria;p__Firmicutes;c__Negativicutes;o__Veillonellales-Selenomonadales;f__Veillonellaceae;g__Dialister	-0.584722	12
d__Bacteria;p__Campylobacterota;c__Campylobacteria;o__Campylobacterales;f__Campylobacteraceae;g__Campylobacter	-0.663878	11
d__Bacteria;p__Firmicutes;c__Clostridia;o__Oscillospirales;f__Ruminococcaceae;g__Faecalibacterium	0.239823	11
d__Bacteria;p__Proteobacteria;c__Alphaproteobacteria;o__Puniceispirillales;f__EF100-94H03;g__EF100-94H03	0.972535	11
d__Bacteria;p__Proteobacteria;c__Gammaproteobacteria;o__Burkholderiales;f__Comamonadaceae;__	0.544928	11
d__Bacteria;p__Firmicutes;c__Bacilli;o__Erysipelotrichales;f__Erysipelotrichaceae;g__Bulleidia	0.458689	10
d__Bacteria;p__Firmicutes;c__Clostridia;o__Lachnospirales;f__Lachnospiraceae;g__Butyrivibrio	-0.289626	10
d__Bacteria;p__Proteobacteria;c__Alphaproteobacteria;o__Rhizobiales;f__Rhizobiaceae;__	1.0848	10
d__Bacteria;p__Proteobacteria;c__Gammaproteobacteria;o__Burkholderiales;f__Burkholderiaceae;g__Polynucleobacter	0.258392	10
d__Bacteria;p__Bacteroidota;c__Bacteroidia;o__Flavobacteriales;f__Weeksellaceae;g__Cloacibacterium	0.445663	9
d__Bacteria;p__Patescibacteria;c__Saccharimonadia;o__Saccharimonadales;f__Saccharimonadaceae;g__Saccharimonadaceae	0.621769	9
d__Bacteria;p__Synergistota;c__Synergistia;o__Synergistales;f__Synergistaceae;g__Fretibacterium	0.0494427	9
d__Bacteria;p__Actinobacteriota;c__Actinobacteria;o__Bifidobacteriales;f__Bifidobacteriaceae;g__Bifidobacterium	-0.157506	8
d__Bacteria;p__Actinobacteriota;c__Actinobacteria;o__Corynebacteriales;f__Mycobacteriaceae;g__Mycobacterium	0.527244	8
d__Bacteria;p__Firmicutes;__;__;__;__	0.406679	8
d__Bacteria;p__Firmicutes;c__Clostridia;o__Lachnospirales;f__Lachnospiraceae;g__Catonella	-0.380151	8
d__Bacteria;p__Firmicutes;c__Clostridia;o__Peptostreptococcales-Tissierellales;f__Anaerovoracaceae;g__[Eubacterium]_brachy_group	0.500043	8
d__Bacteria;p__Patescibacteria;c__Saccharimonadia;o__Saccharimonadales;f__Saccharimonadaceae;g__TM7x	-0.818681	8
d__Bacteria;p__Proteobacteria;c__Gammaproteobacteria;o__Enterobacterales;f__Pasteurellaceae;g__Actinobacillus	-0.0926893	8
d__Bacteria;p__Actinobacteriota;c__Actinobacteria;o__Propionibacteriales;f__Propionibacteriaceae;g__Cutibacterium	0.849517	7
d__Bacteria;p__Bacteroidota;c__Bacteroidia;o__Bacteroidales;f__Prevotellaceae;g__Alloprevotella	-0.981077	7
d__Bacteria;p__Bacteroidota;c__Bacteroidia;o__Bacteroidales;f__Prevotellaceae;g__Prevotella	-0.377982	7
d__Bacteria;p__Bacteroidota;c__Bacteroidia;o__Bacteroidales;f__Prevotellaceae;g__Prevotella_9	0.625761	7
d__Bacteria;p__Firmicutes;c__Negativicutes;o__Veillonellales-Selenomonadales;f__Veillonellaceae;g__Megasphaera	-0.72943	7
d__Bacteria;p__Firmicutes;c__Negativicutes;o__Veillonellales-Selenomonadales;f__Veillonellaceae;g__Veillonella	0.313208	7
d__Bacteria;p__Spirochaetota;c__Spirochaetia;o__Spirochaetales;f__Spirochaetaceae;g__Sphaerochaeta	0.360565	7
d__Bacteria;p__Firmicutes;c__Bacilli;o__Erysipelotrichales;f__Erysipelotrichaceae;g__Solobacterium	0.545807	6
d__Bacteria;p__Firmicutes;c__Bacilli;o__Lactobacillales;__;__	1.97004	6
d__Bacteria;p__Firmicutes;c__Bacilli;o__Lactobacillales;f__Lactobacillaceae;g__Lactobacillus	0.396216	6
d__Bacteria;p__Firmicutes;c__Clostridia;o__Lachnospirales;f__Lachnospiraceae;g__Blautia	0.580184	6
d__Bacteria;p__Firmicutes;c__Clostridia;o__Oscillospirales;f__Ruminococcaceae;g__Subdoligranulum	0.759385	6
d__Bacteria;p__Patescibacteria;c__Saccharimonadia;o__Saccharimonadales;f__Saccharimonadaceae;g__Candidatus_Saccharimonas	-0.460972	6
d__Bacteria;p__Proteobacteria;c__Gammaproteobacteria;o__Burkholderiales;f__Neisseriaceae;g__Neisseria	-0.177087	6
d__Bacteria;p__Firmicutes;c__Clostridia;o__Clostridia_vadinBB60_group;f__Clostridia_vadinBB60_group;g__Clostridia_vadinBB60_group	0.301024	4
d__Bacteria;p__Patescibacteria;c__Saccharimonadia;o__Saccharimonadales;f__Saccharimonadales;g__Saccharimonadales	1.9036	4
d__Bacteria;p__Proteobacteria;c__Alphaproteobacteria;o__Sphingomonadales;f__Sphingomonadaceae;g__Sphingobium	1.43476	4
d__Bacteria;p__Proteobacteria;c__Gammaproteobacteria;o__Burkholderiales;f__Comamonadaceae;g__Diaphorobacter	1.61613	3
d__Bacteria;p__Proteobacteria;c__Gammaproteobacteria;o__Enterobacterales;f__Pasteurellaceae;g__Haemophilus	-0.0969298	3
d__Bacteria;p__Proteobacteria;c__Gammaproteobacteria;o__Pseudomonadales;f__Moraxellaceae;g__Moraxella	0.185096	3
d__Bacteria;p__Firmicutes;c__Clostridia;o__Peptostreptococcales-Tissierellales;f__Peptostreptococcaceae;g__Peptostreptococcus	1.33687	2
d__Bacteria;p__Firmicutes;c__Negativicutes;o__Veillonellales-Selenomonadales;f__Selenomonadaceae;g__Selenomonas	-0.172673	2
d__Bacteria;p__Bacteroidota;c__Bacteroidia;o__Bacteroidales;f__Porphyromonadaceae;g__Porphyromonas	1.2029	1
d__Bacteria;p__Firmicutes;c__Clostridia;o__Peptostreptococcales-Tissierellales;f__Family_XI;g__Parvimonas	1.32922	1
d__Bacteria;p__Proteobacteria;c__Gammaproteobacteria;o__Enterobacterales;f__Enterobacteriaceae;g__Klebsiella	0.31814	1
d__Bacteria;p__Proteobacteria;c__Gammaproteobacteria;o__Pseudomonadales;f__Moraxellaceae;g__Acinetobacter	1.17063	1
d__Bacteria;p__Proteobacteria;c__Gammaproteobacteria;o__Xanthomonadales;f__Xanthomonadaceae;g__Stenotrophomonas	0.990542	1
Unassigned;__;__;__;__;__	1.65937	0
d__Bacteria;p__Firmicutes;c__Bacilli;o__Lactobacillales;f__Carnobacteriaceae;g__Granulicatella	0.680028	0
d__Bacteria;p__Proteobacteria;c__Gammaproteobacteria;o__Enterobacterales;f__Enterobacteriaceae;g__Escherichia-Shigella	1.14532	0

## Sheet: species
Statistical result of ANCOM
Microbiome	clr	W
d__Bacteria;p__Chloroflexi;c__Dehalococcoidia;o__SAR202_clade;f__SAR202_clade;g__SAR202_clade;__	4.66145	1148
d__Bacteria;p__Chloroflexi;c__Anaerolineae;o__Caldilineales;f__Caldilineaceae;g__uncultured;s__uncultured_Chloroflexus	4.5719	1139
d__Bacteria;p__Actinobacteriota;c__Acidimicrobiia;o__Microtrichales;f__Microtrichaceae;g__Sva0996_marine_group;__	4.18019	1124
d__Bacteria;p__Actinobacteriota;c__Acidimicrobiia;o__Microtrichales;f__Microtrichaceae;g__Sva0996_marine_group;s__uncultured_Acidimicrobiia	4.09058	1120
d__Bacteria;p__Dadabacteria;c__Dadabacteriia;o__Dadabacteriales;f__Dadabacteriales;g__Dadabacteriales;s__uncultured_Desulfovibrionales	4.00499	1117
d__Bacteria;p__Proteobacteria;c__Gammaproteobacteria;o__Pseudomonadales;f__KI89A_clade;g__KI89A_clade;s__uncultured_bacterium	3.86388	1109
d__Bacteria;p__Gemmatimonadota;c__BD2-11_terrestrial_group;o__BD2-11_terrestrial_group;f__BD2-11_terrestrial_group;g__BD2-11_terrestrial_group;s__uncultured_bacterium	3.54358	1094
d__Bacteria;p__Chloroflexi;c__Dehalococcoidia;o__SAR202_clade;f__SAR202_clade;g__SAR202_clade;s__uncultured_deep-sea	3.55767	1090
d__Bacteria;p__Chloroflexi;c__Dehalococcoidia;o__SAR202_clade;f__SAR202_clade;g__SAR202_clade;s__uncultured_Chloroflexus	3.4542	1088
d__Bacteria;p__Nitrospirota;c__Nitrospiria;o__Nitrospirales;f__Nitrospiraceae;g__Nitrospira;s__uncultured_Nitrospirae	3.55705	1074
d__Bacteria;p__Chloroflexi;c__Dehalococcoidia;o__SAR202_clade;f__SAR202_clade;g__SAR202_clade;s__uncultured_bacterium	3.73888	1072
d__Bacteria;p__Acidobacteriota;c__Vicinamibacteria;o__Subgroup_9;f__Subgroup_9;g__Subgroup_9;s__uncultured_Acidobacterium	3.43005	1061
d__Bacteria;p__Bacteroidota;c__Bacteroidia;o__Bacteroidales;f__Prevotellaceae;g__Alloprevotella;__	-3.13149	1049
d__Bacteria;p__Proteobacteria;c__Gammaproteobacteria;o__Steroidobacterales;f__Woeseiaceae;g__JTB255_marine_benthic_group;s__uncultured_gamma	3.39616	1049
d__Bacteria;p__Proteobacteria;c__Gammaproteobacteria;o__Nitrosococcales;f__Nitrosococcaceae;g__AqS1;s__uncultured_bacterium	3.3383	1048
d__Bacteria;p__Proteobacteria;c__Gammaproteobacteria;o__Pseudomonadales;f__KI89A_clade;g__KI89A_clade;__	3.09546	1032
d__Bacteria;p__Poribacteria;c__Poribacteria;o__Poribacteria;f__Poribacteria;g__Poribacteria;__	3.08033	1031
d__Bacteria;p__Chloroflexi;c__Dehalococcoidia;o__SAR202_clade;f__SAR202_clade;g__SAR202_clade;s__uncultured_Thermomicrobium	3.00717	1018
d__Bacteria;p__Chloroflexi;c__Anaerolineae;o__SBR1031;f__A4b;g__A4b;s__uncultured_Chloroflexus	2.95172	1011
d__Bacteria;p__Proteobacteria;c__Alphaproteobacteria;o__Defluviicoccales;f__uncultured;g__uncultured;s__uncultured_bacterium	3.02005	1009
d__Bacteria;p__Chloroflexi;c__Dehalococcoidia;o__SAR202_clade;f__SAR202_clade;g__SAR202_clade;s__uncultured_Chloroflexi	3.1819	1004
d__Bacteria;p__Acidobacteriota;c__Vicinamibacteria;o__Vicinamibacterales;f__uncultured;g__uncultured;s__uncultured_bacterium	3.02725	1003
d__Bacteria;p__Myxococcota;c__bacteriap25;o__bacteriap25;f__bacteriap25;g__bacteriap25;s__uncultured_microorganism	2.95552	1003
d__Bacteria;p__Chloroflexi;c__Dehalococcoidia;o__S085;f__S085;g__S085;s__uncultured_Chloroflexus	2.7385	988
d__Bacteria;p__Proteobacteria;c__Gammaproteobacteria;__;__;__;__	2.97803	979
d__Bacteria;p__Proteobacteria;c__Gammaproteobacteria;o__EPR3968-O8a-Bc78;f__EPR3968-O8a-Bc78;g__EPR3968-O8a-Bc78;__	2.9396	976
d__Bacteria;p__Proteobacteria;c__Gammaproteobacteria;o__Nitrosococcales;f__Nitrosococcaceae;g__AqS1;__	3.13078	975
d__Bacteria;p__Actinobacteriota;c__Acidimicrobiia;o__Microtrichales;f__Microtrichaceae;g__Sva0996_marine_group;s__uncultured_microorganism	2.79868	970
d__Bacteria;p__Actinobacteriota;c__Acidimicrobiia;o__Microtrichales;f__Microtrichaceae;g__Sva0996_marine_group;s__uncultured_bacterium	3.02613	968
d__Bacteria;p__Poribacteria;c__Poribacteria;o__Poribacteria;f__Poribacteria;g__Poribacteria;s__uncultured_Poribacteria	2.75296	953
d__Bacteria;p__Nitrospinota;c__P9X2b3D02;o__P9X2b3D02;f__P9X2b3D02;g__P9X2b3D02;s__uncultured_bacterium	2.61351	950
d__Bacteria;p__Entotheonellaeota;c__Entotheonellia;o__Entotheonellales;f__Entotheonellaceae;g__Entotheonellaceae;s__uncultured_delta	2.87656	945
d__Bacteria;p__Acidobacteriota;c__Subgroup_21;o__Subgroup_21;f__Subgroup_21;g__Subgroup_21;s__uncultured_bacterium	2.66649	930
d__Bacteria;p__Poribacteria;c__Poribacteria;o__Poribacteria;f__Poribacteria;g__Poribacteria;s__Candidatus_Poribacteria	2.60927	928
d__Bacteria;p__Myxococcota;c__bacteriap25;o__bacteriap25;f__bacteriap25;g__bacteriap25;s__uncultured_bacterium	2.7071	922
d__Bacteria;p__Proteobacteria;c__Alphaproteobacteria;o__AT-s3-44;f__AT-s3-44;g__AT-s3-44;s__uncultured_bacterium	2.25014	904
d__Bacteria;p__PAUC34f;c__PAUC34f;o__PAUC34f;f__PAUC34f;g__PAUC34f;__	2.3435	862
d__Bacteria;p__Chloroflexi;c__Dehalococcoidia;o__SAR202_clade;f__SAR202_clade;g__SAR202_clade;s__uncultured_gamma	2.23889	860
d__Bacteria;p__Acidobacteriota;c__Thermoanaerobaculia;o__Thermoanaerobaculales;f__Thermoanaerobaculaceae;g__Subgroup_10;__	2.39496	845
d__Bacteria;p__Proteobacteria;c__Gammaproteobacteria;o__JTB23;f__JTB23;g__JTB23;s__uncultured_gamma	2.41313	801
d__Bacteria;p__Actinobacteriota;c__Acidimicrobiia;o__Actinomarinales;f__uncultured;g__uncultured;s__uncultured_actinobacterium	2.68355	742
d__Bacteria;p__Poribacteria;c__Poribacteria;o__Poribacteria;f__Poribacteria;g__Poribacteria;s__uncultured_Planctomycetales	2.0284	731
d__Bacteria;p__Chloroflexi;c__Dehalococcoidia;o__SAR202_clade;f__SAR202_clade;g__SAR202_clade;s__uncultured_sponge	1.67414	532
d__Bacteria;p__Chloroflexi;c__TK30;o__TK30;f__TK30;g__TK30;s__uncultured_bacterium	2.15652	490
d__Bacteria;p__Acidobacteriota;c__Subgroup_11;o__Subgroup_11;f__Subgroup_11;g__Subgroup_11;s__uncultured_bacterium	2.53845	484
d__Bacteria;p__Proteobacteria;c__Alphaproteobacteria;__;__;__;__	1.99945	478
d__Bacteria;p__Verrucomicrobiota;c__Verrucomicrobiae;o__Opitutales;f__Puniceicoccaceae;g__Cerasicoccus;__	1.96293	476
d__Bacteria;p__Proteobacteria;c__Gammaproteobacteria;o__JTB23;f__JTB23;g__JTB23;__	2.05343	427
d__Bacteria;p__Poribacteria;c__Poribacteria;o__Poribacteria;f__Poribacteria;g__Poribacteria;s__uncultured_bacterium	1.96997	425
d__Bacteria;p__Proteobacteria;c__Gammaproteobacteria;o__Nitrosococcales;f__Nitrosococcaceae;g__FS142-36B-02;s__uncultured_bacterium	1.97193	378
d__Bacteria;__;__;__;__;__;__	1.31814	325
d__Bacteria;p__Proteobacteria;c__Alphaproteobacteria;o__Rhodobacterales;f__Rhodobacteraceae;__;__	1.78373	254
d__Bacteria;p__Dadabacteria;c__Dadabacteriia;o__Dadabacteriales;f__Dadabacteriales;g__Dadabacteriales;__	2.16978	232
d__Bacteria;p__Bacteroidota;c__Bacteroidia;o__Flavobacteriales;f__Flavobacteriaceae;g__Capnocytophaga;s__Capnocytophaga_gingivalis	-2.54581	106
d__Bacteria;p__Firmicutes;c__Clostridia;o__Peptostreptococcales-Tissierellales;f__Peptostreptococcaceae;g__[Eubacterium]_yurii_group;s__uncultured_bacterium	-1.41628	103
d__Bacteria;p__Proteobacteria;c__Alphaproteobacteria;o__Defluviicoccales;f__uncultured;g__uncultured;__	2.28812	89
d__Bacteria;p__Chloroflexi;c__TK17;o__TK17;f__TK17;g__TK17;s__uncultured_Chloroflexi	2.1206	85
d__Bacteria;p__Firmicutes;c__Clostridia;o__Lachnospirales;f__Lachnospiraceae;g__Lachnoanaerobaculum;s__uncultured_bacterium	-2.18594	82
d__Bacteria;p__Bacteroidota;c__Bacteroidia;o__Bacteroidales;f__Prevotellaceae;g__Prevotella;s__Prevotella_shahii	-1.82898	80
d__Bacteria;p__Bacteroidota;c__Bacteroidia;o__Bacteroidales;f__Prevotellaceae;g__Prevotella;s__Prevotella_loescheii	-1.48342	79
d__Bacteria;p__Bacteroidota;c__Bacteroidia;o__Bacteroidales;f__Paludibacteraceae;g__F0058;s__uncultured_bacterium	-1.2429	76
d__Bacteria;p__Proteobacteria;c__Gammaproteobacteria;o__Burkholderiales;f__Neisseriaceae;g__Eikenella;s__uncultured_bacterium	-0.997462	71
d__Bacteria;p__Actinobacteriota;c__Actinobacteria;o__Corynebacteriales;f__Corynebacteriaceae;g__Corynebacterium;s__Corynebacterium_matruchotii	-0.846818	69
d__Bacteria;p__Proteobacteria;c__Gammaproteobacteria;o__Burkholderiales;f__Neisseriaceae;__;__	-0.775164	68
d__Bacteria;p__Actinobacteriota;c__Coriobacteriia;o__Coriobacteriales;f__Atopobiaceae;g__Atopobium;s__uncultured_bacterium	-2.26625	67
d__Bacteria;p__Bacteroidota;c__Bacteroidia;o__Bacteroidales;f__Porphyromonadaceae;g__Porphyromonas;s__Porphyromonas_pasteri	2.46205	64
d__Bacteria;p__Acidobacteriota;c__Acidobacteriae;o__PAUC26f;f__PAUC26f;g__PAUC26f;s__uncultured_bacterium	1.64958	63
d__Bacteria;p__Firmicutes;c__Clostridia;o__Peptostreptococcales-Tissierellales;f__Anaerovoracaceae;g__[Eubacterium]_nodatum_group;s__[Eubacterium]_nodatum	-0.781356	63
d__Bacteria;p__Spirochaetota;c__Spirochaetia;o__Spirochaetales;f__Spirochaetaceae;g__Spirochaeta;s__uncultured_Spirochaetes	2.16446	63
d__Bacteria;p__Actinobacteriota;c__Actinobacteria;o__Bifidobacteriales;f__Bifidobacteriaceae;g__Bifidobacterium;s__Bifidobacterium_animalis	-0.773862	62
d__Bacteria;p__Bacteroidota;c__Bacteroidia;o__Bacteroidales;f__Rikenellaceae;g__Rikenellaceae_RC9_gut_group;s__Bacteroidales_oral	-0.677633	60
d__Bacteria;p__Bacteroidota;c__Bacteroidia;o__Bacteroidales;f__Porphyromonadaceae;g__Porphyromonas;s__Porphyromonas_uenonis	-0.613794	59
d__Bacteria;p__Bacteroidota;c__Rhodothermia;o__Rhodothermales;f__Rhodothermaceae;g__uncultured;__	1.49242	59
d__Bacteria;p__Firmicutes;c__Clostridia;o__Lachnospirales;f__Lachnospiraceae;g__Johnsonella;s__uncultured_bacterium	-0.875705	59
d__Bacteria;p__Firmicutes;c__Clostridia;o__Peptostreptococcales-Tissierellales;f__Peptostreptococcaceae;g__Filifactor;__	-0.854073	59
d__Bacteria;p__Actinobacteriota;c__Coriobacteriia;o__Coriobacteriales;f__Eggerthellaceae;g__Cryptobacterium;__	-0.563089	58
d__Bacteria;p__Bacteroidota;c__Bacteroidia;o__Bacteroidales;f__Prevotellaceae;g__Prevotella_7;s__Prevotella_enoeca	-0.603371	58
d__Bacteria;p__Firmicutes;c__Bacilli;o__Lactobacillales;f__Lactobacillaceae;g__Lactobacillus;s__Lactobacillus_gasseri	-0.640756	58
d__Bacteria;p__Firmicutes;c__Bacilli;o__Lactobacillales;f__Lactobacillaceae;g__Ligilactobacillus;__	-0.667458	58
d__Bacteria;p__Firmicutes;c__Bacilli;o__Mycoplasmatales;f__Mycoplasmataceae;g__Mycoplasma;s__Metamycoplasma_orale	-0.62972	58
d__Bacteria;p__Proteobacteria;c__Gammaproteobacteria;o__Burkholderiales;f__Neisseriaceae;g__Alysiella;s__uncultured_bacterium	-0.744274	58
d__Bacteria;p__Proteobacteria;c__Gammaproteobacteria;o__Burkholderiales;f__Neisseriaceae;g__Neisseria;s__Neisseria_oralis	-0.964712	58
d__Bacteria;p__Spirochaetota;c__Spirochaetia;o__Spirochaetales;f__Spirochaetaceae;g__Treponema;s__Treponema_refringens	-0.662564	58
d__Bacteria;p__Actinobacteriota;c__Coriobacteriia;o__Coriobacteriales;f__Atopobiaceae;g__Atopobium;s__uncultured_Actinomyces	-0.595498	57
d__Bacteria;p__Bacteroidota;c__Bacteroidia;o__Bacteroidales;f__Prevotellaceae;g__Prevotella;s__Prevotella_aurantiaca	-1.17362	57
d__Bacteria;p__Firmicutes;c__Clostridia;o__Clostridiales;f__Clostridiaceae;g__Clostridium_sensu_stricto_1;s__Clostridium_perfringens	-0.804772	57
d__Bacteria;p__Firmicutes;c__Clostridia;o__Lachnospirales;f__Lachnospiraceae;g__Howardella;s__Catonella_sp.	-0.456119	57
d__Bacteria;p__Firmicutes;c__Clostridia;o__Lachnospirales;f__Lachnospiraceae;g__Johnsonella;s__uncultured_Lachnospiraceae	-0.530985	57
d__Bacteria;p__Firmicutes;c__Clostridia;o__Peptostreptococcales-Tissierellales;f__Anaerovoracaceae;g__Amnipila;__	-0.738325	57
d__Bacteria;p__Patescibacteria;c__Saccharimonadia;o__Saccharimonadales;f__Saccharimonadaceae;g__Candidatus_Saccharimonas;s__TM7_phylum	-0.587418	57
d__Bacteria;p__Proteobacteria;c__Gammaproteobacteria;o__Burkholderiales;f__Neisseriaceae;g__Eikenella;__	-0.662057	57
d__Bacteria;p__Acidobacteriota;c__Acidobacteriae;o__Bryobacterales;f__Bryobacteraceae;g__Bryobacter;__	-0.444551	56
d__Bacteria;p__Actinobacteriota;c__Actinobacteria;o__Actinomycetales;f__Actinomycetaceae;g__Actinomyces;s__Schaalia_cardiffensis	-0.523263	56
d__Bacteria;p__Actinobacteriota;c__Actinobacteria;o__Propionibacteriales;f__Propionibacteriaceae;g__Pseudopropionibacterium;s__uncultured_bacterium	-0.464134	56
d__Bacteria;p__Actinobacteriota;c__Coriobacteriia;o__Coriobacteriales;f__Eggerthellaceae;g__Eggerthella;s__uncultured_bacterium	-0.477403	56
d__Bacteria;p__Bacteroidota;c__Bacteroidia;o__Bacteroidales;f__Bacteroidaceae;g__Bacteroides;s__Bacteroides_thetaiotaomicron	-0.569705	56
d__Bacteria;p__Bacteroidota;c__Bacteroidia;o__Bacteroidales;f__Prevotellaceae;g__Prevotella_7;s__Prevotella_genomosp.	-0.437286	56
d__Bacteria;p__Firmicutes;c__Bacilli;o__Lactobacillales;f__Lactobacillaceae;g__Weissella;__	-0.468106	56
d__Bacteria;p__Proteobacteria;c__Gammaproteobacteria;o__Burkholderiales;f__MWH-UniP1_aquatic_group;g__MWH-UniP1_aquatic_group;__	-0.441676	56
d__Bacteria;p__Proteobacteria;c__Gammaproteobacteria;o__Enterobacterales;f__Morganellaceae;g__Providencia;__	-0.413969	56
d__Bacteria;p__Spirochaetota;c__Spirochaetia;o__Spirochaetales;f__Spirochaetaceae;g__Treponema;s__Treponema_vincentii	-0.944392	56
d__Bacteria;p__Acidobacteriota;c__Acidobacteriae;o__Solibacterales;f__Solibacteraceae;g__Candidatus_Solibacter;s__uncultured_bacterium	-0.371529	55
d__Bacteria;p__Acidobacteriota;c__Acidobacteriae;o__Subgroup_2;f__Subgroup_2;g__Subgroup_2;s__uncultured_Holophaga	-0.345735	55
d__Bacteria;p__Acidobacteriota;c__Acidobacteriae;o__Subgroup_2;f__Subgroup_2;g__Subgroup_2;s__uncultured_bacterium	-0.351299	55
d__Bacteria;p__Actinobacteriota;c__Actinobacteria;o__Actinomycetales;f__Actinomycetaceae;g__F0332;s__uncultured_bacterium	-0.418359	55
d__Bacteria;p__Actinobacteriota;c__Actinobacteria;o__Bifidobacteriales;f__Bifidobacteriaceae;g__Aeriscardovia;s__Bifidobacteriaceae_genomosp.	-0.50552	55
d__Bacteria;p__Actinobacteriota;c__Actinobacteria;o__Micrococcales;f__Micrococcaceae;g__Rothia;s__Actinomyces_sp.	-0.387341	55
d__Bacteria;p__Actinobacteriota;c__Coriobacteriia;o__Coriobacteriales;f__Atopobiaceae;g__Atopobium;s__Atopobium_sp.	-0.385088	55
d__Bacteria;p__Bacteroidota;c__Bacteroidia;o__Bacteroidales;f__Prevotellaceae;__;__	-1.00473	55
d__Bacteria;p__Bacteroidota;c__Bacteroidia;o__Bacteroidales;f__Prevotellaceae;g__Prevotella_7;s__Prevotella_histicola	-0.848106	55
d__Bacteria;p__Bacteroidota;c__Bacteroidia;o__Bacteroidales;f__Tannerellaceae;g__Tannerella;__	-0.468106	55
d__Bacteria;p__Bacteroidota;c__Bacteroidia;o__Flavobacteriales;f__Flavobacteriaceae;g__Flavobacterium;s__uncultured_prokaryote	-0.628502	55
d__Bacteria;p__Bacteroidota;c__Bacteroidia;o__Sphingobacteriales;__;__;__	-0.418359	55
d__Bacteria;p__Chloroflexi;c__Anaerolineae;o__Anaerolineales;f__Anaerolineaceae;g__Flexilinea;s__Anaerolineaceae_bacterium	-0.364568	55
d__Bacteria;p__Chloroflexi;c__Ktedonobacteria;o__Ktedonobacterales;f__Ktedonobacteraceae;g__FCPS473;s__uncultured_bacterium	-0.345735	55
d__Bacteria;p__Firmicutes;c__Bacilli;o__Acholeplasmatales;f__Acholeplasmataceae;g__Acholeplasma;s__Acholeplasma_sp.	-0.395301	55
d__Bacteria;p__Firmicutes;c__Bacilli;o__Lactobacillales;f__Lactobacillaceae;g__Lactobacillus;s__Lactobacillus_porci	-0.345735	55
d__Bacteria;p__Firmicutes;c__Bacilli;o__Staphylococcales;f__Gemellaceae;g__Gemella;s__Gemella_asaccharolytica	-0.406372	55
d__Bacteria;p__Firmicutes;c__Clostridia;o__Lachnospirales;f__Lachnospiraceae;g__Blautia;s__Blautia_sp.	-0.382706	55
d__Bacteria;p__Firmicutes;c__Clostridia;o__Oscillospirales;f__Oscillospiraceae;g__UCG-005;s__gut_metagenome	-0.351299	55
d__Bacteria;p__Firmicutes;c__Clostridia;o__Peptococcales;f__Peptococcaceae;g__Peptococcus;s__Peptococcus_sp.	-0.382706	55
d__Bacteria;p__Firmicutes;c__Clostridia;o__Peptostreptococcales-Tissierellales;f__Family_XI;g__Peptoniphilus;s__Peptoniphilus_coxii	-0.423267	55
d__Bacteria;p__Firmicutes;c__Clostridia;o__Peptostreptococcales-Tissierellales;f__Family_XI;g__W5053;s__Peptostreptococcaceae_bacterium	-0.417304	55
d__Bacteria;p__Firmicutes;c__Negativicutes;o__Veillonellales-Selenomonadales;f__Selenomonadaceae;g__Centipeda;s__uncultured_bacterium	-0.876057	55
d__Bacteria;p__Fusobacteriota;c__Fusobacteriia;o__Fusobacteriales;f__Fusobacteriaceae;g__Fusobacterium;s__Fusobacterium_varium	-0.583154	55
d__Bacteria;p__Planctomycetota;c__Planctomycetes;o__Isosphaerales;f__Isosphaeraceae;g__Aquisphaera;__	-0.364568	55
d__Bacteria;p__Proteobacteria;c__Alphaproteobacteria;o__Elsterales;f__uncultured;g__uncultured;s__uncultured_Stella	-0.364568	55
d__Bacteria;p__Proteobacteria;c__Gammaproteobacteria;o__Diplorickettsiales;f__Diplorickettsiaceae;g__uncultured;s__metagenome	-0.374616	55
d__Bacteria;p__Proteobacteria;c__Gammaproteobacteria;o__Enterobacterales;__;__;__	-0.387341	55
d__Bacteria;p__Proteobacteria;c__Gammaproteobacteria;o__Gammaproteobacteria_Incertae_Sedis;f__Unknown_Family;g__Acidibacter;s__metagenome	-0.345735	55
d__Bacteria;p__Proteobacteria;c__Gammaproteobacteria;o__Legionellales;f__Legionellaceae;g__Legionella;__	-0.374616	55
d__Bacteria;p__Verrucomicrobiota;c__Verrucomicrobiae;o__uncultured;f__uncultured;g__uncultured;s__uncultured_Opitutae	-0.469042	55
d__Bacteria;p__Actinobacteriota;c__Actinobacteria;o__Actinomycetales;f__Actinomycetaceae;g__Actinomyces;s__Actinomyces_dentalis	-0.612165	54
d__Bacteria;p__Bacteroidota;c__Bacteroidia;o__Bacteroidales;f__Prevotellaceae;g__Prevotellaceae_UCG-004;s__uncultured_bacterium	-0.481029	54
d__Bacteria;p__Firmicutes;c__Bacilli;o__Lactobacillales;f__Enterococcaceae;g__Enterococcus;__	-1.6601	54
d__Bacteria;p__Firmicutes;c__Bacilli;o__Lactobacillales;f__Lactobacillaceae;g__Lacticaseibacillus;__	-0.703764	54
d__Bacteria;p__Firmicutes;c__Bacilli;o__Lactobacillales;f__Lactobacillaceae;g__Limosilactobacillus;s__Lactobacillus_fermentum	-1.08386	54
d__Bacteria;p__Firmicutes;c__Bacilli;o__Lactobacillales;f__Streptococcaceae;g__Streptococcus;s__Streptococcus_intermedius	-0.440468	54
d__Bacteria;p__Firmicutes;c__Bacilli;o__RF39;f__RF39;g__RF39;s__Firmicutes_oral	-0.493016	54
d__Bacteria;p__Firmicutes;c__Clostridia;o__Lachnospirales;f__Defluviitaleaceae;g__Defluviitaleaceae_UCG-011;s__Lachnospiraceae_bacterium	-0.568079	54
d__Bacteria;p__Firmicutes;c__Clostridia;o__Lachnospirales;f__Lachnospiraceae;g__Oribacterium;__	-0.842683	54
d__Bacteria;p__Firmicutes;c__Clostridia;o__Oscillospirales;f__UCG-010;g__UCG-010;s__uncultured_rumen	-0.339312	54
d__Bacteria;p__Firmicutes;c__Clostridia;o__Peptostreptococcales-Tissierellales;f__Family_XI;g__Peptoniphilus;s__uncultured_organism	-0.374616	54
d__Bacteria;p__Firmicutes;c__Negativicutes;o__Veillonellales-Selenomonadales;f__Selenomonadaceae;g__Selenomonas;s__Selenomonas_genomosp.	-0.368193	54
d__Bacteria;p__Proteobacteria;c__Alphaproteobacteria;o__AT-s3-44;f__AT-s3-44;g__AT-s3-44;__	-0.339312	54
d__Bacteria;p__Proteobacteria;c__Gammaproteobacteria;o__Pseudomonadales;f__Pseudomonadaceae;g__Pseudomonas;s__Pseudomonas_formosensis	-0.331716	54
d__Bacteria;p__Proteobacteria;c__Gammaproteobacteria;o__Pseudomonadales;f__Thioglobaceae;g__SUP05_cluster;__	-0.421372	54
d__Bacteria;p__Verrucomicrobiota;c__Chlamydiae;o__Chlamydiales;f__Chlamydiaceae;__;__	-0.331716	54
d__Bacteria;p__Actinobacteriota;c__Actinobacteria;o__Actinomycetales;f__Actinomycetaceae;g__Actinomyces;s__Actinomyces_gerencseriae	-0.38018	53
d__Bacteria;p__Actinobacteriota;c__Actinobacteria;o__Corynebacteriales;f__Corynebacteriaceae;g__Corynebacterium;s__Corynebacterium_kroppenstedtii	-0.364568	53
d__Bacteria;p__Actinobacteriota;c__Actinobacteria;o__Kineosporiales;f__Kineosporiaceae;g__Pseudokineococcus;__	-0.351299	53
d__Bacteria;p__Bacteroidota;c__Bacteroidia;o__Bacteroidales;f__Bacteroidaceae;g__Bacteroides;s__Bacteroides_barnesiae	-0.377491	53
d__Bacteria;p__Bacteroidota;c__Bacteroidia;o__Bacteroidales;f__Porphyromonadaceae;g__Porphyromonas;s__uncultured_Porphyromonas	-0.368193	53
d__Bacteria;p__Bacteroidota;c__Bacteroidia;o__Bacteroidales;f__Prevotellaceae;g__Prevotella;s__Prevotella_micans	-0.696568	53
d__Bacteria;p__Bacteroidota;c__Bacteroidia;o__Bacteroidales;f__Prevotellaceae;g__Prevotella;s__uncultured_organism	-0.867082	53
d__Bacteria;p__Bacteroidota;c__Bacteroidia;o__Bacteroidales;f__Rikenellaceae;g__Rikenellaceae_RC9_gut_group;s__uncultured_eubacterium	-0.345735	53
d__Bacteria;p__Bacteroidota;c__Bacteroidia;o__Bacteroidales;f__Tannerellaceae;__;__	-0.339312	53
d__Bacteria;p__Bacteroidota;c__Bacteroidia;o__Bacteroidales;f__p-2534-18B5_gut_group;g__p-2534-18B5_gut_group;__	-0.345735	53
d__Bacteria;p__Bacteroidota;c__Bacteroidia;o__Sphingobacteriales;f__NS11-12_marine_group;g__NS11-12_marine_group;s__uncultured_Flexibacteraceae	-0.364568	53
d__Bacteria;p__Bacteroidota;c__Bacteroidia;o__Sphingobacteriales;f__NS11-12_marine_group;g__NS11-12_marine_group;s__uncultured_bacterium	-0.371529	53
d__Bacteria;p__Campylobacterota;c__Campylobacteria;o__Campylobacterales;f__Campylobacteraceae;g__Campylobacter;s__Campylobacter_gracilis	-0.345735	53
d__Bacteria;p__Cyanobacteria;c__Cyanobacteriia;o__Chloroplast;f__Chloroplast;g__Chloroplast;s__Phytophthora_lateralis	-0.374616	53
d__Bacteria;p__Cyanobacteria;c__Vampirivibrionia;o__Obscuribacterales;f__Obscuribacteraceae;g__Candidatus_Obscuribacter;__	-0.38018	53
d__Bacteria;p__Desulfobacterota;c__Desulfovibrionia;o__Desulfovibrionales;f__Desulfovibrionaceae;g__Bilophila;__	-0.339312	53
d__Bacteria;p__Desulfobacterota;c__Desulfovibrionia;o__Desulfovibrionales;f__Desulfovibrionaceae;g__Mailhella;s__Desulfovibrio_sp.	-0.38018	53
d__Bacteria;p__Firmicutes;c__Bacilli;o__Erysipelotrichales;f__Erysipelatoclostridiaceae;g__Eggerthia;s__Eggerthia_catenaformis	-0.387341	53
d__Bacteria;p__Firmicutes;c__Bacilli;o__Lactobacillales;f__Streptococcaceae;g__Streptococcus;s__Streptococcus_sanguinis	-0.393449	53
d__Bacteria;p__Firmicutes;c__Clostridia;o__Christensenellales;f__Christensenellaceae;g__Christensenellaceae_R-7_group;s__unidentified	-0.356207	53
d__Bacteria;p__Firmicutes;c__Clostridia;o__Lachnospirales;f__Lachnospiraceae;g__Lachnoclostridium;s__[Clostridium]_aldenense	-0.391511	53
d__Bacteria;p__Firmicutes;c__Clostridia;o__Lachnospirales;f__Lachnospiraceae;g__Oribacterium;s__uncultured_Lachnospiraceae	-0.38018	53
d__Bacteria;p__Firmicutes;c__Clostridia;o__Oscillospirales;f__Oscillospiraceae;g__Colidextribacter;__	-0.339312	53
d__Bacteria;p__Firmicutes;c__Clostridia;o__Oscillospirales;f__Oscillospiraceae;g__UCG-005;s__uncultured_bacterium	-0.339312	53
d__Bacteria;p__Firmicutes;c__Clostridia;o__Oscillospirales;f__Oscillospiraceae;g__UCG-005;s__uncultured_organism	-0.356207	53
d__Bacteria;p__Firmicutes;c__Clostridia;o__Oscillospirales;f__Oscillospirales;g__Hydrogenoanaerobacterium;s__uncultured_bacterium	-0.368193	53
d__Bacteria;p__Firmicutes;c__Clostridia;o__Peptostreptococcales-Tissierellales;f__Anaerovoracaceae;g__Family_XIII_UCG-001;__	-0.412795	53
d__Bacteria;p__Firmicutes;c__Clostridia;o__Peptostreptococcales-Tissierellales;f__Family_XI;g__Parvimonas;s__Peptostreptococcaceae_bacterium	-0.345735	53
d__Bacteria;p__Firmicutes;c__Negativicutes;o__Acidaminococcales;f__Acidaminococcaceae;g__Acidaminococcus;s__Acidaminococcus_sp.	-0.351299	53
d__Bacteria;p__Firmicutes;c__Negativicutes;o__Acidaminococcales;f__Acidaminococcaceae;g__Succiniclasticum;s__uncultured_rumen	-0.364568	53
d__Bacteria;p__Firmicutes;c__Negativicutes;o__Veillonellales-Selenomonadales;f__Veillonellaceae;g__Dialister;s__Dialister_sp.	-0.371529	53
d__Bacteria;p__Firmicutes;c__Negativicutes;o__Veillonellales-Selenomonadales;f__Veillonellaceae;g__Dialister;s__Veillonellaceae_bacterium	-0.364568	53
d__Bacteria;p__Fusobacteriota;c__Fusobacteriia;o__Fusobacteriales;f__Leptotrichiaceae;g__Leptotrichia;s__Leptotrichia_goodfellowii	-0.382706	53
d__Bacteria;p__Fusobacteriota;c__Fusobacteriia;o__Fusobacteriales;f__Leptotrichiaceae;g__Leptotrichia;s__Leptotrichia_trevisanii	-0.403497	53
d__Bacteria;p__Fusobacteriota;c__Fusobacteriia;o__Fusobacteriales;f__Leptotrichiaceae;g__Leptotrichia;s__Leptotrichia_wadei	-0.954239	53
d__Bacteria;p__Fusobacteriota;c__Fusobacteriia;o__Fusobacteriales;f__Leptotrichiaceae;g__Leptotrichia;s__uncultured_Leptotrichia	-0.387341	53
d__Bacteria;p__Fusobacteriota;c__Fusobacteriia;o__Fusobacteriales;f__Leptotrichiaceae;g__Streptobacillus;s__uncultured_bacterium	-0.385088	53
d__Bacteria;p__Patescibacteria;c__Saccharimonadia;o__Saccharimonadales;f__Saccharimonadaceae;g__TM7x;__	-0.351299	53
d__Bacteria;p__Proteobacteria;c__Alphaproteobacteria;o__Rickettsiales;f__Mitochondria;g__Mitochondria;__	-0.322418	53
d__Bacteria;p__Proteobacteria;c__Alphaproteobacteria;o__SAR11_clade;f__Clade_II;g__Clade_II;__	-0.40496	53
d__Bacteria;p__Proteobacteria;c__Gammaproteobacteria;o__Burkholderiales;f__Neisseriaceae;g__Kingella;s__uncultured_Kingella	-0.364568	53
d__Bacteria;p__Proteobacteria;c__Gammaproteobacteria;o__Enterobacterales;f__Morganellaceae;g__Proteus;__	-0.339312	53
d__Bacteria;p__Proteobacteria;c__Gammaproteobacteria;o__Enterobacterales;f__Pasteurellaceae;g__Aggregatibacter;s__Aggregatibacter_aphrophilus	-0.407738	53
d__Bacteria;p__Proteobacteria;c__Gammaproteobacteria;o__Xanthomonadales;f__Xanthomonadaceae;g__Thermomonas;s__uncultured_bacterium	-0.415111	53
d__Bacteria;p__Synergistota;c__Synergistia;o__Synergistales;f__Synergistaceae;g__Fretibacterium;s__uncultured_Synergistetes	-0.38018	53
d__Bacteria;p__Synergistota;c__Synergistia;o__Synergistales;f__Synergistaceae;g__Jonquetella;s__Jonquetella_anthropi	-0.364568	53
d__Bacteria;p__Verrucomicrobiota;c__Verrucomicrobiae;o__Chthoniobacterales;f__Chthoniobacteraceae;g__Chthoniobacter;s__uncultured_bacterium	-0.415111	53
d__Bacteria;p__Actinobacteriota;c__Actinobacteria;o__Actinomycetales;f__Actinomycetaceae;g__Actinomyces;s__Actinomyces_israelii	-0.413969	52
d__Bacteria;p__Actinobacteriota;c__Actinobacteria;o__Frankiales;f__Sporichthyaceae;__;__	-0.389478	52
d__Bacteria;p__Actinobacteriota;c__Actinobacteria;o__Frankiales;f__Sporichthyaceae;g__Candidatus_Planktophila;s__Candidatus_Planktophila	-0.449273	52
d__Bacteria;p__Actinobacteriota;c__Actinobacteria;o__Frankiales;f__Sporichthyaceae;g__Sporichthyaceae;__	-0.391511	52
d__Bacteria;p__Actinobacteriota;c__Actinobacteria;o__Frankiales;f__Sporichthyaceae;g__hgcI_clade;s__Candidatus_Nanopelagicus	-0.377491	52
d__Bacteria;p__Actinobacteriota;c__Actinobacteria;o__Frankiales;f__Sporichthyaceae;g__hgcI_clade;s__uncultured_Clavibacter	-0.322418	52
d__Bacteria;p__Actinobacteriota;c__Actinobacteria;o__Micrococcales;f__Demequinaceae;__;__	-0.382706	52
d__Bacteria;p__Actinobacteriota;c__Actinobacteria;o__Micrococcales;f__Micrococcaceae;g__Rothia;s__uncultured_bacterium	-0.377491	52
d__Bacteria;p__Actinobacteriota;c__MB-A2-108;o__MB-A2-108;f__MB-A2-108;g__MB-A2-108;s__metagenome	-0.322418	52
d__Bacteria;p__Bacteroidota;c__Bacteroidia;o__Bacteroidales;f__Porphyromonadaceae;g__Porphyromonas;s__Porphyromonas_gulae	-0.310431	52
d__Bacteria;p__Bacteroidota;c__Bacteroidia;o__Bacteroidales;f__Prevotellaceae;g__Prevotella;s__gut_metagenome	-0.331716	52
d__Bacteria;p__Bacteroidota;c__Bacteroidia;o__Bacteroidales;f__Prevotellaceae;g__Prevotellaceae_NK3B31_group;__	-0.345735	52
d__Bacteria;p__Bacteroidota;c__Bacteroidia;o__Bacteroidales;f__Prevotellaceae;g__Prevotellaceae_NK3B31_group;s__uncultured_Prevotella	-0.387341	52
d__Bacteria;p__Bacteroidota;c__Bacteroidia;o__Bacteroidales;f__Prevotellaceae;g__Prevotellaceae_UCG-003;s__uncultured_bacterium	-0.339312	52
d__Bacteria;p__Bacteroidota;c__Bacteroidia;o__Chitinophagales;f__Chitinophagaceae;__;__	-0.331716	52
d__Bacteria;p__Campylobacterota;c__Campylobacteria;o__Campylobacterales;__;__;__	-0.331716	52
d__Bacteria;p__Campylobacterota;c__Campylobacteria;o__Campylobacterales;f__Campylobacteraceae;g__Campylobacter;s__Campylobacter_showae	-0.310431	52
d__Bacteria;p__Chloroflexi;c__Anaerolineae;o__Anaerolineales;f__Anaerolineaceae;g__uncultured;__	-0.331716	52
d__Bacteria;p__Cyanobacteria;c__Cyanobacteriia;o__Synechococcales;f__Cyanobiaceae;g__Cyanobium_PCC-6307;s__bacterium_enrichment	-0.374616	52
d__Bacteria;p__Cyanobacteria;c__Cyanobacteriia;o__Synechococcales;f__Cyanobiaceae;g__Cyanobium_PCC-6307;s__metagenome	-0.360597	52
d__Bacteria;p__Desulfobacterota;c__Desulfovibrionia;o__Desulfovibrionales;f__Desulfomicrobiaceae;g__Desulfomicrobium;s__Desulfomicrobium_orale	-0.322418	52
d__Bacteria;p__Desulfobacterota;c__Desulfovibrionia;o__Desulfovibrionales;f__Desulfovibrionaceae;g__Desulfovibrio;s__metagenome	-0.356207	52
d__Bacteria;p__Firmicutes;c__Bacilli;o__Erysipelotrichales;f__Erysipelatoclostridiaceae;g__UCG-004;s__unidentified_rumen	-0.322418	52
d__Bacteria;p__Firmicutes;c__Bacilli;o__Erysipelotrichales;f__Erysipelotrichaceae;g__Holdemanella;__	-0.351299	52
d__Bacteria;p__Firmicutes;c__Bacilli;o__Lactobacillales;f__Carnobacteriaceae;g__Dolosigranulum;__	-0.514715	52
d__Bacteria;p__Firmicutes;c__Bacilli;o__Lactobacillales;f__Enterococcaceae;__;__	-0.310431	52
d__Bacteria;p__Firmicutes;c__Bacilli;o__Lactobacillales;f__Lactobacillaceae;g__Limosilactobacillus;s__Lactobacillus_mucosae	-0.339312	52
d__Bacteria;p__Firmicutes;c__Bacilli;o__Lactobacillales;f__Streptococcaceae;g__Streptococcus;s__Streptococcus_constellatus	-0.398775	52
d__Bacteria;p__Firmicutes;c__Bacilli;o__Lactobacillales;f__Streptococcaceae;g__Streptococcus;s__Streptococcus_peroris	-0.331716	52
d__Bacteria;p__Firmicutes;c__Bacilli;o__Staphylococcales;f__Staphylococcaceae;g__Staphylococcus;s__Staphylococcus_aureus	-0.339312	52
d__Bacteria;p__Firmicutes;c__Clostridia;o__Clostridiales;f__Clostridiaceae;g__Clostridium_sensu_stricto_13;__	-0.407738	52
d__Bacteria;p__Firmicutes;c__Clostridia;o__Lachnospirales;f__Lachnospiraceae;g__FD2005;s__Lachnospiraceae_bacterium	-0.377491	52
d__Bacteria;p__Firmicutes;c__Clostridia;o__Lachnospirales;f__Lachnospiraceae;g__Lachnoanaerobaculum;s__Lachnoanaerobaculum_umeaense	-0.322418	52
d__Bacteria;p__Firmicutes;c__Clostridia;o__Lachnospirales;f__Lachnospiraceae;g__Lachnospiraceae_NK3A20_group;__	-0.374616	52
d__Bacteria;p__Firmicutes;c__Clostridia;o__Lachnospirales;f__Lachnospiraceae;g__Lachnospiraceae_NK3A20_group;s__uncultured_bacterium	-0.351299	52
d__Bacteria;p__Firmicutes;c__Clostridia;o__Lachnospirales;f__Lachnospiraceae;g__Lachnospiraceae_NK4A136_group;s__gut_metagenome	-0.331716	52
d__Bacteria;p__Firmicutes;c__Clostridia;o__Lachnospirales;f__Lachnospiraceae;g__Lachnospiraceae_UCG-004;s__uncultured_rumen	-0.310431	52
d__Bacteria;p__Firmicutes;c__Clostridia;o__Lachnospirales;f__Lachnospiraceae;g__Oribacterium;s__uncultured_bacterium	-0.356207	52
d__Bacteria;p__Firmicutes;c__Clostridia;o__Lachnospirales;f__Lachnospiraceae;g__Sellimonas;s__uncultured_bacterium	-0.331716	52
d__Bacteria;p__Firmicutes;c__Clostridia;o__Lachnospirales;f__Lachnospiraceae;g__Shuttleworthia;s__uncultured_Lachnospiraceae	-0.38018	52
d__Bacteria;p__Firmicutes;c__Clostridia;o__Lachnospirales;f__Lachnospiraceae;g__Stomatobaculum;s__Eubacterium_sp.	-0.356207	52
d__Bacteria;p__Firmicutes;c__Clostridia;o__Oscillospirales;f__Ruminococcaceae;g__Ruminococcus;s__metagenome	-0.339312	52
d__Bacteria;p__Firmicutes;c__Clostridia;o__Oscillospirales;f__Ruminococcaceae;g__uncultured;__	-0.406372	52
d__Bacteria;p__Firmicutes;c__Clostridia;o__Peptococcales;f__Peptococcaceae;g__uncultured;s__uncultured_bacterium	-0.322418	52
d__Bacteria;p__Firmicutes;c__Clostridia;o__Peptococcales;f__Peptococcaceae;g__uncultured;s__uncultured_rumen	-0.310431	52
d__Bacteria;p__Firmicutes;c__Clostridia;o__Peptostreptococcales-Tissierellales;__;__;__	-0.310431	52
d__Bacteria;p__Firmicutes;c__Clostridia;o__Peptostreptococcales-Tissierellales;f__Anaerovoracaceae;g__Family_XIII_AD3011_group;s__uncultured_Eubacteriaceae	-0.310431	52
d__Bacteria;p__Firmicutes;c__Clostridia;o__Peptostreptococcales-Tissierellales;f__Anaerovoracaceae;g__Mogibacterium;s__uncultured_bacterium	-0.331716	52
d__Bacteria;p__Firmicutes;c__Clostridia;o__Peptostreptococcales-Tissierellales;f__Anaerovoracaceae;g__[Eubacterium]_saphenum_group;s__Eubacterium_sp.	-0.322418	52
d__Bacteria;p__Firmicutes;c__Clostridia;o__Peptostreptococcales-Tissierellales;f__Family_XI;g__Fenollaria;s__uncultured_bacterium	-0.331716	52
d__Bacteria;p__Firmicutes;c__Negativicutes;o__Acidaminococcales;f__Acidaminococcaceae;g__Phascolarctobacterium;s__uncultured_bacterium	-0.364568	52
d__Bacteria;p__Firmicutes;c__Negativicutes;o__Veillonellales-Selenomonadales;f__Selenomonadaceae;g__uncultured;s__uncultured_bacterium	-0.345735	52
d__Bacteria;p__Gemmatimonadota;c__Gemmatimonadetes;o__Gemmatimonadales;f__Gemmatimonadaceae;g__Gemmatimonas;s__metagenome	-0.476895	52
d__Bacteria;p__MBNT15;c__MBNT15;o__MBNT15;f__MBNT15;g__MBNT15;s__uncultured_bacterium	-0.351299	52
d__Bacteria;p__Patescibacteria;c__Dojkabacteria;o__Dojkabacteria;f__Dojkabacteria;g__Dojkabacteria;__	-0.331716	52
d__Bacteria;p__Patescibacteria;c__Parcubacteria;o__Candidatus_Kaiserbacteria;f__Candidatus_Kaiserbacteria;g__Candidatus_Kaiserbacteria;s__uncultured_bacterium	-0.385088	52
d__Bacteria;p__Planctomycetota;c__Planctomycetes;o__Gemmatales;f__Gemmataceae;g__uncultured;__	-0.230211	52
d__Bacteria;p__Proteobacteria;c__Alphaproteobacteria;o__Acetobacterales;f__Acetobacteraceae;g__Roseomonas;s__bacterium_enrichment	-0.345735	52
d__Bacteria;p__Proteobacteria;c__Alphaproteobacteria;o__Defluviicoccales;f__Defluviicoccaceae;g__Defluviicoccus;s__uncultured_Defluviicoccus	-0.446185	52
d__Bacteria;p__Proteobacteria;c__Alphaproteobacteria;o__Micropepsales;f__Micropepsaceae;g__uncultured;s__uncultured_Alphaproteobacteria	-0.293537	52
d__Bacteria;p__Proteobacteria;c__Alphaproteobacteria;o__Rhizobiales;f__Methyloligellaceae;g__uncultured;__	-0.391511	52
d__Bacteria;p__Proteobacteria;c__Alphaproteobacteria;o__Rhodobacterales;f__Rhodobacteraceae;g__Rhodobacter;__	-0.385088	52
d__Bacteria;p__Proteobacteria;c__Alphaproteobacteria;o__Sphingomonadales;f__Sphingomonadaceae;g__Sphingorhabdus;__	-0.398775	52
d__Bacteria;p__Proteobacteria;c__Gammaproteobacteria;o__Burkholderiales;f__Burkholderiaceae;g__Limnobacter;s__uncultured_bacterium	-0.395301	52
d__Bacteria;p__Proteobacteria;c__Gammaproteobacteria;o__Burkholderiales;f__Comamonadaceae;g__Hydrogenophaga;__	-0.368193	52
d__Bacteria;p__Proteobacteria;c__Gammaproteobacteria;o__Burkholderiales;f__Comamonadaceae;g__Inhella;s__uncultured_bacterium	-0.310431	52
d__Bacteria;p__Proteobacteria;c__Gammaproteobacteria;o__Burkholderiales;f__Comamonadaceae;g__Ramlibacter;__	-0.331716	52
d__Bacteria;p__Proteobacteria;c__Gammaproteobacteria;o__Burkholderiales;f__Comamonadaceae;g__Rhizobacter;__	-0.368193	52
d__Bacteria;p__Proteobacteria;c__Gammaproteobacteria;o__Burkholderiales;f__Methylophilaceae;g__Candidatus_Methylopumilus;__	-0.374616	52
d__Bacteria;p__Proteobacteria;c__Gammaproteobacteria;o__Burkholderiales;f__Oxalobacteraceae;__;__	-0.345735	52
d__Bacteria;p__Proteobacteria;c__Gammaproteobacteria;o__Diplorickettsiales;f__Diplorickettsiaceae;g__uncultured;__	-0.322418	52
d__Bacteria;p__Proteobacteria;c__Gammaproteobacteria;o__Ga0077536;f__Ga0077536;g__Ga0077536;s__metagenome	-0.356207	52
d__Bacteria;p__Proteobacteria;c__Gammaproteobacteria;o__Pseudomonadales;f__Moraxellaceae;g__Acinetobacter;s__Acinetobacter_harbinensis	-0.410343	52
d__Bacteria;p__Proteobacteria;c__Gammaproteobacteria;o__Pseudomonadales;f__Thioglobaceae;g__Candidatus_Thioglobus;__	-0.416222	52
d__Bacteria;p__Proteobacteria;c__Gammaproteobacteria;o__Salinisphaerales;f__Solimonadaceae;g__Nevskia;__	-0.374616	52
d__Bacteria;p__Spirochaetota;c__Spirochaetia;o__Spirochaetales;f__Spirochaetaceae;g__Sphaerochaeta;s__uncultured_Spirochaeta	-0.371529	52
d__Bacteria;p__Verrucomicrobiota;c__Chlamydiae;o__Chlamydiales;f__Simkaniaceae;g__uncultured;__	-0.322418	52
d__Bacteria;p__Verrucomicrobiota;c__Chlamydiae;o__Chlamydiales;f__Simkaniaceae;g__uncultured;s__Chlamydiales_bacterium	-0.310431	52
d__Bacteria;p__Verrucomicrobiota;c__Verrucomicrobiae;o__Pedosphaerales;f__Pedosphaeraceae;g__SH3-11;__	-0.331716	52
d__Bacteria;p__Acidobacteriota;c__Subgroup_26;o__Subgroup_26;f__Subgroup_26;g__Subgroup_26;s__uncultured_bacterium	-0.144223	51
d__Bacteria;p__Actinobacteriota;c__Acidimicrobiia;o__Actinomarinales;__;__;__	-0.21888	51
d__Bacteria;p__Actinobacteriota;c__Actinobacteria;o__Bifidobacteriales;f__Bifidobacteriaceae;g__Scardovia;s__Scardovia_wiggsiae	-0.599242	51
d__Bacteria;p__Actinobacteriota;c__Thermoleophilia;o__Gaiellales;f__uncultured;g__uncultured;s__bacterium_Ellin6515	-0.189999	51
d__Bacteria;p__Actinobacteriota;c__Thermoleophilia;o__Gaiellales;f__uncultured;g__uncultured;s__metagenome	-0.206893	51
d__Bacteria;p__Actinobacteriota;c__Thermoleophilia;o__Gaiellales;f__uncultured;g__uncultured;s__uncultured_actinobacterium	-0.189999	51
d__Bacteria;p__Bacteroidota;c__Bacteroidia;o__Bacteroidales;f__F082;g__F082;s__uncultured_rumen	-0.178012	51
d__Bacteria;p__Bacteroidota;c__Bacteroidia;o__Bacteroidales;f__Prevotellaceae;g__Prevotella;s__Prevotella_timonensis	-0.460886	51
d__Bacteria;p__Bacteroidota;c__Bacteroidia;o__Flavobacteriales;f__Flavobacteriaceae;g__Actibacter;s__uncultured_bacterium	-0.21888	51
d__Bacteria;p__Bacteroidota;c__Bacteroidia;o__Flavobacteriales;f__Flavobacteriaceae;g__NS5_marine_group;__	-0.137801	51
d__Bacteria;p__Bacteroidota;c__Bacteroidia;o__Flavobacteriales;f__Flavobacteriaceae;g__Zeaxanthinibacter;__	-0.197596	51
d__Bacteria;p__Bacteroidota;c__Bacteroidia;o__Sphingobacteriales;f__AKYH767;g__AKYH767;s__uncultured_bacterium	-0.173105	51
d__Bacteria;p__Bacteroidota;c__Kapabacteria;o__Kapabacteriales;f__Kapabacteriales;g__Kapabacteriales;s__uncultured_bacterium	-0.426815	51
d__Bacteria;p__Bdellovibrionota;c__Bdellovibrionia;o__Bacteriovoracales;f__Bacteriovoracaceae;g__Halobacteriovorax;__	-0.137801	51
d__Bacteria;p__Bdellovibrionota;c__Bdellovibrionia;o__Bdellovibrionales;f__Bdellovibrionaceae;g__OM27_clade;__	-0.206893	51
d__Bacteria;p__Cyanobacteria;c__Cyanobacteriia;o__Chloroplast;f__Chloroplast;g__Chloroplast;s__Chloropicon_primus	-0.164743	51
d__Bacteria;p__Firmicutes;c__Bacilli;o__Erysipelotrichales;f__Erysipelotrichaceae;g__Erysipelotrichaceae_UCG-006;s__uncultured_Erysipelotrichaceae	-0.507492	51
d__Bacteria;p__Firmicutes;c__Clostridia;o__Lachnospirales;f__Lachnospiraceae;g__[Eubacterium]_ventriosum_group;s__uncultured_Eubacterium	-0.178012	51
d__Bacteria;p__Firmicutes;c__Clostridia;o__Oscillospirales;f__Ruminococcaceae;g__[Eubacterium]_siraeum_group;s__[Eubacterium]_siraeum	-0.197596	51
d__Bacteria;p__Firmicutes;c__Clostridia;o__Peptostreptococcales-Tissierellales;f__Family_XI;g__Parvimonas;s__Parvimonas_micra	-0.417304	51
d__Bacteria;p__Myxococcota;c__Myxococcia;o__Myxococcales;f__Myxococcaceae;__;__	-0.464823	51
d__Bacteria;p__NB1-j;c__NB1-j;o__NB1-j;f__NB1-j;g__NB1-j;s__uncultured_Desulfoglaeba	-0.173105	51
d__Bacteria;p__Nitrospirota;c__Nitrospiria;o__Nitrospirales;f__Nitrospiraceae;g__Nitrospira;s__uncultured_Green	-0.197596	51
d__Bacteria;p__Planctomycetota;c__Phycisphaerae;o__Phycisphaerales;f__Phycisphaeraceae;g__CL500-3;s__uncultured_Phycisphaeraceae	-0.15182	51
d__Bacteria;p__Proteobacteria;c__Alphaproteobacteria;o__Dongiales;f__Dongiaceae;g__Dongia;s__uncultured_Rhodospirillales	-0.168715	51
d__Bacteria;p__Proteobacteria;c__Alphaproteobacteria;o__Rhodobacterales;f__Rhodobacteraceae;g__Ascidiaceihabitans;__	-0.189999	51
d__Bacteria;p__Proteobacteria;c__Gammaproteobacteria;o__BD7-8;f__BD7-8;g__BD7-8;__	-0.161118	51
d__Bacteria;p__Proteobacteria;c__Gammaproteobacteria;o__Burkholderiales;f__Burkholderiaceae;g__Lautropia;__	-0.946494	51
d__Bacteria;p__Proteobacteria;c__Gammaproteobacteria;o__Burkholderiales;f__Methylophilaceae;__;__	-0.439225	51
d__Bacteria;p__Proteobacteria;c__Gammaproteobacteria;o__Enterobacterales;f__Vibrionaceae;g__Vibrio;s__Vibrio_mediterranei	-0.206893	51
d__Bacteria;p__Spirochaetota;c__Spirochaetia;o__Spirochaetales;f__Spirochaetaceae;g__Treponema;s__Treponema_pectinovorum	-0.314057	51
d__Bacteria;p__Spirochaetota;c__Spirochaetia;o__Spirochaetales;f__Spirochaetaceae;g__Treponema;s__Treponema_porcinum	-0.275127	51
d__Bacteria;p__Verrucomicrobiota;c__Verrucomicrobiae;o__Opitutales;f__Puniceicoccaceae;g__Cerasicoccus;s__uncultured_Verrucomicrobia	-0.197596	51
d__Bacteria;p__Actinobacteriota;c__Actinobacteria;o__Bifidobacteriales;f__Bifidobacteriaceae;g__Parascardovia;s__Parascardovia_denticolens	-0.331716	50
d__Bacteria;p__Bacteroidota;c__Bacteroidia;o__Bacteroidales;f__Muribaculaceae;g__Muribaculaceae;s__uncultured_Bacteroidales	-0.164743	50
d__Bacteria;p__Bacteroidota;c__Bacteroidia;o__Bacteroidales;f__Prevotellaceae;g__Prevotella;s__Prevotella_maculosa	-0.601531	50
d__Bacteria;p__Bacteroidota;c__Bacteroidia;o__Bacteroidales;f__Prevotellaceae;g__Prevotella_7;s__uncultured_organism	-0.502174	50
d__Bacteria;p__Bacteroidota;c__Bacteroidia;o__Bacteroidales;f__Prevotellaceae;g__uncultured;s__uncultured_Prevotella	-0.549915	50
d__Bacteria;p__Bacteroidota;c__Bacteroidia;o__Flavobacteriales;f__Flavobacteriaceae;g__NS4_marine_group;s__uncultured_Flavobacteriaceae	-0.130536	50
d__Bacteria;p__Cyanobacteria;c__Cyanobacteriia;o__Chloroplast;f__Chloroplast;g__Chloroplast;s__Ulva_expansa	-0.178012	50
d__Bacteria;p__Entotheonellaeota;c__Entotheonellia;o__Entotheonellales;f__Entotheonellaceae;g__Entotheonellaceae;s__uncultured_bacterium	-0.125814	50
d__Bacteria;p__Firmicutes;c__Bacilli;o__Lactobacillales;f__Aerococcaceae;g__Abiotrophia;s__uncultured_bacterium	-0.670136	50
d__Bacteria;p__Firmicutes;c__Bacilli;o__Lactobacillales;f__Lactobacillaceae;g__Latilactobacillus;s__uncultured_bacterium	-0.467789	50
d__Bacteria;p__Firmicutes;c__Bacilli;o__Lactobacillales;f__Listeriaceae;g__Brochothrix;s__Brochothrix_thermosphacta	-0.510939	50
d__Bacteria;p__Firmicutes;c__Clostridia;o__Lachnospirales;f__Lachnospiraceae;g__Lachnospiraceae_FCS020_group;s__uncultured_organism	-0.173105	50
d__Bacteria;p__Firmicutes;c__Clostridia;o__Oscillospirales;f__Ruminococcaceae;g__Faecalibacterium;s__metagenome	-0.183576	50
d__Bacteria;p__Firmicutes;c__Clostridia;o__Peptostreptococcales-Tissierellales;f__Peptostreptococcaceae;g__uncultured;__	-0.470557	50
d__Bacteria;p__Fusobacteriota;c__Fusobacteriia;o__Fusobacteriales;f__Fusobacteriaceae;g__Fusobacterium;s__unidentified	-0.23106	50
d__Bacteria;p__Proteobacteria;c__Alphaproteobacteria;o__Acetobacterales;f__Acetobacteraceae;g__Acetobacter;__	-0.483282	50
d__Bacteria;p__Proteobacteria;c__Alphaproteobacteria;o__Rhizobiales;f__Rhizobiaceae;g__Lentilitoribacter;s__uncultured_bacterium	-0.157783	50
d__Bacteria;p__Proteobacteria;c__Alphaproteobacteria;o__Rhizobiales;f__Rhizobiaceae;g__Pseudahrensia;s__uncultured_bacterium	-0.154695	50
d__Bacteria;p__Proteobacteria;c__Alphaproteobacteria;o__Rhizobiales;f__Rhizobiaceae;g__uncultured;s__uncultured_Alphaproteobacteria	-0.168715	50
d__Bacteria;p__Proteobacteria;c__Alphaproteobacteria;o__Rhodobacterales;f__Rhodobacteraceae;g__Albidovulum;__	-0.157783	50
d__Bacteria;p__Proteobacteria;c__Gammaproteobacteria;o__Arenicellales;f__Arenicellaceae;g__Perspicuibacter;s__uncultured_bacterium	-0.178012	50
d__Bacteria;p__Proteobacteria;c__Gammaproteobacteria;o__Nitrosococcales;f__Nitrosococcaceae;__;__	-0.164743	50
d__Bacteria;p__Proteobacteria;c__Gammaproteobacteria;o__Steroidobacterales;f__Woeseiaceae;g__Woeseia;s__uncultured_gamma	-0.178012	50
d__Bacteria;p__Spirochaetota;c__Spirochaetia;o__Spirochaetales;f__Spirochaetaceae;g__Treponema;s__Treponema_parvum	-0.418359	50
d__Bacteria;p__Bacteroidota;c__Bacteroidia;o__Flavobacteriales;f__Flavobacteriaceae;g__NS4_marine_group;s__uncultured_bacterium	-0.15182	49
d__Bacteria;p__Cyanobacteria;c__Cyanobacteriia;o__Chloroplast;f__Chloroplast;g__Chloroplast;__	-0.29996	49
d__Bacteria;p__Cyanobacteria;c__Cyanobacteriia;o__Phormidesmiales;f__Phormidesmiaceae;g__Phormidesmis_ANT.LACV5.1;__	-0.15182	49
d__Bacteria;p__Firmicutes;c__Bacilli;o__Erysipelotrichales;f__Erysipelotrichaceae;g__Turicibacter;s__uncultured_bacterium	-0.534208	49
d__Bacteria;p__Firmicutes;c__Clostridia;o__Lachnospirales;f__Lachnospiraceae;g__Syntrophococcus;s__uncultured_bacterium	-0.226477	49
d__Bacteria;p__Firmicutes;c__Negativicutes;o__Veillonellales-Selenomonadales;f__Selenomonadaceae;g__Mitsuokella;s__uncultured_bacterium	-0.247761	49
d__Bacteria;p__Firmicutes;c__Negativicutes;o__Veillonellales-Selenomonadales;f__Veillonellaceae;g__Veillonella;s__bacterium_RA2114	-0.501613	49
d__Bacteria;p__Planctomycetota;c__OM190;o__OM190;f__OM190;g__OM190;s__marine_metagenome	-0.183576	49
d__Bacteria;p__Planctomycetota;c__Planctomycetes;o__Pirellulales;f__Pirellulaceae;g__Pirellula;s__uncultured_Planctomycetales	-0.154695	49
d__Bacteria;p__Planctomycetota;c__vadinHA49;o__vadinHA49;f__vadinHA49;g__vadinHA49;s__uncultured_bacterium	-0.149131	49
d__Bacteria;p__Proteobacteria;c__Gammaproteobacteria;o__Burkholderiales;f__Comamonadaceae;g__Alicycliphilus;s__Melaminivora_alkalimesophila	-0.28594	49
d__Bacteria;p__Proteobacteria;c__Gammaproteobacteria;o__Burkholderiales;f__Neisseriaceae;g__Alysiella;__	-0.280153	49
d__Bacteria;p__Proteobacteria;c__Gammaproteobacteria;o__Burkholderiales;f__T34;g__T34;s__uncultured_bacterium	-0.21888	49
d__Bacteria;p__Proteobacteria;c__Gammaproteobacteria;o__Enterobacterales;f__Succinivibrionaceae;g__Succinivibrio;s__uncultured_rumen	-0.206893	49
d__Bacteria;p__Spirochaetota;c__Leptospirae;o__Leptospirales;f__Leptospiraceae;g__Turneriella;__	-0.154695	49
d__Bacteria;p__Verrucomicrobiota;c__Kiritimatiellae;o__WCHB1-41;f__WCHB1-41;g__WCHB1-41;s__uncultured_organism	-0.15182	49
d__Bacteria;p__Acidobacteriota;c__Acidobacteriae;o__Solibacterales;f__Solibacteraceae;g__Candidatus_Solibacter;__	-0.206893	48
d__Bacteria;p__Bacteroidota;c__Bacteroidia;o__Flavobacteriales;f__Flavobacteriaceae;g__uncultured;s__Flavobacterium_sp.	-0.117724	48
d__Bacteria;p__Firmicutes;c__Bacilli;o__Lactobacillales;f__Lactobacillaceae;g__Lactobacillus;s__Lactobacillus_amylovorus	-0.523095	48
d__Bacteria;p__Firmicutes;c__Clostridia;o__Oscillospirales;f__Ruminococcaceae;g__uncultured;s__metagenome	-0.206893	48
d__Bacteria;p__Proteobacteria;c__Alphaproteobacteria;o__Sphingomonadales;f__Sphingomonadaceae;g__Sphingomonas;__	-0.396324	48
d__Bacteria;p__Proteobacteria;c__Gammaproteobacteria;o__Arenicellales;f__Arenicellaceae;g__Arenicella;s__uncultured_bacterium	-0.149131	48
d__Bacteria;p__Proteobacteria;c__Gammaproteobacteria;o__Burkholderiales;f__Neisseriaceae;g__Neisseria;s__unidentified	-0.468046	48
d__Bacteria;p__Proteobacteria;c__Gammaproteobacteria;o__Enterobacterales;f__Enterobacteriaceae;g__Enterobacter;__	-0.699514	48
d__Bacteria;p__Actinobacteriota;c__Actinobacteria;o__Bifidobacteriales;f__Bifidobacteriaceae;g__Bifidobacterium;s__Bifidobacterium_pseudolongum	-0.284239	47
d__Bacteria;p__Actinobacteriota;c__Actinobacteria;o__Micrococcales;f__Brevibacteriaceae;g__Brevibacterium;__	-0.137801	47
d__Bacteria;p__Bacteroidota;c__Bacteroidia;o__Bacteroidales;f__Porphyromonadaceae;g__Porphyromonas;s__Porphyromonas_catoniae	-0.96697	47
d__Bacteria;p__Bacteroidota;c__Bacteroidia;o__Bacteroidales;f__Prevotellaceae;g__Prevotella;s__human_gut	-0.189999	47
d__Bacteria;p__Bacteroidota;c__Bacteroidia;o__Bacteroidales;f__Rikenellaceae;g__Rikenellaceae_RC9_gut_group;s__Porphyromonas-like_sp.	-0.638059	47
d__Bacteria;p__Chloroflexi;c__Anaerolineae;o__Ardenticatenales;f__uncultured;g__uncultured;s__uncultured_bacterium	-0.139833	47
d__Bacteria;p__Cyanobacteria;c__Cyanobacteriia;o__Cyanobacteriales;f__Prochloraceae;g__Prochloron_P1-Palau;s__uncultured_Synechocystis	-0.127329	47
d__Bacteria;p__Cyanobacteria;c__Cyanobacteriia;o__Synechococcales;f__Cyanobiaceae;g__[Synechococcus]_spongiarum_group;s__uncultured_cyanobacterium	-0.137801	47
d__Bacteria;p__Fibrobacterota;c__Fibrobacteria;o__Fibrobacterales;f__Fibrobacteraceae;g__Fibrobacter;s__Fibrobacter_intestinalis	-0.144223	47
d__Bacteria;p__Firmicutes;c__Bacilli;o__Erysipelotrichales;f__Erysipelotrichaceae;g__Solobacterium;s__uncultured_bacterium	-0.183576	47
d__Bacteria;p__Firmicutes;c__Bacilli;o__Lactobacillales;f__Lactobacillaceae;g__Limosilactobacillus;s__Lactobacillus_oris	-0.225303	47
d__Bacteria;p__Firmicutes;c__Clostridia;o__Christensenellales;f__Christensenellaceae;g__Christensenellaceae_R-7_group;s__uncultured_spirochete	-0.189999	47
d__Bacteria;p__Firmicutes;c__Clostridia;o__Clostridiales;f__Clostridiaceae;g__Clostridium_sensu_stricto_12;s__Clostridium_pasteurianum	-0.189999	47
d__Bacteria;p__Firmicutes;c__Clostridia;o__Lachnospirales;f__Lachnospiraceae;g__Lachnospiraceae_NK4A136_group;s__uncultured_bacterium	-0.139833	47
d__Bacteria;p__Firmicutes;c__Clostridia;o__Oscillospirales;f__Oscillospiraceae;g__uncultured;s__uncultured_organism	-0.141971	47
d__Bacteria;p__Firmicutes;c__Clostridia;o__Oscillospirales;f__Ruminococcaceae;g__CAG-352;s__uncultured_bacterium	-0.261321	47
d__Bacteria;p__Planctomycetota;c__Planctomycetes;o__Pirellulales;f__Pirellulaceae;g__uncultured;s__marine_metagenome	-0.139833	47
d__Bacteria;p__Proteobacteria;c__Alphaproteobacteria;o__uncultured;f__uncultured;g__uncultured;s__uncultured_deep-sea	-0.135862	47
d__Bacteria;p__Proteobacteria;c__Gammaproteobacteria;o__Burkholderiales;f__Alcaligenaceae;g__Achromobacter;__	-0.189999	47
d__Bacteria;p__Proteobacteria;c__Gammaproteobacteria;o__Burkholderiales;f__Sutterellaceae;g__Sutterella;__	-0.235774	47
d__Bacteria;p__Proteobacteria;c__Gammaproteobacteria;o__Enterobacterales;f__Morganellaceae;g__Morganella;__	-0.253088	47
d__Bacteria;p__Proteobacteria;c__Gammaproteobacteria;o__Pseudomonadales;f__Halieaceae;g__Halioglobus;s__uncultured_gamma	-0.122939	47
d__Bacteria;p__Proteobacteria;c__Gammaproteobacteria;o__Pseudomonadales;f__Halieaceae;g__OM60(NOR5)_clade;s__uncultured_bacterium	-0.128902	47
d__Bacteria;p__Proteobacteria;c__Gammaproteobacteria;o__Pseudomonadales;f__Spongiibacteraceae;g__uncultured;s__uncultured_bacterium	-0.12025	47
d__Bacteria;p__Verrucomicrobiota;c__Verrucomicrobiae;o__Verrucomicrobiales;f__DEV007;g__DEV007;s__uncultured_bacterium	-0.127329	47
d__Bacteria;p__Actinobacteriota;c__Actinobacteria;o__Micrococcales;f__Microbacteriaceae;g__Candidatus_Aquiluna;s__uncultured_bacterium	-0.293537	46
d__Bacteria;p__Bacteroidota;c__Bacteroidia;o__Flavobacteriales;f__Flavobacteriaceae;g__Winogradskyella;__	-0.128902	46
d__Bacteria;p__Bdellovibrionota;c__Bdellovibrionia;o__Bacteriovoracales;f__Bacteriovoracaceae;g__Peredibacter;__	-0.130536	46
d__Bacteria;p__Bdellovibrionota;c__Oligoflexia;o__Oligoflexales;f__Oligoflexaceae;g__Pseudobacteriovorax;s__uncultured_delta	-0.137801	46
d__Bacteria;p__Firmicutes;c__Bacilli;o__Erysipelotrichales;f__Erysipelotrichaceae;g__Dubosiella;s__Firmicutes_bacterium	-0.13401	46
d__Bacteria;p__Firmicutes;c__Clostridia;o__Oscillospirales;f__Ruminococcaceae;g__uncultured;s__uncultured_organism	-0.132237	46
d__Bacteria;p__Firmicutes;c__Negativicutes;o__Veillonellales-Selenomonadales;f__Veillonellaceae;g__Veillonella;s__Veillonella_sp.	-0.513316	46
d__Bacteria;p__Fusobacteriota;c__Fusobacteriia;o__Fusobacteriales;f__Leptotrichiaceae;g__Sneathia;s__Sneathia_amnii	-0.626294	46
d__Bacteria;p__Patescibacteria;c__Gracilibacteria;o__JGI_0000069-P22;f__JGI_0000069-P22;g__JGI_0000069-P22;__	-0.255358	46
d__Bacteria;p__Planctomycetota;c__OM190;o__OM190;f__OM190;g__OM190;__	-0.128902	46
d__Bacteria;p__Proteobacteria;c__Alphaproteobacteria;o__Rhodobacterales;f__Rhodobacteraceae;g__Amaricoccus;s__uncultured_Amaricoccus	-0.197596	46
d__Bacteria;p__Proteobacteria;c__Gammaproteobacteria;o__Burkholderiales;f__Sutterellaceae;g__Sutterella;s__gut_metagenome	-0.173105	46
d__Bacteria;p__Proteobacteria;c__Gammaproteobacteria;o__Burkholderiales;f__TRA3-20;g__TRA3-20;s__metagenome	-0.130536	46
d__Bacteria;p__Spirochaetota;c__Spirochaetia;o__Spirochaetales;f__Spirochaetaceae;g__Treponema;s__Treponema_maltophilum	-0.768239	46
d__Bacteria;p__Verrucomicrobiota;c__Chlamydiae;o__Chlamydiales;f__Waddliaceae;g__Waddlia;s__uncultured_bacterium	-0.103356	46
d__Bacteria;p__Verrucomicrobiota;c__Verrucomicrobiae;o__Verrucomicrobiales;f__DEV007;g__DEV007;__	-0.125814	46
d__Bacteria;p__Acidobacteriota;c__Vicinamibacteria;o__Subgroup_9;f__Subgroup_9;g__Subgroup_9;__	-0.0933692	45
d__Bacteria;p__Actinobacteriota;c__Acidimicrobiia;o__Actinomarinales;f__uncultured;g__uncultured;s__uncultured_bacterium	-0.0406857	45
d__Bacteria;p__Actinobacteriota;c__Acidimicrobiia;o__Microtrichales;f__Ilumatobacteraceae;g__Ilumatobacter;__	-0.206893	45
d__Bacteria;p__Actinobacteriota;c__Actinobacteria;o__Corynebacteriales;f__Corynebacteriaceae;g__Corynebacterium;s__Corynebacterium_striatum	-1.10952	45
d__Bacteria;p__Bacteroidota;c__Bacteroidia;o__Bacteroidales;f__Prevotellaceae;g__Prevotella;s__Prevotella_bivia	-0.116516	45
d__Bacteria;p__Bacteroidota;c__Bacteroidia;o__Bacteroidales;f__Prevotellaceae;g__Prevotella;s__uncultured_bacterium	-0.248844	45
d__Bacteria;p__Bacteroidota;c__Bacteroidia;o__Bacteroidales;f__Prevotellaceae;g__Prevotella_7;s__unidentified_rumen	-0.125814	45
d__Bacteria;p__Bacteroidota;c__Bacteroidia;o__Chitinophagales;f__Chitinophagaceae;g__uncultured;s__uncultured_Ferruginibacter	-0.21888	45
d__Bacteria;p__Bacteroidota;c__Bacteroidia;o__Sphingobacteriales;f__Lentimicrobiaceae;g__Lentimicrobium;s__unidentified	-0.389369	45
d__Bacteria;p__Cyanobacteria;c__Cyanobacteriia;o__Chloroplast;f__Chloroplast;g__Chloroplast;s__Pycnococcus_provasolii	-0.0853196	45
d__Bacteria;p__Cyanobacteria;c__Vampirivibrionia;o__Obscuribacterales;f__Obscuribacteraceae;g__Candidatus_Obscuribacter;s__uncultured_bacterium	-0.178012	45
d__Bacteria;p__Fibrobacterota;c__Fibrobacteria;o__Fibrobacterales;f__Fibrobacteraceae;g__Fibrobacter;s__uncultured_bacterium	-0.21888	45
d__Bacteria;p__Firmicutes;c__Bacilli;o__Lactobacillales;f__Streptococcaceae;g__Lactococcus;s__Lactococcus_lactis	-0.189999	45
d__Bacteria;p__Firmicutes;c__Bacilli;o__RF39;f__RF39;g__RF39;s__uncultured_bacterium	-0.192654	45
d__Bacteria;p__Firmicutes;c__Clostridia;o__Oscillospirales;f__Oscillospiraceae;g__UCG-003;s__uncultured_bacterium	-0.183576	45
d__Bacteria;p__Firmicutes;c__Clostridia;o__Oscillospirales;f__Ruminococcaceae;g__uncultured;s__human_gut	-0.197596	45
d__Bacteria;p__Firmicutes;c__Negativicutes;o__Veillonellales-Selenomonadales;f__Selenomonadaceae;g__Mitsuokella;__	-0.122939	45
d__Bacteria;p__Firmicutes;c__Negativicutes;o__Veillonellales-Selenomonadales;f__Veillonellaceae;g__Veillonella;s__uncultured_Firmicutes	-0.21888	45
d__Bacteria;p__PAUC34f;c__PAUC34f;o__PAUC34f;f__PAUC34f;g__PAUC34f;s__uncultured_gamma	-0.101655	45
d__Bacteria;p__Proteobacteria;c__Alphaproteobacteria;o__Acetobacterales;f__Acetobacteraceae;__;__	-0.173105	45
d__Bacteria;p__Proteobacteria;c__Alphaproteobacteria;o__Kiloniellales;f__Kiloniellaceae;g__uncultured;__	-0.101655	45
d__Bacteria;p__Proteobacteria;c__Alphaproteobacteria;o__Puniceispirillales;f__EF100-94H03;g__EF100-94H03;s__uncultured_bacterium	-0.0969326	45
d__Bacteria;p__Proteobacteria;c__Alphaproteobacteria;o__Rhodobacterales;f__Rhodobacteraceae;g__Thalassobius;s__uncultured_bacterium	-0.12025	45
d__Bacteria;p__Proteobacteria;c__Alphaproteobacteria;o__uncultured;f__uncultured;g__uncultured;s__uncultured_Alphaproteobacteria	-0.12025	45
d__Bacteria;p__Proteobacteria;c__Gammaproteobacteria;o__Xanthomonadales;f__Rhodanobacteraceae;g__Mizugakiibacter;__	-0.178012	45
d__Bacteria;p__Proteobacteria;c__Gammaproteobacteria;o__Xanthomonadales;f__Xanthomonadaceae;g__Pseudoxanthomonas;s__Pseudoxanthomonas_kaohsiungensis	-0.135862	45
d__Bacteria;p__Proteobacteria;c__Gammaproteobacteria;o__uncultured;f__uncultured;g__uncultured;s__uncultured_bacterium	-0.178012	45
d__Bacteria;p__Acidobacteriota;c__Vicinamibacteria;o__Vicinamibacterales;f__uncultured;g__uncultured;s__uncultured_Acidobacteriales	-0.161118	44
d__Bacteria;p__Actinobacteriota;c__Actinobacteria;o__Actinomycetales;f__Actinomycetaceae;g__Actinomyces;s__Mycobacterium_tuberculosis	-0.0581628	44
d__Bacteria;p__Actinobacteriota;c__Actinobacteria;o__Corynebacteriales;f__Nocardiaceae;g__Gordonia;__	-0.050664	44
d__Bacteria;p__Actinobacteriota;c__Actinobacteria;o__Micrococcales;f__Microbacteriaceae;__;__	-0.247761	44
d__Bacteria;p__Actinobacteriota;c__Coriobacteriia;o__Coriobacteriales;f__Atopobiaceae;g__Olsenella;s__Olsenella_sp.	-0.494504	44
d__Bacteria;p__AncK6;c__AncK6;o__AncK6;f__AncK6;g__AncK6;s__uncultured_bacterium	-0.108919	44
d__Bacteria;p__Bacteroidota;c__Bacteroidia;o__Bacteroidales;f__Prevotellaceae;g__Prevotella;s__Prevotella_marshii	-0.423578	44
d__Bacteria;p__Bacteroidota;c__Bacteroidia;o__Bacteroidales;f__Prevotellaceae;g__Prevotella_7;s__uncultured_rumen	-0.154695	44
d__Bacteria;p__Bacteroidota;c__Bacteroidia;o__Bacteroidales;f__Tannerellaceae;g__Tannerella;s__Tannerella_sp.	-1.34633	44
d__Bacteria;p__Bacteroidota;c__Bacteroidia;o__Cytophagales;f__Amoebophilaceae;g__Candidatus_Amoebophilus;s__microbial_mat	-0.110952	44
d__Bacteria;p__Bacteroidota;c__Bacteroidia;o__Flavobacteriales;f__Cryomorphaceae;g__Cryomorpha;s__uncultured_deep-sea	-0.110952	44
d__Bacteria;p__Bacteroidota;c__Bacteroidia;o__Flavobacteriales;f__Flavobacteriaceae;g__Aquibacter;s__uncultured_bacterium	-0.107939	44
d__Bacteria;p__Bdellovibrionota;c__Oligoflexia;o__Oligoflexales;f__Oligoflexaceae;g__uncultured;s__uncultured_bacterium	-0.0776291	44
d__Bacteria;p__Chloroflexi;c__KD4-96;o__KD4-96;f__KD4-96;g__KD4-96;s__uncultured_bacterium	-0.161118	44
d__Bacteria;p__Chloroflexi;c__TK17;o__TK17;f__TK17;g__TK17;__	-0.0634759	44
d__Bacteria;p__Cyanobacteria;c__Cyanobacteriia;o__Cyanobacteriales;f__Nostocaceae;g__Dolichospermum_NIES41;__	-0.116516	44
d__Bacteria;p__Firmicutes;c__Bacilli;o__Erysipelotrichales;f__Erysipelotrichaceae;g__Catenisphaera;s__uncultured_rumen	-0.178012	44
d__Bacteria;p__Firmicutes;c__Bacilli;o__Erysipelotrichales;f__Erysipelotrichaceae;g__Merdibacter;s__uncultured_bacterium	-0.164743	44
d__Bacteria;p__Firmicutes;c__Clostridia;o__Clostridia_UCG-014;f__Clostridia_UCG-014;g__Clostridia_UCG-014;s__unidentified	-0.161118	44
d__Bacteria;p__Firmicutes;c__Clostridia;o__Lachnospirales;f__Lachnospiraceae;g__Roseburia;__	-0.164743	44
d__Bacteria;p__Firmicutes;c__Clostridia;o__Peptostreptococcales-Tissierellales;f__Anaerovoracaceae;g__[Eubacterium]_saphenum_group;s__Eubacterium_saphenum	-0.601721	44
d__Bacteria;p__Firmicutes;c__Negativicutes;o__Veillonellales-Selenomonadales;f__Veillonellaceae;g__Megasphaera;s__Megasphaera_hexanoica	-0.225561	44
d__Bacteria;p__PAUC34f;c__PAUC34f;o__PAUC34f;f__PAUC34f;g__PAUC34f;s__uncultured_Deferribacteres	0.112669	44
d__Bacteria;p__Planctomycetota;c__Planctomycetes;o__Pirellulales;f__Pirellulaceae;g__Blastopirellula;s__uncultured_Pirellula	-0.121573	44
d__Bacteria;p__Proteobacteria;c__Alphaproteobacteria;o__Micavibrionales;f__Micavibrionaceae;g__uncultured;s__uncultured_bacterium	-0.0511571	44
d__Bacteria;p__Proteobacteria;c__Alphaproteobacteria;o__Rhizobiales;f__Rhizobiaceae;g__Allorhizobium-Neorhizobium-Pararhizobium-Rhizobium;__	-0.252669	44
d__Bacteria;p__Proteobacteria;c__Alphaproteobacteria;o__Rhodobacterales;f__Rhodobacteraceae;g__Silicimonas;s__uncultured_Alphaproteobacteria	-0.114201	44
d__Bacteria;p__Proteobacteria;c__Gammaproteobacteria;o__Burkholderiales;f__Burkholderiaceae;g__Ralstonia;__	-0.423574	44
d__Bacteria;p__Proteobacteria;c__Gammaproteobacteria;o__Burkholderiales;f__Comamonadaceae;g__Limnohabitans;__	-0.334836	44
d__Bacteria;p__Proteobacteria;c__Gammaproteobacteria;o__Burkholderiales;f__Neisseriaceae;g__Neisseria;s__Neisseria_bacilliformis	-1.27182	44
d__Bacteria;p__Proteobacteria;c__Gammaproteobacteria;o__Chromatiales;f__Sedimenticolaceae;__;__	-0.0699544	44
d__Bacteria;p__Proteobacteria;c__Gammaproteobacteria;o__Coxiellales;f__Coxiellaceae;g__Coxiella;s__uncultured_gamma	-0.124352	44
d__Bacteria;p__Proteobacteria;c__Gammaproteobacteria;o__Enterobacterales;f__Pasteurellaceae;g__Actinobacillus;__	-0.368193	44
d__Bacteria;p__Proteobacteria;c__Gammaproteobacteria;o__Enterobacterales;f__Pasteurellaceae;g__Haemophilus;s__Haemophilus_pittmaniae	-0.313295	44
d__Bacteria;p__Proteobacteria;c__Gammaproteobacteria;o__Nitrosococcales;f__Nitrosococcaceae;g__FS142-36B-02;__	0.00918949	44
d__Bacteria;p__Proteobacteria;c__Gammaproteobacteria;o__Nitrosococcales;f__Nitrosococcaceae;g__SZB85;s__uncultured_bacterium	-0.11309	44
d__Bacteria;p__Proteobacteria;c__Gammaproteobacteria;o__Pseudomonadales;__;__;__	-0.0662317	44
d__Bacteria;p__Proteobacteria;c__Gammaproteobacteria;o__Pseudomonadales;f__Endozoicomonadaceae;g__Endozoicomonas;s__uncultured_bacterium	-0.104233	44
d__Bacteria;p__Spirochaetota;c__Leptospirae;o__Leptospirales;f__Leptospiraceae;__;__	-0.0581628	44
d__Bacteria;p__Verrucomicrobiota;c__Lentisphaeria;o__Lentisphaerales;f__Lentisphaeraceae;g__Lentisphaera;__	0.0299933	44
d__Archaea;p__Crenarchaeota;c__Nitrososphaeria;o__Nitrosopumilales;f__Nitrosopumilaceae;g__Nitrosopumilaceae;__	-0.0676811	43
d__Bacteria;p__Acidobacteriota;c__Subgroup_5;o__Subgroup_5;f__Subgroup_5;g__Subgroup_5;s__uncultured_bacterium	-0.0194013	43
d__Bacteria;p__Actinobacteriota;c__Actinobacteria;o__Actinomycetales;f__Actinomycetaceae;g__Actinomyces;s__Actinomyces_oricola	-0.141971	43
d__Bacteria;p__Actinobacteriota;c__Actinobacteria;o__Micrococcales;f__Microbacteriaceae;g__Agromyces;__	-0.206893	43
d__Bacteria;p__Actinobacteriota;c__Thermoleophilia;o__Solirubrobacterales;f__Solirubrobacteraceae;g__uncultured;s__soil_metagenome	-0.107939	43
d__Bacteria;p__Bacteroidota;c__Bacteroidia;o__Bacteroidales;f__Bacteroidaceae;g__Bacteroides;s__Bacteroides_finegoldii	-0.168715	43
d__Bacteria;p__Bacteroidota;c__Bacteroidia;o__Bacteroidales;f__Dysgonomonadaceae;g__Proteiniphilum;__	-0.189999	43
d__Bacteria;p__Bacteroidota;c__Bacteroidia;o__Bacteroidales;f__F082;g__F082;s__Bacteroidia_bacterium	-0.260266	43
d__Bacteria;p__Bacteroidota;c__Bacteroidia;o__Bacteroidales;f__Marinifilaceae;g__Butyricimonas;s__uncultured_bacterium	-0.173105	43
d__Bacteria;p__Bacteroidota;c__Bacteroidia;o__Bacteroidales;f__Prevotellaceae;g__Alloprevotella;s__gut_metagenome	-0.149131	43
d__Bacteria;p__Bacteroidota;c__Bacteroidia;o__Bacteroidales;f__Prevotellaceae;g__Prevotella;s__Prevotella_saccharolytica	-0.246172	43
d__Bacteria;p__Bacteroidota;c__Bacteroidia;o__Bacteroidales;f__Prevotellaceae;g__Prevotella_9;s__uncultured_organism	-0.0847603	43
d__Bacteria;p__Bacteroidota;c__Bacteroidia;o__Bacteroidales;f__Prevotellaceae;g__uncultured;s__metagenome	-0.231984	43
d__Bacteria;p__Bacteroidota;c__Bacteroidia;o__Flavobacteriales;f__Flavobacteriaceae;g__Aureisphaera;s__Aureisphaera_salina	-0.0969326	43
d__Bacteria;p__Bacteroidota;c__Bacteroidia;o__Flavobacteriales;f__Flavobacteriaceae;g__Capnocytophaga;s__Capnocytophaga_granulosa	-1.053	43
d__Bacteria;p__Bacteroidota;c__Bacteroidia;o__Flavobacteriales;f__Flavobacteriaceae;g__NS4_marine_group;__	-0.112007	43
d__Bacteria;p__Bacteroidota;c__Bacteroidia;o__Flavobacteriales;f__Weeksellaceae;g__Bergeyella;s__uncultured_Bergeyella	-0.626672	43
d__Bacteria;p__Bdellovibrionota;c__Bdellovibrionia;o__Bdellovibrionales;f__Bdellovibrionaceae;g__Bdellovibrio;s__uncultured_marine	-0.0969326	43
d__Bacteria;p__Bdellovibrionota;c__Oligoflexia;o__0319-6G20;f__0319-6G20;g__0319-6G20;s__uncultured_Roseobacter	-0.213665	43
d__Bacteria;p__Chloroflexi;c__Anaerolineae;o__SBR1031;f__A4b;g__A4b;s__uncultured_marine	-0.0984479	43
d__Bacteria;p__Cyanobacteria;c__Cyanobacteriia;o__Chloroplast;f__Chloroplast;g__Chloroplast;s__Pinus_greggii	-0.13401	43
d__Bacteria;p__Cyanobacteria;c__Cyanobacteriia;o__Cyanobacteriales;f__Microcystaceae;g__Microcystis_PCC-7914;__	-0.189999	43
d__Bacteria;p__Cyanobacteria;c__Cyanobacteriia;o__Synechococcales;f__Cyanobiaceae;g__Prochlorococcus_MIT9313;__	-0.0954705	43
d__Bacteria;p__Cyanobacteria;c__Vampirivibrionia;o__Gastranaerophilales;f__Gastranaerophilales;g__Gastranaerophilales;__	-0.10002	43
d__Bacteria;p__Firmicutes;c__Bacilli;o__Erysipelotrichales;f__Erysipelatoclostridiaceae;g__Erysipelatoclostridium;s__Massiliomicrobiota_timonensis	-0.0894601	43
d__Bacteria;p__Firmicutes;c__Bacilli;o__Lactobacillales;f__Lactobacillaceae;g__Lactobacillus;s__Lactobacillus_delbrueckii	-0.0771635	43
d__Bacteria;p__Firmicutes;c__Bacilli;o__Lactobacillales;f__Lactobacillaceae;g__Limosilactobacillus;s__Lactobacillus_reuteri	-0.149131	43
d__Bacteria;p__Firmicutes;c__Bacilli;o__Lactobacillales;f__Streptococcaceae;g__Streptococcus;s__Streptococcus_lactarius	-0.124352	43
d__Bacteria;p__Firmicutes;c__Bacilli;o__Lactobacillales;f__Streptococcaceae;g__Streptococcus;s__Streptococcus_mutans	-0.192381	43
d__Bacteria;p__Firmicutes;c__Clostridia;o__Lachnospirales;f__Lachnospiraceae;g__GCA-900066575;s__uncultured_bacterium	-0.168715	43
d__Bacteria;p__Firmicutes;c__Clostridia;o__Lachnospirales;f__Lachnospiraceae;g__Roseburia;s__Lachnospiraceae_bacterium	-0.189999	43
d__Bacteria;p__Firmicutes;c__Clostridia;o__Oscillospirales;f__Butyricicoccaceae;g__UCG-008;s__uncultured_bacterium	-0.154695	43
d__Bacteria;p__Firmicutes;c__Clostridia;o__Oscillospirales;f__Hungateiclostridiaceae;g__Saccharofermentans;s__uncultured_rumen	-0.132237	43
d__Bacteria;p__Firmicutes;c__Clostridia;o__Oscillospirales;f__Ruminococcaceae;g__Ruminococcus;__	-0.38038	43
d__Bacteria;p__Firmicutes;c__Clostridia;o__Oscillospirales;f__[Eubacterium]_coprostanoligenes_group;g__[Eubacterium]_coprostanoligenes_group;s__human_gut	-0.199008	43
d__Bacteria;p__Firmicutes;c__Clostridia;o__Peptococcales;f__Peptococcaceae;g__Peptococcus;__	-0.683843	43
d__Bacteria;p__Firmicutes;c__Clostridia;o__Peptostreptococcales-Tissierellales;f__Anaerovoracaceae;g__Family_XIII_UCG-001;s__Peptostreptococcaceae_bacterium	-0.176311	43
d__Bacteria;p__Firmicutes;c__Clostridia;o__Peptostreptococcales-Tissierellales;f__Peptostreptococcaceae;g__Intestinibacter;s__uncultured_bacterium	-0.135862	43
d__Bacteria;p__Firmicutes;c__Negativicutes;o__Acidaminococcales;f__Acidaminococcaceae;g__Succiniclasticum;s__Veillonellaceae_bacterium	-0.168715	43
d__Bacteria;p__Firmicutes;c__Negativicutes;o__Veillonellales-Selenomonadales;f__Selenomonadaceae;g__uncultured;s__uncultured_Selenomonas	-0.10083	43
d__Bacteria;p__Firmicutes;c__Negativicutes;o__Veillonellales-Selenomonadales;f__Veillonellaceae;g__Megasphaera;__	-0.189999	43
d__Bacteria;p__Firmicutes;c__Negativicutes;o__Veillonellales-Selenomonadales;f__Veillonellaceae;g__Veillonella;s__uncultured_bacterium	-0.0933692	43
d__Bacteria;p__Firmicutes;c__Syntrophomonadia;o__Syntrophomonadales;f__Syntrophomonadaceae;g__Pelospora;s__Syntrophomonadaceae_genomosp.	-0.247761	43
d__Bacteria;p__Nitrospirota;c__Nitrospiria;o__Nitrospirales;f__Nitrospiraceae;g__Nitrospira;__	-0.106045	43
d__Bacteria;p__Patescibacteria;c__Parcubacteria;o__Candidatus_Kaiserbacteria;f__Candidatus_Kaiserbacteria;g__Candidatus_Kaiserbacteria;__	-0.0560647	43
d__Bacteria;p__Patescibacteria;c__Saccharimonadia;o__Saccharimonadales;__;__;__	-0.0699544	43
d__Bacteria;p__Patescibacteria;c__Saccharimonadia;o__Saccharimonadales;f__Saccharimonadaceae;g__Saccharimonadaceae;s__uncultured_Candidatus	-0.34861	43
d__Bacteria;p__Planctomycetota;c__OM190;o__OM190;f__OM190;g__OM190;s__uncultured_planctomycete	-0.0940579	43
d__Bacteria;p__Proteobacteria;c__Alphaproteobacteria;o__AT-s3-44;f__AT-s3-44;g__AT-s3-44;s__uncultured_Alphaproteobacteria	-0.107939	43
d__Bacteria;p__Proteobacteria;c__Alphaproteobacteria;o__Holosporales;f__Holosporaceae;g__uncultured;s__uncultured_bacterium	-0.206893	43
d__Bacteria;p__Proteobacteria;c__Alphaproteobacteria;o__Puniceispirillales;f__SAR116_clade;g__SAR116_clade;s__alpha_proteobacterium	-0.124352	43
d__Bacteria;p__Proteobacteria;c__Alphaproteobacteria;o__Rhizobiales;f__Methyloligellaceae;g__uncultured;s__uncultured_bacterium	-0.0160662	43
d__Bacteria;p__Proteobacteria;c__Alphaproteobacteria;o__Rhizobiales;f__Rhizobiaceae;g__uncultured;__	-0.0954705	43
d__Bacteria;p__Proteobacteria;c__Alphaproteobacteria;o__Rhodobacterales;f__Rhodobacteraceae;g__Boseongicola;__	-0.102496	43
d__Bacteria;p__Proteobacteria;c__Alphaproteobacteria;o__Rhodospirillales;f__AEGEAN-169_marine_group;g__AEGEAN-169_marine_group;__	-0.139833	43
d__Bacteria;p__Proteobacteria;c__Alphaproteobacteria;o__Rickettsiales;f__SM2D12;g__SM2D12;__	-0.102496	43
d__Bacteria;p__Proteobacteria;c__Alphaproteobacteria;o__SAR11_clade;f__Clade_I;g__Clade_Ib;__	-0.110952	43
d__Bacteria;p__Proteobacteria;c__Gammaproteobacteria;o__Burkholderiales;f__Comamonadaceae;g__Limnohabitans;s__uncultured_bacterium	-0.0933692	43
d__Bacteria;p__Proteobacteria;c__Gammaproteobacteria;o__Enterobacterales;f__Shewanellaceae;g__Ferrimonas;s__Ferrimonas_sp.	-0.109923	43
d__Bacteria;p__Proteobacteria;c__Gammaproteobacteria;o__Enterobacterales;f__Vibrionaceae;g__Photobacterium;s__Photobacterium_gaetbulicola	-0.0776291	43
d__Bacteria;p__Proteobacteria;c__Gammaproteobacteria;o__Gammaproteobacteria_Incertae_Sedis;f__Unknown_Family;g__uncultured;s__uncultured_bacterium	-0.105129	43
d__Bacteria;p__Proteobacteria;c__Gammaproteobacteria;o__Pseudomonadales;f__Endozoicomonadaceae;g__Endozoicomonas;s__Spongiobacter_sp.	-0.0634759	43
d__Bacteria;p__Proteobacteria;c__Gammaproteobacteria;o__Pseudomonadales;f__Halieaceae;g__Halioglobus;__	-0.0984479	43
d__Bacteria;p__Proteobacteria;c__Gammaproteobacteria;o__Pseudomonadales;f__Halieaceae;g__OM60(NOR5)_clade;__	-0.0940579	43
d__Bacteria;p__Proteobacteria;c__Gammaproteobacteria;o__Pseudomonadales;f__Porticoccaceae;g__Porticoccus;s__uncultured_bacterium	-0.206893	43
d__Bacteria;p__Proteobacteria;c__Gammaproteobacteria;o__Xanthomonadales;f__Xanthomonadaceae;g__Luteimonas;__	-0.189999	43
d__Bacteria;p__Spirochaetota;c__Spirochaetia;o__Spirochaetales;f__Spirochaetaceae;g__uncultured;s__uncultured_organism	-0.010851	43
d__Bacteria;p__Verrucomicrobiota;c__Verrucomicrobiae;o__Opitutales;f__Puniceicoccaceae;g__Lentimonas;s__uncultured_bacterium	-0.10002	43
d__Bacteria;p__Verrucomicrobiota;c__Verrucomicrobiae;o__Opitutales;f__Puniceicoccaceae;g__Verruc-01;s__uncultured_organism	-0.141971	43
d__Bacteria;p__Verrucomicrobiota;c__Verrucomicrobiae;o__Pedosphaerales;f__Pedosphaeraceae;g__Pedosphaeraceae;s__uncultured_soil	-0.102496	43
d__Bacteria;p__Verrucomicrobiota;c__Verrucomicrobiae;o__Verrucomicrobiales;f__Rubritaleaceae;g__Persicirhabdus;s__uncultured_bacterium	-0.0129783	43
d__Bacteria;p__Acidobacteriota;c__Acidobacteriae;o__Acidobacteriales;f__Acidobacteriaceae_(Subgroup_1);g__Acidipila-Silvibacterium;__	-0.135862	42
d__Bacteria;p__Acidobacteriota;c__Acidobacteriae;o__PAUC26f;f__PAUC26f;g__PAUC26f;s__uncultured_Acidobacteria	-0.0961951	42
d__Bacteria;p__Acidobacteriota;c__Acidobacteriae;o__Solibacterales;f__Solibacteraceae;g__Candidatus_Solibacter;s__uncultured_forest	-0.0853196	42
d__Bacteria;p__Acidobacteriota;c__Acidobacteriae;o__Subgroup_13;f__Subgroup_13;g__Subgroup_13;s__uncultured_Acidobacteria	0.100773	42
d__Bacteria;p__Acidobacteriota;c__Blastocatellia;o__Pyrinomonadales;f__Pyrinomonadaceae;g__RB41;__	-0.137801	42
d__Bacteria;p__Actinobacteriota;c__Acidimicrobiia;o__Microtrichales;f__Iamiaceae;g__Iamia;s__metagenome	-0.135862	42
d__Bacteria;p__Actinobacteriota;c__Actinobacteria;o__Corynebacteriales;f__Corynebacteriaceae;g__Corynebacterium;s__Corynebacterium_propinquum	-0.183576	42
d__Bacteria;p__Actinobacteriota;c__Actinobacteria;o__Micrococcales;f__Microbacteriaceae;g__Microbacterium;__	-0.13401	42
d__Bacteria;p__Actinobacteriota;c__Actinobacteria;o__Micrococcales;f__Micrococcaceae;g__Rothia;s__Rothia_dentocariosa	-0.262545	42
d__Bacteria;p__Bacteroidota;c__Bacteroidia;o__Bacteroidales;f__Bacteroidaceae;g__Bacteroides;__	-0.637131	42
d__Bacteria;p__Bacteroidota;c__Bacteroidia;o__Bacteroidales;f__Bacteroidales_RF16_group;g__Bacteroidales_RF16_group;__	-0.178012	42
d__Bacteria;p__Bacteroidota;c__Bacteroidia;o__Bacteroidales;f__Prevotellaceae;g__Prevotella;s__Prevotella_intermedia	-2.1104	42
d__Bacteria;p__Bacteroidota;c__Bacteroidia;o__Bacteroidales;f__Prevotellaceae;g__Prevotella_7;s__Prevotella_multisaccharivorax	-0.267991	42
d__Bacteria;p__Bacteroidota;c__Bacteroidia;o__Flavobacteriales;f__Flavobacteriaceae;__;__	0.0839916	42
d__Bacteria;p__Bacteroidota;c__Bacteroidia;o__Flavobacteriales;f__Flavobacteriaceae;g__Aquibacter;__	-0.0634759	42
d__Bacteria;p__Bacteroidota;c__Bacteroidia;o__Flavobacteriales;f__Flavobacteriaceae;g__Psychroserpens;__	-0.0847603	42
d__Bacteria;p__Chloroflexi;c__Anaerolineae;o__SBR1031;f__A4b;g__A4b;s__uncultured_Thermomicrobium	0.193475	42
d__Bacteria;p__Cyanobacteria;c__Cyanobacteriia;o__Chloroplast;f__Chloroplast;g__Chloroplast;s__Ginkgo_biloba	-0.0976834	42
d__Bacteria;p__Cyanobacteria;c__Cyanobacteriia;o__Chloroplast;f__Chloroplast;g__Chloroplast;s__Planoglabratella_opercularis	0.0462939	42
d__Bacteria;p__Cyanobacteria;c__Cyanobacteriia;o__Cyanobacteriales;f__Xenococcaceae;g__Xenococcus_PCC-7305;s__uncultured_bacterium	-0.0436846	42
d__Bacteria;p__Cyanobacteria;c__Cyanobacteriia;o__Phormidesmiales;f__Nodosilineaceae;g__MBIC10086;s__Pseudanabaena_cf.	-0.0858865	42
d__Bacteria;p__Cyanobacteria;c__Vampirivibrionia;o__Vampirovibrionales;f__Vampirovibrionales;g__Vampirovibrionales;s__uncultured_cyanobacterium	-0.0825953	42
d__Bacteria;p__Desulfobacterota;c__Desulfuromonadia;o__Bradymonadales;f__Bradymonadales;g__Bradymonadales;s__uncultured_rumen	-0.121573	42
d__Bacteria;p__Firmicutes;c__Bacilli;o__Bacillales;f__Planococcaceae;g__Kurthia;s__uncultured_bacterium	-0.137801	42
d__Bacteria;p__Firmicutes;c__Bacilli;o__Lactobacillales;f__Lactobacillaceae;g__Ligilactobacillus;s__Lactobacillus_salivarius	-0.378043	42
d__Bacteria;p__Firmicutes;c__Clostridia;o__Christensenellales;f__Christensenellaceae;g__Christensenellaceae_R-7_group;s__uncultured_prokaryote	-0.101655	42
d__Bacteria;p__Firmicutes;c__Clostridia;o__Lachnospirales;f__Lachnospiraceae;g__[Eubacterium]_ruminantium_group;s__uncultured_bacterium	-0.114201	42
d__Bacteria;p__Firmicutes;c__Clostridia;o__Oscillospirales;f__Oscillospiraceae;g__UCG-003;__	-0.146605	42
d__Bacteria;p__Firmicutes;c__Clostridia;o__Oscillospirales;f__Ruminococcaceae;g__Incertae_Sedis;s__uncultured_bacterium	-0.105129	42
d__Bacteria;p__Firmicutes;c__Clostridia;o__Oscillospirales;f__[Eubacterium]_coprostanoligenes_group;g__[Eubacterium]_coprostanoligenes_group;s__uncultured_organism	-0.0888428	42
d__Bacteria;p__Firmicutes;c__Clostridia;o__Peptostreptococcales-Tissierellales;f__Peptostreptococcaceae;g__Peptoanaerobacter;s__Peptoanaerobacter_stomatis	-0.165789	42
d__Bacteria;p__Firmicutes;c__Negativicutes;o__Veillonellales-Selenomonadales;f__Selenomonadaceae;g__uncultured;s__Veillonellaceae_bacterium	-0.0406857	42
d__Bacteria;p__Fusobacteriota;c__Fusobacteriia;o__Fusobacteriales;f__Leptotrichiaceae;g__Sneathia;__	-0.0564384	42
d__Bacteria;p__Nitrospirota;c__Nitrospiria;o__Nitrospirales;f__Nitrospiraceae;g__Nitrospira;s__hydrothermal_vent	0.00351732	42
d__Bacteria;p__Planctomycetota;c__OM190;o__OM190;f__OM190;g__OM190;s__uncultured_marine	-0.087635	42
d__Bacteria;p__Planctomycetota;c__Planctomycetes;o__Pirellulales;f__Pirellulaceae;g__Blastopirellula;s__uncultured_bacterium	-0.0795451	42
d__Bacteria;p__Proteobacteria;c__Alphaproteobacteria;o__Rhizobiales;f__Hyphomicrobiaceae;g__uncultured;s__uncultured_bacterium	-0.0542449	42
d__Bacteria;p__Proteobacteria;c__Alphaproteobacteria;o__Rhizobiales;f__Xanthobacteraceae;g__uncultured;s__uncultured_forest	-0.154695	42
d__Bacteria;p__Proteobacteria;c__Alphaproteobacteria;o__SAR11_clade;f__Clade_I;g__Clade_Ia;__	0.0523807	42
d__Bacteria;p__Proteobacteria;c__Gammaproteobacteria;o__Burkholderiales;f__Comamonadaceae;g__Comamonas;s__Ottowia_sp.	-0.506836	42
d__Bacteria;p__Proteobacteria;c__Gammaproteobacteria;o__Burkholderiales;f__Nitrosomonadaceae;g__Nitrosomonas;__	-0.087635	42
d__Bacteria;p__Proteobacteria;c__Gammaproteobacteria;o__Burkholderiales;f__Oxalobacteraceae;g__Oxalicibacterium;s__metagenome	-0.154695	42
d__Bacteria;p__Proteobacteria;c__Gammaproteobacteria;o__Burkholderiales;f__Rhodocyclaceae;g__Denitratisoma;s__uncultured_beta	-0.11309	42
d__Bacteria;p__Proteobacteria;c__Gammaproteobacteria;o__Enterobacterales;f__Enterobacteriaceae;g__Citrobacter;__	-0.399045	42
d__Bacteria;p__Proteobacteria;c__Gammaproteobacteria;o__Enterobacterales;f__Pasteurellaceae;g__Aggregatibacter;__	-0.288322	42
d__Bacteria;p__Proteobacteria;c__Gammaproteobacteria;o__Enterobacterales;f__Vibrionaceae;g__Vibrio;__	-0.0831261	42
d__Bacteria;p__Proteobacteria;c__Gammaproteobacteria;o__Ga0077536;f__Ga0077536;g__Ga0077536;s__uncultured_bacterium	0.0225801	42
d__Bacteria;p__Proteobacteria;c__Gammaproteobacteria;o__Pseudomonadales;f__Cellvibrionaceae;g__uncultured;__	0.0440332	42
d__Bacteria;p__Proteobacteria;c__Gammaproteobacteria;o__Pseudomonadales;f__Endozoicomonadaceae;g__Endozoicomonas;s__Endozoicomonas_montiporae	-0.0864612	42
d__Bacteria;p__Proteobacteria;c__Gammaproteobacteria;o__UBA10353_marine_group;f__UBA10353_marine_group;g__UBA10353_marine_group;__	-0.0776291	42
d__Bacteria;p__Spirochaetota;c__Spirochaetia;o__Spirochaetales;f__Spirochaetaceae;g__Treponema;s__Treponema_succinifaciens	-0.127329	42
d__Bacteria;p__Acidobacteriota;c__Subgroup_22;o__Subgroup_22;f__Subgroup_22;g__Subgroup_22;__	-0.125814	41
d__Bacteria;p__Actinobacteriota;c__Acidimicrobiia;o__Actinomarinales;f__uncultured;g__uncultured;__	0.162776	41
d__Bacteria;p__Actinobacteriota;c__Acidimicrobiia;o__Microtrichales;f__uncultured;g__uncultured;__	-0.109923	41
d__Bacteria;p__Actinobacteriota;c__Actinobacteria;o__Actinomycetales;f__Actinomycetaceae;g__F0332;__	-0.135862	41
d__Bacteria;p__Actinobacteriota;c__Actinobacteria;o__Actinomycetales;f__Actinomycetaceae;g__Mobiluncus;s__uncultured_bacterium	-0.230666	41
d__Bacteria;p__Actinobacteriota;c__Actinobacteria;o__Micrococcales;f__Micrococcaceae;g__Rothia;s__Rothia_aeria	-0.0631439	41
d__Bacteria;p__Actinobacteriota;c__Coriobacteriia;o__Coriobacteriales;f__Atopobiaceae;g__Olsenella;__	-0.191386	41
d__Bacteria;p__Actinobacteriota;c__Thermoleophilia;o__Solirubrobacterales;f__67-14;g__67-14;s__uncultured_bacterium	-0.10083	41
d__Bacteria;p__Bacteroidota;c__Bacteroidia;o__Bacteroidales;f__Bacteroidaceae;g__Bacteroides;s__Bacteroides_stercoris	-0.22305	41
d__Bacteria;p__Bacteroidota;c__Bacteroidia;o__Bacteroidales;f__Bacteroidaceae;g__Bacteroides;s__Bacteroides_uniformis	-0.937729	41
d__Bacteria;p__Bacteroidota;c__Bacteroidia;o__Bacteroidales;f__Barnesiellaceae;g__Barnesiella;s__uncultured_bacterium	-0.117724	41
d__Bacteria;p__Bacteroidota;c__Bacteroidia;o__Bacteroidales;f__Prevotellaceae;g__Prevotella_7;s__Prevotella_fusca	-0.796395	41
d__Bacteria;p__Bacteroidota;c__Bacteroidia;o__Bacteroidales;f__Rikenellaceae;g__Alistipes;s__Alistipes_shahii	-0.106981	41
d__Bacteria;p__Bacteroidota;c__Bacteroidia;o__Bacteroidales;f__Rikenellaceae;g__Alistipes;s__Alistipes_sp.	-0.0992268	41
d__Bacteria;p__Bacteroidota;c__Bacteroidia;o__Bacteroidales;f__Tannerellaceae;g__Parabacteroides;s__Parabacteroides_merdae	-0.143459	41
d__Bacteria;p__Bacteroidota;c__Bacteroidia;o__Cytophagales;f__Cyclobacteriaceae;__;__	0.017269	41
d__Bacteria;p__Bacteroidota;c__Bacteroidia;o__Flavobacteriales;f__Crocinitomicaceae;g__Fluviicola;__	-0.112007	41
d__Bacteria;p__Bdellovibrionota;c__Bdellovibrionia;o__Bacteriovoracales;f__Bacteriovoracaceae;g__Peredibacter;s__uncultured_delta	0.0751631	41
d__Bacteria;p__Bdellovibrionota;c__Oligoflexia;o__0319-6G20;f__0319-6G20;g__0319-6G20;s__uncultured_bacterium	0.291212	41
d__Bacteria;p__Cyanobacteria;c__Cyanobacteriia;o__Synechococcales;f__Synechococcales_Incertae_Sedis;g__Schizothrix_LEGE_07164;s__uncultured_cyanobacterium	-0.0339334	41
d__Bacteria;p__Firmicutes;c__Bacilli;o__Lactobacillales;f__Lactobacillaceae;g__Lactiplantibacillus;__	-0.164743	41
d__Bacteria;p__Firmicutes;c__Bacilli;o__Lactobacillales;f__Lactobacillaceae;g__Lactobacillus;s__Lactobacillus_helveticus	-0.0395441	41
d__Bacteria;p__Firmicutes;c__Bacilli;o__Lactobacillales;f__P5D1-392;g__P5D1-392;__	-0.087635	41
d__Bacteria;p__Firmicutes;c__Bacilli;o__RF39;f__RF39;g__RF39;__	-0.168715	41
d__Bacteria;p__Firmicutes;c__Clostridia;o__Clostridiales;f__Clostridiaceae;g__Clostridium_sensu_stricto_1;__	-0.380651	41
d__Bacteria;p__Firmicutes;c__Clostridia;o__Lachnospirales;f__Lachnospiraceae;g__Blautia;s__uncultured_Blautia	-0.10002	41
d__Bacteria;p__Firmicutes;c__Clostridia;o__Lachnospirales;f__Lachnospiraceae;g__Butyrivibrio;s__Firmicutes_oral	-0.130955	41
d__Bacteria;p__Firmicutes;c__Clostridia;o__Lachnospirales;f__Lachnospiraceae;g__Fusicatenibacter;__	-0.11309	41
d__Bacteria;p__Firmicutes;c__Clostridia;o__Lachnospirales;f__Lachnospiraceae;g__Lachnoclostridium;s__human_gut	-0.128902	41
d__Bacteria;p__Firmicutes;c__Clostridia;o__Lachnospirales;f__Lachnospiraceae;g__Lachnospiraceae_NK4A136_group;s__uncultured_organism	-0.0961951	41
d__Bacteria;p__Firmicutes;c__Clostridia;o__Lachnospirales;f__Lachnospiraceae;g__Lachnospiraceae_UCG-008;s__metagenome	-0.107939	41
d__Bacteria;p__Firmicutes;c__Clostridia;o__Lachnospirales;f__Lachnospiraceae;g__Lachnospiraceae_UCG-010;__	-0.118968	41
d__Bacteria;p__Firmicutes;c__Clostridia;o__Lachnospirales;f__Lachnospiraceae;g__Lachnospiraceae_UCG-010;s__uncultured_bacterium	-0.233922	41
d__Bacteria;p__Firmicutes;c__Clostridia;o__Lachnospirales;f__Lachnospiraceae;g__Roseburia;s__gut_metagenome	-0.118968	41
d__Bacteria;p__Firmicutes;c__Clostridia;o__Lachnospirales;f__Lachnospiraceae;g__Roseburia;s__uncultured_Roseburia	-0.0631439	41
d__Bacteria;p__Firmicutes;c__Clostridia;o__Lachnospirales;f__Lachnospiraceae;g__Shuttleworthia;s__Shuttleworthia_satelles	-0.395738	41
d__Bacteria;p__Firmicutes;c__Clostridia;o__Monoglobales;f__Monoglobaceae;g__Monoglobus;s__uncultured_Clostridium	-0.15182	41
d__Bacteria;p__Firmicutes;c__Clostridia;o__Oscillospirales;f__Oscillospiraceae;g__UCG-005;s__metagenome	-0.115342	41
d__Bacteria;p__Firmicutes;c__Clostridia;o__Oscillospirales;f__Oscillospiraceae;g__uncultured;__	-0.112007	41
d__Bacteria;p__Firmicutes;c__Clostridia;o__Oscillospirales;f__UCG-010;g__UCG-010;s__uncultured_bacterium	-0.0954705	41
d__Bacteria;p__Firmicutes;c__Clostridia;o__Peptostreptococcales-Tissierellales;f__Anaerovoracaceae;__;__	-0.0556023	41
d__Bacteria;p__Firmicutes;c__Clostridia;o__Peptostreptococcales-Tissierellales;f__Anaerovoracaceae;g__Family_XIII_AD3011_group;__	-0.118968	41
d__Bacteria;p__Firmicutes;c__Clostridia;o__Peptostreptococcales-Tissierellales;f__Anaerovoracaceae;g__Family_XIII_AD3011_group;s__uncultured_bacterium	-0.256459	41
d__Bacteria;p__Firmicutes;c__Clostridia;o__Peptostreptococcales-Tissierellales;f__Family_XI;g__Peptoniphilus;s__Peptoniphilus_lacrimalis	-0.118968	41
d__Bacteria;p__Firmicutes;c__Negativicutes;o__Veillonellales-Selenomonadales;f__Selenomonadaceae;g__Selenomonas;s__unidentified	-0.0203969	41
d__Bacteria;p__Myxococcota;c__Polyangia;o__UASB-TL25;f__UASB-TL25;g__UASB-TL25;s__uncultured_bacterium	-0.117724	41
d__Bacteria;p__Planctomycetota;c__Planctomycetes;o__Pirellulales;f__Pirellulaceae;g__Pir4_lineage;s__uncultured_bacterium	-0.139833	41
d__Bacteria;p__Proteobacteria;c__Alphaproteobacteria;o__Caulobacterales;f__Hyphomonadaceae;g__uncultured;__	0.0832396	41
d__Bacteria;p__Proteobacteria;c__Alphaproteobacteria;o__Rhizobiales;f__Beijerinckiaceae;g__Bosea;__	-0.221912	41
d__Bacteria;p__Proteobacteria;c__Alphaproteobacteria;o__Rhodospirillales;f__Magnetospiraceae;g__uncultured;s__uncultured_bacterium	-0.11309	41
d__Bacteria;p__Proteobacteria;c__Alphaproteobacteria;o__Sphingomonadales;f__Sphingomonadaceae;__;__	-0.112007	41
d__Bacteria;p__Proteobacteria;c__Gammaproteobacteria;o__Burkholderiales;f__Burkholderiaceae;g__Burkholderia-Caballeronia-Paraburkholderia;__	-0.118968	41
d__Bacteria;p__Proteobacteria;c__Gammaproteobacteria;o__Burkholderiales;f__Oxalobacteraceae;g__Massilia;__	-0.180701	41
d__Bacteria;p__Proteobacteria;c__Gammaproteobacteria;o__Enterobacterales;f__Vibrionaceae;g__Photobacterium;s__Photobacterium_phosphoreum	-0.607901	41
d__Bacteria;p__Proteobacteria;c__Gammaproteobacteria;o__UBA10353_marine_group;f__UBA10353_marine_group;g__UBA10353_marine_group;s__uncultured_bacterium	2.04272	41
d__Bacteria;p__Spirochaetota;c__Spirochaetia;o__Spirochaetales;f__Spirochaetaceae;g__Treponema;s__Treponema_sp.	-0.33823	41
d__Bacteria;p__Actinobacteriota;c__Actinobacteria;o__Actinomycetales;f__Actinomycetaceae;g__Actinomyces;s__Actinomyces_graevenitzii	-1.91167	40
d__Bacteria;p__Actinobacteriota;c__Actinobacteria;o__Actinomycetales;f__Actinomycetaceae;g__Actinomyces;s__Actinomyces_sp.	-0.0853196	40
d__Bacteria;p__Actinobacteriota;c__Actinobacteria;o__Bifidobacteriales;f__Bifidobacteriaceae;g__Bifidobacterium;s__Bifidobacterium_bifidum	-0.0776291	40
d__Bacteria;p__Actinobacteriota;c__Actinobacteria;o__Frankiales;f__Sporichthyaceae;g__hgcI_clade;s__uncultured_bacterium	-0.33936	40
d__Bacteria;p__Actinobacteriota;c__Coriobacteriia;o__Coriobacteriales;f__Eggerthellaceae;g__Slackia;s__Slackia_exigua	-0.156989	40
d__Bacteria;p__Bacteroidota;c__Bacteroidia;o__Bacteroidales;f__Marinifilaceae;g__Odoribacter;__	-0.0858865	40
d__Bacteria;p__Bacteroidota;c__Bacteroidia;o__Bacteroidales;f__Prevotellaceae;g__Alloprevotella;s__uncultured_Alloprevotella	-0.135862	40
d__Bacteria;p__Bacteroidota;c__Bacteroidia;o__Bacteroidales;f__Prevotellaceae;g__Paraprevotella;s__uncultured_bacterium	-0.160625	40
d__Bacteria;p__Bacteroidota;c__Bacteroidia;o__Bacteroidales;f__Prevotellaceae;g__Prevotella_7;s__Prevotella_pleuritidis	-0.0386291	40
d__Bacteria;p__Bacteroidota;c__Bacteroidia;o__Bacteroidales;f__Prevotellaceae;g__Prevotellaceae_NK3B31_group;s__metagenome	-0.087635	40
d__Bacteria;p__Bacteroidota;c__Bacteroidia;o__Bacteroidales;f__Rikenellaceae;g__Rikenellaceae_RC9_gut_group;s__Bacteroidales_genomosp.	-0.183576	40
d__Bacteria;p__Bacteroidota;c__Bacteroidia;o__Bacteroidales;f__Tannerellaceae;g__Parabacteroides;s__Parabacteroides_distasonis	-0.322215	40
d__Bacteria;p__Bacteroidota;c__Bacteroidia;o__Cytophagales;f__Cyclobacteriaceae;g__Algoriphagus;s__uncultured_Hongiella	-0.114201	40
d__Bacteria;p__Bdellovibrionota;c__Bdellovibrionia;o__Bdellovibrionales;f__Bdellovibrionaceae;g__Bdellovibrio;__	0.160587	40
d__Bacteria;p__Chloroflexi;c__Chloroflexia;o__Thermomicrobiales;f__JG30-KF-CM45;g__JG30-KF-CM45;s__uncultured_bacterium	-0.124352	40
d__Bacteria;p__Chloroflexi;c__Gitt-GS-136;o__Gitt-GS-136;f__Gitt-GS-136;g__Gitt-GS-136;__	-0.0907228	40
d__Bacteria;p__Desulfobacterota;c__Desulfovibrionia;o__Desulfovibrionales;f__Desulfovibrionaceae;g__Desulfovibrio;__	-0.543203	40
d__Bacteria;p__Firmicutes;c__Bacilli;o__Lactobacillales;f__Lactobacillaceae;g__Limosilactobacillus;__	-0.497648	40
d__Bacteria;p__Firmicutes;c__Bacilli;o__RF39;f__RF39;g__RF39;s__gut_metagenome	-0.0961951	40
d__Bacteria;p__Firmicutes;c__Bacilli;o__RF39;f__RF39;g__RF39;s__uncultured_organism	-0.13401	40
d__Bacteria;p__Firmicutes;c__Clostridia;o__Lachnospirales;f__Lachnospiraceae;g__Blautia;s__metagenome	-0.275085	40
d__Bacteria;p__Firmicutes;c__Clostridia;o__Lachnospirales;f__Lachnospiraceae;g__Catonella;s__unidentified	-0.217784	40
d__Bacteria;p__Firmicutes;c__Clostridia;o__Lachnospirales;f__Lachnospiraceae;g__Howardella;__	-0.108919	40
d__Bacteria;p__Firmicutes;c__Clostridia;o__Lachnospirales;f__Lachnospiraceae;g__Lachnospiraceae_UCG-004;__	-0.0933692	40
d__Bacteria;p__Firmicutes;c__Clostridia;o__Lachnospirales;f__Lachnospiraceae;g__[Eubacterium]_ventriosum_group;__	-0.0888428	40
d__Bacteria;p__Firmicutes;c__Clostridia;o__Lachnospirales;f__Lachnospiraceae;g__[Eubacterium]_xylanophilum_group;__	-0.0815536	40
d__Bacteria;p__Firmicutes;c__Clostridia;o__Oscillospirales;f__Oscillospiraceae;g__NK4A214_group;__	-0.0553273	40
d__Bacteria;p__Firmicutes;c__Clostridia;o__Oscillospirales;f__Oscillospiraceae;g__NK4A214_group;s__gut_metagenome	-0.0634759	40
d__Bacteria;p__Firmicutes;c__Clostridia;o__Oscillospirales;f__Oscillospiraceae;g__UCG-002;s__gut_metagenome	-0.0790578	40
d__Bacteria;p__Firmicutes;c__Clostridia;o__Oscillospirales;f__Oscillospiraceae;g__UCG-002;s__uncultured_rumen	-0.159836	40
d__Bacteria;p__Firmicutes;c__Clostridia;o__Oscillospirales;f__Oscillospiraceae;g__UCG-005;__	-0.0203376	40
d__Bacteria;p__Firmicutes;c__Clostridia;o__Oscillospirales;f__Ruminococcaceae;g__Angelakisella;s__Ruminococcus_sp.	-0.087635	40
d__Bacteria;p__Firmicutes;c__Clostridia;o__Peptostreptococcales-Tissierellales;f__Anaerovoracaceae;g__uncultured;__	-0.300308	40
d__Bacteria;p__Firmicutes;c__Clostridia;o__Peptostreptococcales-Tissierellales;f__Peptostreptococcaceae;g__Intestinibacter;__	-0.0926917	40
d__Bacteria;p__Firmicutes;c__Negativicutes;o__Veillonellales-Selenomonadales;f__Selenomonadaceae;g__Selenomonas;s__Selenomonas_flueggei	-0.325584	40
d__Bacteria;p__Fusobacteriota;c__Fusobacteriia;o__Fusobacteriales;f__Leptotrichiaceae;g__Leptotrichia;s__Leptotrichia_hofstadii	-0.0847475	40
d__Bacteria;p__Patescibacteria;c__Dojkabacteria;o__Dojkabacteria;f__Dojkabacteria;g__Dojkabacteria;s__uncultured_organism	-0.0888428	40
d__Bacteria;p__Patescibacteria;c__Saccharimonadia;o__Saccharimonadales;f__Saccharimonadaceae;g__Saccharimonadaceae;s__TM7_bacterium	-0.115342	40
d__Bacteria;p__Patescibacteria;c__Saccharimonadia;o__Saccharimonadales;f__Saccharimonadaceae;g__Saccharimonadaceae;s__TM7_phylum	-0.0593534	40
d__Bacteria;p__Proteobacteria;__;__;__;__;__	-0.11309	40
d__Bacteria;p__Proteobacteria;c__Alphaproteobacteria;o__Caulobacterales;f__Caulobacteraceae;g__Brevundimonas;__	-0.0658771	40
d__Bacteria;p__Proteobacteria;c__Alphaproteobacteria;o__Kiloniellales;f__Kiloniellaceae;g__uncultured;s__uncultured_Alphaproteobacteria	-0.11309	40
d__Bacteria;p__Proteobacteria;c__Gammaproteobacteria;o__Burkholderiales;__;__;__	0.256168	40
d__Bacteria;p__Proteobacteria;c__Gammaproteobacteria;o__Burkholderiales;f__Comamonadaceae;g__Pelomonas;__	-0.0371729	40
d__Bacteria;p__Proteobacteria;c__Gammaproteobacteria;o__Burkholderiales;f__Oxalobacteraceae;g__Janthinobacterium;s__Janthinobacterium_lividum	-0.0795451	40
d__Bacteria;p__Proteobacteria;c__Gammaproteobacteria;o__Burkholderiales;f__Oxalobacteraceae;g__uncultured;__	-0.237669	40
d__Bacteria;p__Proteobacteria;c__Gammaproteobacteria;o__Cardiobacteriales;f__Cardiobacteriaceae;g__Cardiobacterium;s__Cardiobacterium_valvarum	-0.178449	40
d__Bacteria;p__Proteobacteria;c__Gammaproteobacteria;o__Cardiobacteriales;f__Cardiobacteriaceae;g__Cardiobacterium;s__uncultured_bacterium	-0.716366	40
d__Bacteria;p__Proteobacteria;c__Gammaproteobacteria;o__Enterobacterales;f__Pasteurellaceae;__;__	-0.393331	40
d__Bacteria;p__Spirochaetota;c__Spirochaetia;o__Spirochaetales;f__Spirochaetaceae;g__Treponema;s__Treponema_socranskii	-0.731473	40
d__Bacteria;p__Spirochaetota;c__Spirochaetia;o__Spirochaetales;f__Spirochaetaceae;g__uncultured;s__uncultured_Spirochaetales	-0.0183724	40
d__Bacteria;p__Verrucomicrobiota;c__Verrucomicrobiae;o__Verrucomicrobiales;f__Akkermansiaceae;g__Akkermansia;s__Akkermansia_muciniphila	-0.087635	40
d__Archaea;p__Crenarchaeota;c__Nitrososphaeria;o__Nitrosopumilales;f__Nitrosopumilaceae;g__Cenarchaeum;s__uncultured_archaeon	-0.0511571	39
d__Bacteria;p__Acidobacteriota;c__Acidobacteriae;o__Subgroup_2;f__Subgroup_2;g__Subgroup_2;s__uncultured_Acidobacteria	-0.116516	39
d__Bacteria;p__Actinobacteriota;c__Actinobacteria;o__Micrococcales;f__Dermacoccaceae;g__Dermacoccus;__	-0.109923	39
d__Bacteria;p__Actinobacteriota;c__Actinobacteria;o__Micrococcales;f__Micrococcaceae;g__Rothia;s__Rothia_sp.	-0.106045	39
d__Bacteria;p__Bacteroidota;c__Bacteroidia;o__Bacteroidales;f__Prevotellaceae;g__Prevotella;s__Prevotella_oralis	-0.546714	39
d__Bacteria;p__Bacteroidota;c__Bacteroidia;o__Chitinophagales;f__Chitinophagaceae;g__Dinghuibacter;__	-0.0913688	39
d__Bacteria;p__Bacteroidota;c__Bacteroidia;o__Flavobacteriales;f__Weeksellaceae;g__Chryseobacterium;__	-0.200047	39
d__Bacteria;p__Bacteroidota;c__Bacteroidia;o__Sphingobacteriales;f__env.OPS_17;g__env.OPS_17;__	-0.0762478	39
d__Bacteria;p__Cyanobacteria;c__Cyanobacteriia;o__Cyanobacteriales;f__Xenococcaceae;g__Pleurocapsa_PCC-7319;__	0.103003	39
d__Bacteria;p__Cyanobacteria;c__Cyanobacteriia;o__Synechococcales;f__Cyanobiaceae;g__Synechococcus_CC9902;__	0.324635	39
d__Bacteria;p__Firmicutes;c__Bacilli;o__Paenibacillales;f__Paenibacillaceae;g__Paenibacillus;s__Paenibacillus_humicus	-0.112007	39
d__Bacteria;p__Firmicutes;c__Clostridia;o__Clostridia_UCG-014;f__Clostridia_UCG-014;g__Clostridia_UCG-014;s__Clostridiales_bacterium	-1.01767	39
d__Bacteria;p__Firmicutes;c__Clostridia;o__Clostridia_UCG-014;f__Clostridia_UCG-014;g__Clostridia_UCG-014;s__uncultured_rumen	-0.117724	39
d__Bacteria;p__Firmicutes;c__Clostridia;o__Lachnospirales;f__Lachnospiraceae;g__Moryella;s__Moryella_indoligenes	-0.209275	39
d__Bacteria;p__Firmicutes;c__Clostridia;o__Oscillospirales;f__Oscillospiraceae;g__Flavonifractor;s__uncultured_bacterium	-0.118968	39
d__Bacteria;p__Firmicutes;c__Clostridia;o__Oscillospirales;f__Ruminococcaceae;g__Faecalibacterium;s__bacterium_ic1379	-0.117724	39
d__Bacteria;p__Firmicutes;c__Clostridia;o__Peptostreptococcales-Tissierellales;f__Anaerovoracaceae;g__Family_XIII_UCG-001;s__uncultured_bacterium	-0.09186	39
d__Bacteria;p__Firmicutes;c__Clostridia;o__Peptostreptococcales-Tissierellales;f__Family_XI;g__Anaerococcus;__	-0.206893	39
d__Bacteria;p__Firmicutes;c__Negativicutes;o__Veillonellales-Selenomonadales;f__Selenomonadaceae;g__uncultured;__	-0.0253638	39
d__Bacteria;p__Firmicutes;c__Negativicutes;o__Veillonellales-Selenomonadales;f__Veillonellaceae;g__Megasphaera;s__Megasphaera_elsdenii	-0.213208	39
d__Bacteria;p__Firmicutes;c__Negativicutes;o__Veillonellales-Selenomonadales;f__Veillonellaceae;g__Veillonella;s__Veillonella_parvula	-0.398441	39
d__Bacteria;p__Fusobacteriota;c__Fusobacteriia;o__Fusobacteriales;f__Fusobacteriaceae;g__Fusobacterium;s__Fusobacterium_necrophorum	-0.189635	39
d__Bacteria;p__Gemmatimonadota;c__BD2-11_terrestrial_group;o__BD2-11_terrestrial_group;f__BD2-11_terrestrial_group;g__BD2-11_terrestrial_group;s__uncultured_delta	-0.11404	39
d__Bacteria;p__PAUC34f;c__PAUC34f;o__PAUC34f;f__PAUC34f;g__PAUC34f;s__uncultured_bacterium	0.151794	39
d__Bacteria;p__Proteobacteria;c__Gammaproteobacteria;o__Burkholderiales;f__EC94;g__EC94;s__Betaproteobacteria_bacterium	0.0528738	39
d__Bacteria;p__Proteobacteria;c__Gammaproteobacteria;o__Burkholderiales;f__Neisseriaceae;g__Kingella;s__uncultured_bacterium	-0.282301	39
d__Bacteria;p__Proteobacteria;c__Gammaproteobacteria;o__Steroidobacterales;f__Woeseiaceae;g__Woeseia;__	0.390595	39
d__Bacteria;p__Spirochaetota;c__Spirochaetia;o__Spirochaetales;f__Spirochaetaceae;g__Treponema;s__Treponema_berlinense	-0.101655	39
d__Bacteria;p__Spirochaetota;c__Spirochaetia;o__Spirochaetales;f__Spirochaetaceae;g__Treponema;s__Treponema_lecithinolyticum	-0.233323	39
d__Bacteria;p__Actinobacteriota;c__Acidimicrobiia;o__IMCC26256;f__IMCC26256;g__IMCC26256;__	-0.105129	38
d__Bacteria;p__Actinobacteriota;c__Actinobacteria;o__Actinomycetales;f__Actinomycetaceae;g__Actinomyces;s__Actinomyces_pacaensis	-0.342363	38
d__Bacteria;p__Actinobacteriota;c__Actinobacteria;o__Actinomycetales;f__Actinomycetaceae;g__Actinomyces;s__uncultured_bacterium	-0.0831261	38
d__Bacteria;p__Actinobacteriota;c__Actinobacteria;o__Corynebacteriales;f__Corynebacteriaceae;g__Corynebacterium;s__Corynebacterium_lipophiloflavum	-0.0805373	38
d__Bacteria;p__Bacteroidota;c__Bacteroidia;o__Bacteroidales;f__Porphyromonadaceae;g__Porphyromonas;s__Porphyromonas_bennonis	-0.0913688	38
d__Bacteria;p__Bacteroidota;c__Bacteroidia;o__Flavobacteriales;f__Flavobacteriaceae;g__Capnocytophaga;s__uncultured_Capnocytophaga	-0.44113	38
d__Bacteria;p__Bacteroidota;c__Rhodothermia;o__Rhodothermales;f__Rhodothermaceae;g__uncultured;s__uncultured_Rhodothermaceae	0.312812	38
d__Bacteria;p__Campylobacterota;c__Campylobacteria;o__Campylobacterales;f__Campylobacteraceae;g__Campylobacter;s__Campylobacter_rectus	-0.576314	38
d__Bacteria;p__Chloroflexi;c__Anaerolineae;o__SBR1031;f__A4b;g__A4b;s__uncultured_Chloroflexi	0.491909	38
d__Bacteria;p__Cyanobacteria;c__Cyanobacteriia;o__Cyanobacteriales;f__Prochloraceae;g__Prochloron_P1-Palau;s__uncultured_Prochloron	-0.0933692	38
d__Bacteria;p__Deinococcota;c__Deinococci;o__Deinococcales;f__Deinococcaceae;g__Deinococcus;__	-0.0800382	38
d__Bacteria;p__Dependentiae;c__Babeliae;o__Babeliales;f__Vermiphilaceae;g__Vermiphilaceae;s__uncultured_bacterium	-0.102496	38
d__Bacteria;p__Firmicutes;c__Bacilli;o__Entomoplasmatales;f__Entomoplasmataceae;g__[Mycoplasma]_group;__	-0.092025	38
d__Bacteria;p__Firmicutes;c__Bacilli;o__Erysipelotrichales;f__Erysipelotrichaceae;g__Turicibacter;__	-0.330428	38
d__Bacteria;p__Firmicutes;c__Bacilli;o__Lactobacillales;f__Carnobacteriaceae;__;__	-0.0727735	38
d__Bacteria;p__Firmicutes;c__Bacilli;o__Mycoplasmatales;f__Mycoplasmataceae;g__Mycoplasma;s__Metamycoplasma_salivarium	-0.745476	38
d__Bacteria;p__Firmicutes;c__Clostridia;o__Clostridia_vadinBB60_group;f__Clostridia_vadinBB60_group;g__Clostridia_vadinBB60_group;s__unidentified	-0.105129	38
d__Bacteria;p__Firmicutes;c__Clostridia;o__Lachnospirales;f__Defluviitaleaceae;g__Defluviitaleaceae_UCG-011;s__uncultured_bacterium	-0.0736153	38
d__Bacteria;p__Firmicutes;c__Clostridia;o__Lachnospirales;f__Lachnospiraceae;g__Agathobacter;s__Eubacterium_ramulus	-0.0736153	38
d__Bacteria;p__Firmicutes;c__Clostridia;o__Lachnospirales;f__Lachnospiraceae;g__[Ruminococcus]_gnavus_group;__	-0.105129	38
d__Bacteria;p__Firmicutes;c__Clostridia;o__Monoglobales;f__Monoglobaceae;g__Monoglobus;s__uncultured_bacterium	-0.109923	38
d__Bacteria;p__Firmicutes;c__Clostridia;o__Oscillospirales;f__Oscillospiraceae;g__Flavonifractor;__	-0.0744744	38
d__Bacteria;p__Firmicutes;c__Clostridia;o__Oscillospirales;f__Oscillospiraceae;g__NK4A214_group;s__metagenome	-0.0744744	38
d__Bacteria;p__Firmicutes;c__Clostridia;o__Oscillospirales;f__Ruminococcaceae;g__Subdoligranulum;s__uncultured_Subdoligranulum	-0.114201	38
d__Bacteria;p__Firmicutes;c__Clostridia;o__Oscillospirales;f__UCG-010;g__UCG-010;__	-0.108919	38
d__Bacteria;p__Firmicutes;c__Negativicutes;o__Veillonellales-Selenomonadales;f__Selenomonadaceae;g__Selenomonas;s__Selenomonas_sputigena	-1.64502	38
d__Bacteria;p__Firmicutes;c__Negativicutes;o__Veillonellales-Selenomonadales;f__Veillonellaceae;g__Dialister;s__Dialister_micraerophilus	-0.30805	38
d__Bacteria;p__Firmicutes;c__Negativicutes;o__Veillonellales-Selenomonadales;f__Veillonellaceae;g__Veillonella;s__uncultured_organism	-0.0161731	38
d__Bacteria;p__Fusobacteriota;c__Fusobacteriia;o__Fusobacteriales;f__Leptotrichiaceae;g__Leptotrichia;s__uncultured_organism	-0.103356	38
d__Bacteria;p__Fusobacteriota;c__Fusobacteriia;o__Fusobacteriales;f__Leptotrichiaceae;g__uncultured;s__Leptotrichia-like_sp.	-0.415056	38
d__Bacteria;p__Gemmatimonadota;c__Gemmatimonadetes;o__Gemmatimonadales;f__Gemmatimonadaceae;g__uncultured;s__uncultured_Gemmatimonadales	-0.11309	38
d__Bacteria;p__Planctomycetota;c__Planctomycetes;o__Pirellulales;f__Pirellulaceae;g__Pirellula;s__uncultured_bacterium	-0.0715419	38
d__Bacteria;p__Proteobacteria;c__Alphaproteobacteria;o__Puniceispirillales;f__SAR116_clade;g__SAR116_clade;__	0.0183587	38
d__Bacteria;p__Proteobacteria;c__Alphaproteobacteria;o__Rhizobiales;f__Xanthobacteraceae;g__Bradyrhizobium;__	-0.255173	38
d__Bacteria;p__Proteobacteria;c__Gammaproteobacteria;o__Nitrosococcales;f__Nitrosococcaceae;g__AqS1;s__uncultured_gamma	0.350356	38
d__Bacteria;p__Proteobacteria;c__Gammaproteobacteria;o__Pseudomonadales;f__Moraxellaceae;g__Acinetobacter;s__Acinetobacter_venetianus	-0.0785761	38
d__Bacteria;p__Proteobacteria;c__Gammaproteobacteria;o__Pseudomonadales;f__Thioglobaceae;__;__	0.26725	38
d__Bacteria;p__SAR324_clade(Marine_group_B);c__SAR324_clade(Marine_group_B);o__SAR324_clade(Marine_group_B);f__SAR324_clade(Marine_group_B);g__SAR324_clade(Marine_group_B);s__uncultured_bacterium	0.135584	38
d__Bacteria;p__Acidobacteriota;c__Acidobacteriae;o__Acidobacteriales;f__uncultured;g__uncultured;__	-0.10002	37
d__Bacteria;p__Acidobacteriota;c__Vicinamibacteria;o__Subgroup_17;f__Subgroup_17;g__Subgroup_17;__	-0.0969326	37
d__Bacteria;p__Actinobacteriota;c__Actinobacteria;o__Micrococcales;f__Intrasporangiaceae;__;__	-0.0976834	37
d__Bacteria;p__Actinobacteriota;c__Actinobacteria;o__Micrococcales;f__Microbacteriaceae;g__Candidatus_Planktoluna;__	-0.10083	37
d__Bacteria;p__Actinobacteriota;c__Thermoleophilia;o__Gaiellales;f__uncultured;g__uncultured;s__uncultured_bacterium	0.17469	37
d__Bacteria;p__Bacteroidota;c__Bacteroidia;o__Bacteroidales;f__Bacteroidaceae;g__Bacteroides;s__Bacteroides_caccae	-0.0509098	37
d__Bacteria;p__Bacteroidota;c__Bacteroidia;o__Bacteroidales;f__Barnesiellaceae;g__Coprobacter;s__uncultured_organism	-0.0499351	37
d__Bacteria;p__Bacteroidota;c__Bacteroidia;o__Bacteroidales;f__Prevotellaceae;g__uncultured;s__uncultured_bacterium	-0.0690616	37
d__Bacteria;p__Chloroflexi;c__Anaerolineae;o__SBR1031;f__A4b;g__A4b;__	-0.0680515	37
d__Bacteria;p__Dadabacteria;c__Dadabacteriia;o__Dadabacteriales;f__Dadabacteriales;g__Dadabacteriales;s__uncultured_bacterium	0.400007	37
d__Bacteria;p__Firmicutes;c__Bacilli;o__Mycoplasmatales;f__Mycoplasmataceae;g__Mycoplasma;__	-0.491799	37
d__Bacteria;p__Firmicutes;c__Clostridia;o__Clostridia_UCG-014;f__Clostridia_UCG-014;g__Clostridia_UCG-014;s__uncultured_bacterium	-0.038296	37
d__Bacteria;p__Firmicutes;c__Clostridia;o__Lachnospirales;f__Lachnospiraceae;g__Dorea;s__uncultured_Dorea	-0.0665894	37
d__Bacteria;p__Firmicutes;c__Clostridia;o__Lachnospirales;f__Lachnospiraceae;g__Lachnospira;__	-0.0584573	37
d__Bacteria;p__Firmicutes;c__Clostridia;o__Lachnospirales;f__Lachnospiraceae;g__Lachnospiraceae_ND3007_group;s__metagenome	-0.0631439	37
d__Bacteria;p__Firmicutes;c__Clostridia;o__Lachnospirales;f__Lachnospiraceae;g__Oribacterium;s__Porphyromonas_sp.	0.0395589	37
d__Bacteria;p__Firmicutes;c__Clostridia;o__Lachnospirales;f__Lachnospiraceae;g__Roseburia;s__Roseburia_hominis	-0.0529304	37
d__Bacteria;p__Firmicutes;c__Clostridia;o__Oscillospirales;f__Butyricicoccaceae;g__Butyricicoccus;__	-0.0539787	37
d__Bacteria;p__Firmicutes;c__Clostridia;o__Oscillospirales;f__Oscillospiraceae;g__Colidextribacter;s__uncultured_Clostridia	-0.0564384	37
d__Bacteria;p__Firmicutes;c__Clostridia;o__Oscillospirales;f__Oscillospiraceae;g__uncultured;s__uncultured_rumen	-0.0699544	37
d__Bacteria;p__Firmicutes;c__Negativicutes;o__Veillonellales-Selenomonadales;f__Selenomonadaceae;g__Selenomonas;s__Veillonellaceae_bacterium	-0.327478	37
d__Bacteria;p__Firmicutes;c__Negativicutes;o__Veillonellales-Selenomonadales;f__Veillonellaceae;g__Veillonella;s__Veillonella_dispar	-0.0695668	37
d__Bacteria;p__NB1-j;c__NB1-j;o__NB1-j;f__NB1-j;g__NB1-j;__	0.176024	37
d__Bacteria;p__Patescibacteria;c__Saccharimonadia;o__Saccharimonadales;f__Saccharimonadaceae;__;__	0.0101116	37
d__Bacteria;p__Patescibacteria;c__Saccharimonadia;o__Saccharimonadales;f__Saccharimonadaceae;g__Saccharimonadaceae;s__uncultured_bacterium	-0.232149	37
d__Bacteria;p__Proteobacteria;c__Alphaproteobacteria;o__Rhizobiales;f__Xanthobacteraceae;__;__	-0.10002	37
d__Bacteria;p__Proteobacteria;c__Gammaproteobacteria;o__Burkholderiales;f__Comamonadaceae;g__Limnohabitans;s__Limnohabitans_sp.	-0.178012	37
d__Bacteria;p__Proteobacteria;c__Gammaproteobacteria;o__Pseudomonadales;f__Moraxellaceae;g__Acinetobacter;s__Acinetobacter_ursingii	-0.175099	37
d__Bacteria;p__Proteobacteria;c__Gammaproteobacteria;o__Xanthomonadales;f__Xanthomonadaceae;g__Lysobacter;__	-0.0599617	37
d__Archaea;p__Crenarchaeota;c__Nitrososphaeria;o__Nitrosopumilales;f__Nitrosopumilaceae;g__Candidatus_Nitrosopumilus;s__uncultured_crenarchaeote	0.630083	36
d__Bacteria;p__Actinobacteriota;c__Actinobacteria;__;__;__;__	-0.0987059	36
d__Bacteria;p__Actinobacteriota;c__Actinobacteria;o__Pseudonocardiales;f__Pseudonocardiaceae;g__Prauserella;s__Prauserella_rugosa	-0.0587538	36
d__Bacteria;p__Actinobacteriota;c__Actinobacteria;o__Pseudonocardiales;f__Pseudonocardiaceae;g__Saccharopolyspora;__	-0.0631439	36
d__Bacteria;p__Bacteroidota;c__Bacteroidia;o__Bacteroidales;f__Marinifilaceae;g__Butyricimonas;__	-0.0947582	36
d__Bacteria;p__Bacteroidota;c__Bacteroidia;o__Bacteroidales;f__Prevotellaceae;g__Alloprevotella;s__uncultured_Prevotellaceae	-0.859311	36
d__Bacteria;p__Bacteroidota;c__Bacteroidia;o__Bacteroidales;f__Prevotellaceae;g__Prevotella;s__metagenome	0.145234	36
d__Bacteria;p__Bacteroidota;c__Bacteroidia;o__Bacteroidales;f__Prevotellaceae;g__Prevotellaceae_NK3B31_group;s__uncultured_bacterium	-0.0598088	36
d__Bacteria;p__Chloroflexi;c__JG30-KF-CM66;o__JG30-KF-CM66;f__JG30-KF-CM66;g__JG30-KF-CM66;s__metagenome	0.187739	36
d__Bacteria;p__Chloroflexi;c__Ktedonobacteria;o__Ktedonobacterales;f__JG30-KF-AS9;g__JG30-KF-AS9;s__uncultured_bacterium	-0.0602692	36
d__Bacteria;p__Firmicutes;c__Bacilli;o__Lactobacillales;f__Lactobacillaceae;g__Companilactobacillus;__	0.121383	36
d__Bacteria;p__Firmicutes;c__Bacilli;o__Lactobacillales;f__Streptococcaceae;g__Streptococcus;s__Streptococcus_agalactiae	-0.0244393	36
d__Bacteria;p__Firmicutes;c__Bacilli;o__Paenibacillales;f__Paenibacillaceae;g__Paenibacillus;__	-0.0842084	36
d__Bacteria;p__Firmicutes;c__Clostridia;o__Lachnospirales;f__Lachnospiraceae;g__Coprococcus;__	-0.215903	36
d__Bacteria;p__Firmicutes;c__Clostridia;o__Lachnospirales;f__Lachnospiraceae;g__[Ruminococcus]_gauvreauii_group;__	-0.154448	36
d__Bacteria;p__Firmicutes;c__Clostridia;o__Oscillospirales;f__Oscillospiraceae;g__Oscillibacter;__	-0.0455933	36
d__Bacteria;p__Firmicutes;c__Clostridia;o__Oscillospirales;f__Ruminococcaceae;g__Negativibacillus;s__uncultured_bacterium	-0.0913688	36
d__Bacteria;p__Firmicutes;c__Clostridia;o__Peptostreptococcales-Tissierellales;f__Peptostreptococcaceae;g__Romboutsia;__	-0.487794	36
d__Bacteria;p__Firmicutes;c__Negativicutes;o__Veillonellales-Selenomonadales;f__Veillonellaceae;g__Anaeroglobus;s__Anaeroglobus_geminatus	-0.643795	36
d__Bacteria;p__PAUC34f;c__PAUC34f;o__PAUC34f;f__PAUC34f;g__PAUC34f;s__uncultured_marine	0.279201	36
d__Bacteria;p__PAUC34f;c__PAUC34f;o__PAUC34f;f__PAUC34f;g__PAUC34f;s__uncultured_microorganism	0.349756	36
d__Bacteria;p__Patescibacteria;c__Microgenomatia;o__Candidatus_Pacebacteria;f__Candidatus_Pacebacteria;g__Candidatus_Pacebacteria;s__uncultured_bacterium	-0.0212955	36
d__Bacteria;p__Patescibacteria;c__Saccharimonadia;o__Saccharimonadales;f__Saccharimonadales;g__Saccharimonadales;s__Candidatus_Saccharibacteria	0.0411314	36
d__Bacteria;p__Proteobacteria;c__Alphaproteobacteria;o__Rhodospirillales;f__Rhodospirillaceae;g__uncultured;s__uncultured_Alphaproteobacteria	-0.0590525	36
d__Bacteria;p__Proteobacteria;c__Gammaproteobacteria;o__Burkholderiales;f__Sutterellaceae;g__Parasutterella;__	-0.0342627	36
d__Bacteria;p__Proteobacteria;c__Gammaproteobacteria;o__Diplorickettsiales;f__Diplorickettsiaceae;g__Aquicella;__	-0.0900867	36
d__Bacteria;p__Proteobacteria;c__Gammaproteobacteria;o__Pseudomonadales;f__Endozoicomonadaceae;g__Endozoicomonas;__	0.300295	36
d__Bacteria;p__Proteobacteria;c__Gammaproteobacteria;o__Pseudomonadales;f__Pseudomonadaceae;g__Pseudomonas;s__Pseudomonas_rhizosphaerae	-0.0631439	36
d__Bacteria;p__Spirochaetota;c__Spirochaetia;o__Spirochaetales;f__Spirochaetaceae;g__Treponema;__	-0.196639	36
d__Bacteria;p__Synergistota;c__Synergistia;o__Synergistales;f__Synergistaceae;g__Fretibacterium;s__uncultured_Fretibacterium	-0.0688023	36
d__Archaea;p__Euryarchaeota;c__Methanobacteria;o__Methanobacteriales;f__Methanobacteriaceae;g__Methanobrevibacter;__	-0.0519079	35
d__Bacteria;p__Actinobacteriota;c__Actinobacteria;o__Frankiales;f__Sporichthyaceae;g__Sporichthyaceae;s__metagenome	-0.374973	35
d__Bacteria;p__Actinobacteriota;c__Thermoleophilia;o__Gaiellales;f__uncultured;g__uncultured;__	0.189927	35
d__Bacteria;p__Bacteroidota;c__Bacteroidia;o__Bacteroidales;f__Rikenellaceae;g__U29-B03;__	-0.0831261	35
d__Bacteria;p__Firmicutes;c__Clostridia;o__Christensenellales;f__Christensenellaceae;g__Catabacter;s__Catabacter_hongkongensis	-0.0556023	35
d__Bacteria;p__Firmicutes;c__Clostridia;o__Lachnospirales;f__Lachnospiraceae;g__Lachnoanaerobaculum;__	-1.6346	35
d__Bacteria;p__Firmicutes;c__Clostridia;o__Monoglobales;f__Monoglobaceae;g__Monoglobus;__	-0.0836637	35
d__Bacteria;p__Firmicutes;c__Clostridia;o__Oscillospirales;f__Butyricicoccaceae;g__Butyricicoccus;s__uncultured_bacterium	-0.0259015	35
d__Bacteria;p__Firmicutes;c__Negativicutes;o__Veillonellales-Selenomonadales;f__Selenomonadaceae;g__uncultured;s__Mitsuokella_sp.	-0.294044	35
d__Bacteria;p__Proteobacteria;c__Alphaproteobacteria;o__Rhizobiales;f__Rhizobiaceae;g__Mesorhizobium;__	-0.332837	35
d__Bacteria;p__Proteobacteria;c__Gammaproteobacteria;o__Burkholderiales;f__Methylophilaceae;g__OM43_clade;__	-0.00356972	35
d__Bacteria;p__Proteobacteria;c__Gammaproteobacteria;o__Enterobacterales;f__Vibrionaceae;g__Photobacterium;__	-0.0136988	35
d__Bacteria;p__Spirochaetota;c__Spirochaetia;o__Spirochaetales;f__Spirochaetaceae;g__Treponema;s__Treponema_denticola	-0.902518	35
d__Bacteria;p__Actinobacteriota;c__Acidimicrobiia;o__IMCC26256;f__IMCC26256;g__IMCC26256;s__uncultured_Ferrimicrobium	-0.0753517	34
d__Bacteria;p__Bacteroidota;c__Bacteroidia;o__Bacteroidales;f__Porphyromonadaceae;g__Porphyromonas;s__Bacteroidales_bacterium	-0.233922	34
d__Bacteria;p__Bacteroidota;c__Bacteroidia;o__Bacteroidales;f__Prevotellaceae;g__Alloprevotella;s__uncultured_bacterium	-0.167226	34
d__Bacteria;p__Bacteroidota;c__Bacteroidia;o__Cytophagales;f__Cyclobacteriaceae;g__uncultured;s__uncultured_bacterium	0.0725338	34
d__Bacteria;p__Firmicutes;c__Bacilli;o__Lactobacillales;f__Lactobacillaceae;__;__	-0.231398	34
d__Bacteria;p__Firmicutes;c__Clostridia;o__Lachnospirales;f__Lachnospiraceae;g__[Eubacterium]_xylanophilum_group;s__uncultured_rumen	-0.0795451	34
d__Bacteria;p__Firmicutes;c__Negativicutes;o__Veillonellales-Selenomonadales;f__Selenomonadaceae;g__Centipeda;__	-0.756603	34
d__Bacteria;p__Firmicutes;c__Negativicutes;o__Veillonellales-Selenomonadales;f__Selenomonadaceae;g__uncultured;s__uncultured_rumen	0.114816	34
d__Bacteria;p__Patescibacteria;c__Saccharimonadia;o__Saccharimonadales;f__Saccharimonadales;g__Saccharimonadales;__	0.0403939	34
d__Bacteria;p__Proteobacteria;c__Alphaproteobacteria;o__Rhizobiales;f__Methyloligellaceae;g__uncultured;s__metagenome	-0.0810423	34
d__Bacteria;p__Proteobacteria;c__Gammaproteobacteria;o__Burkholderiales;f__Burkholderiaceae;g__Polynucleobacter;__	-0.00356181	34
d__Bacteria;p__Proteobacteria;c__Gammaproteobacteria;o__Burkholderiales;f__EC94;g__EC94;s__uncultured_bacterium	0.149205	34
d__Bacteria;p__Proteobacteria;c__Gammaproteobacteria;o__Enterobacterales;f__Enterobacteriaceae;__;__	-1.49822	34
d__Bacteria;p__Spirochaetota;c__Spirochaetia;o__Spirochaetales;f__Spirochaetaceae;g__Treponema;s__uncultured_bacterium	-0.232713	34
d__Bacteria;p__Bacteroidota;c__Bacteroidia;o__Bacteroidales;f__Prevotellaceae;g__Prevotella_7;s__Prevotella_baroniae	-1.09999	33
d__Bacteria;p__Bacteroidota;c__Bacteroidia;o__Bacteroidales;f__Rikenellaceae;g__Alistipes;__	-0.0443112	33
d__Bacteria;p__Bacteroidota;c__Bacteroidia;o__Flavobacteriales;f__Flavobacteriaceae;g__Capnocytophaga;s__unidentified	-0.0304008	33
d__Bacteria;p__Cyanobacteria;c__Cyanobacteriia;o__Synechococcales;f__Cyanobiaceae;g__Cyanobium_PCC-6307;__	0.333661	33
d__Bacteria;p__Firmicutes;c__Bacilli;o__Lactobacillales;f__Lactobacillaceae;g__Leuconostoc;s__Leuconostoc_gelidum	-0.184225	33
d__Bacteria;p__Firmicutes;c__Clostridia;o__Lachnospirales;f__Lachnospiraceae;g__Marvinbryantia;__	0.0625455	33
d__Bacteria;p__Firmicutes;c__Clostridia;o__Oscillospirales;f__Oscillospiraceae;g__Oscillibacter;s__uncultured_bacterium	-0.0744744	33
d__Bacteria;p__Proteobacteria;c__Gammaproteobacteria;o__Enterobacterales;f__Pasteurellaceae;g__Haemophilus;s__Haemophilus_haemolyticus	-0.683923	33
d__Bacteria;p__Actinobacteriota;c__Actinobacteria;o__Corynebacteriales;f__Corynebacteriaceae;g__Lawsonella;s__uncultured_bacterium	-0.131922	32
d__Bacteria;p__Bacteroidota;c__Bacteroidia;o__Bacteroidales;f__Prevotellaceae;g__Alloprevotella;s__uncultured_Prevotella	-0.623059	32
d__Bacteria;p__Campylobacterota;c__Campylobacteria;o__Campylobacterales;f__Campylobacteraceae;g__Campylobacter;s__Campylobacter_curvus	-0.0116121	32
d__Bacteria;p__Firmicutes;c__Bacilli;o__Bacillales;f__Marinococcaceae;g__Alteribacillus;s__Bacillus_sp.	-0.0460296	32
d__Bacteria;p__Firmicutes;c__Clostridia;o__Oscillospirales;f__Ruminococcaceae;g__Ruminococcus;s__Ruminococcus_callidus	-0.0403017	32
d__Bacteria;p__Firmicutes;c__Clostridia;o__Oscillospirales;f__[Eubacterium]_coprostanoligenes_group;g__[Eubacterium]_coprostanoligenes_group;s__Eubacteriaceae_bacterium	-0.0430673	32
d__Bacteria;p__Firmicutes;c__Clostridia;o__Peptostreptococcales-Tissierellales;f__Anaerovoracaceae;g__Mogibacterium;__	-0.794196	32
d__Bacteria;p__Firmicutes;c__Clostridia;o__Peptostreptococcales-Tissierellales;f__Peptostreptococcaceae;__;__	-0.473104	32
d__Bacteria;p__Proteobacteria;c__Alphaproteobacteria;o__Rhodobacterales;f__Rhodobacteraceae;g__Silicimonas;s__uncultured_bacterium	0.275219	32
d__Bacteria;p__Acidobacteriota;c__Acidobacteriae;o__Subgroup_15;f__Subgroup_15;g__Subgroup_15;s__uncultured_bacterium	0.589559	31
d__Bacteria;p__Actinobacteriota;c__Coriobacteriia;o__Coriobacteriales;f__Eggerthellaceae;g__Senegalimassilia;s__uncultured_bacterium	-0.0391704	31
d__Bacteria;p__Actinobacteriota;c__Rubrobacteria;o__Rubrobacterales;f__Rubrobacteriaceae;g__Rubrobacter;s__uncultured_eubacterium	-0.0344284	31
d__Bacteria;p__Bacteroidota;c__Bacteroidia;o__Bacteroidales;f__Marinifilaceae;g__Odoribacter;s__Bacteroidetes_sp.	-0.113976	31
d__Bacteria;p__Bacteroidota;c__Bacteroidia;o__Bacteroidales;f__Muribaculaceae;g__Muribaculaceae;__	-0.0695668	31
d__Bacteria;p__Bacteroidota;c__Bacteroidia;o__Bacteroidales;f__Prevotellaceae;g__Prevotella_7;s__Prevotella_scopos	-0.223332	31
d__Bacteria;p__Firmicutes;c__Bacilli;o__Bacillales;__;__;__	-0.038616	31
d__Bacteria;p__Firmicutes;c__Bacilli;o__Bacillales;f__Marinococcaceae;g__Alteribacillus;__	-0.0315426	31
d__Bacteria;p__Firmicutes;c__Bacilli;o__Bacillales;f__Planococcaceae;g__Lysinibacillus;__	-0.0347617	31
d__Bacteria;p__Firmicutes;c__Bacilli;o__Izemoplasmatales;f__Izemoplasmatales;g__Izemoplasmatales;s__uncultured_bacterium	-0.0931257	31
d__Bacteria;p__Firmicutes;c__Clostridia;o__Oscillospirales;f__Hungateiclostridiaceae;__;__	-0.0149072	31
d__Bacteria;p__Firmicutes;c__Clostridia;o__Oscillospirales;f__Oscillospiraceae;__;__	-0.125566	31
d__Bacteria;p__Firmicutes;c__Clostridia;o__Oscillospirales;f__Ruminococcaceae;g__Faecalibacterium;s__uncultured_bacterium	-0.0655255	31
d__Bacteria;p__Patescibacteria;c__Saccharimonadia;o__Saccharimonadales;f__LWQ8;g__LWQ8;s__uncultured_bacterium	-0.0658771	31
d__Bacteria;p__Proteobacteria;c__Alphaproteobacteria;o__Elsterales;f__uncultured;g__uncultured;s__uncultured_bacterium	-0.0662317	31
d__Bacteria;p__Proteobacteria;c__Gammaproteobacteria;o__Burkholderiales;f__Comamonadaceae;g__Acidovorax;__	-0.0186638	31
d__Bacteria;p__Proteobacteria;c__Gammaproteobacteria;o__Burkholderiales;f__Comamonadaceae;g__Curvibacter;__	-0.015853	31
d__Bacteria;p__Proteobacteria;c__Gammaproteobacteria;o__Pseudomonadales;f__SAR86_clade;g__SAR86_clade;__	-0.0183724	31
d__Bacteria;p__Verrucomicrobiota;c__Verrucomicrobiae;o__Pedosphaerales;f__Pedosphaeraceae;g__ADurb.Bin063-1;s__uncultured_bacterium	-0.0669501	31
d__Bacteria;p__Acidobacteriota;c__Acidobacteriae;o__Subgroup_2;f__Subgroup_2;g__Subgroup_2;__	-0.0352668	30
d__Bacteria;p__Acidobacteriota;c__Blastocatellia;o__Blastocatellales;f__Blastocatellaceae;g__uncultured;__	-0.05319	30
d__Bacteria;p__Actinobacteriota;c__Actinobacteria;o__Bifidobacteriales;f__Bifidobacteriaceae;g__Bifidobacterium;s__Bifidobacterium_dentium	-0.0588532	30
d__Bacteria;p__Actinobacteriota;c__Actinobacteria;o__Corynebacteriales;f__Corynebacteriaceae;g__Corynebacterium;s__Corynebacterium_tuberculostearicum	-0.143106	30
d__Bacteria;p__Actinobacteriota;c__Actinobacteria;o__Streptosporangiales;f__Nocardiopsaceae;__;__	0.0189623	30
d__Bacteria;p__Bacteroidota;c__Bacteroidia;o__Bacteroidales;f__Bacteroidales_Incertae_Sedis;g__Phocaeicola;s__Phocaeicola_abscessus	-0.491877	30
d__Bacteria;p__Bacteroidota;c__Bacteroidia;o__Cytophagales;f__Cyclobacteriaceae;g__Ekhidna;s__uncultured_Flexibacter	0.468039	30
d__Bacteria;p__Bacteroidota;c__Bacteroidia;o__Flavobacteriales;f__Flavobacteriaceae;g__Capnocytophaga;s__Capnocytophaga_sp.	-0.317993	30
d__Bacteria;p__Bacteroidota;c__Bacteroidia;o__Flavobacteriales;f__Flavobacteriaceae;g__Flavobacterium;__	-0.103646	30
d__Bacteria;p__Bdellovibrionota;c__Bdellovibrionia;o__Bdellovibrionales;f__Bdellovibrionaceae;g__Bdellovibrio;s__Vibrio_sp.	0.570572	30
d__Bacteria;p__Campylobacterota;c__Campylobacteria;o__Campylobacterales;f__Campylobacteraceae;g__Campylobacter;__	-1.32285	30
d__Bacteria;p__Entotheonellaeota;c__Entotheonellia;o__Entotheonellales;f__Entotheonellaceae;g__Candidatus_Entotheonella;__	0.522263	30
d__Bacteria;p__Entotheonellaeota;c__Entotheonellia;o__Entotheonellales;f__Entotheonellaceae;g__Candidatus_Entotheonella;s__uncultured_bacterium	0.298486	30
d__Bacteria;p__Firmicutes;c__Bacilli;o__Bacillales;f__Marinococcaceae;g__Alteribacillus;s__halophilic_and	0.0176513	30
d__Bacteria;p__Firmicutes;c__Clostridia;o__Lachnospirales;f__Lachnospiraceae;g__Anaerostipes;__	-0.0292817	30
d__Bacteria;p__Firmicutes;c__Clostridia;o__Lachnospirales;f__Lachnospiraceae;g__[Ruminococcus]_torques_group;s__uncultured_bacterium	-0.0516561	30
d__Bacteria;p__Firmicutes;c__Clostridia;o__Oscillospirales;f__Oscillospiraceae;g__UCG-002;s__uncultured_organism	-0.0362957	30
d__Bacteria;p__Firmicutes;c__Clostridia;o__Oscillospirales;f__Ruminococcaceae;g__Incertae_Sedis;__	-0.0539787	30
d__Bacteria;p__Firmicutes;c__Clostridia;o__Oscillospirales;f__Ruminococcaceae;g__uncultured;s__uncultured_bacterium	-0.0545129	30
d__Bacteria;p__Firmicutes;c__Clostridia;o__Peptostreptococcales-Tissierellales;f__Anaerovoracaceae;g__Mogibacterium;s__Mogibacterium_timidum	0.0757486	30
d__Bacteria;p__Firmicutes;c__Clostridia;o__Peptostreptococcales-Tissierellales;f__Anaerovoracaceae;g__[Eubacterium]_nodatum_group;s__[Eubacterium]_infirmum	-0.00278216	30
d__Bacteria;p__Firmicutes;c__Clostridia;o__Peptostreptococcales-Tissierellales;f__Peptostreptococcaceae;g__Peptostreptococcus;s__uncultured_Peptostreptococcus	-0.155384	30
d__Bacteria;p__Patescibacteria;c__Gracilibacteria;o__Gracilibacteria;f__Gracilibacteria;g__Gracilibacteria;s__Gracilibacteria_bacterium	0.203865	30
d__Bacteria;p__Proteobacteria;c__Gammaproteobacteria;o__Gammaproteobacteria_Incertae_Sedis;f__Unknown_Family;g__Candidatus_Ovatusbacter;s__uncultured_bacterium	0.0741214	30
d__Bacteria;p__Proteobacteria;c__Gammaproteobacteria;o__Nitrosococcales;f__Nitrosococcaceae;g__MSB-1D1;s__uncultured_bacterium	0.389203	30
d__Bacteria;p__SAR324_clade(Marine_group_B);c__SAR324_clade(Marine_group_B);o__SAR324_clade(Marine_group_B);f__SAR324_clade(Marine_group_B);g__SAR324_clade(Marine_group_B);s__uncultured_deep-sea	0.886661	30
d__Bacteria;p__Spirochaetota;c__Spirochaetia;o__Spirochaetales;f__Spirochaetaceae;g__Treponema;s__Treponema_medium	-0.927537	30
d__Archaea;p__Crenarchaeota;c__Nitrososphaeria;o__Nitrosopumilales;f__Nitrosopumilaceae;g__Candidatus_Nitrosopumilus;__	0.608645	29
d__Bacteria;p__Bacteroidota;c__Bacteroidia;o__Flavobacteriales;f__Weeksellaceae;g__Bergeyella;s__uncultured_bacterium	-0.935831	29
d__Bacteria;p__Bacteroidota;c__Rhodothermia;o__Rhodothermales;f__Rhodothermaceae;g__uncultured;s__uncultured_bacterium	0.84913	29
d__Bacteria;p__Firmicutes;c__Bacilli;o__Bacillales;f__Marinococcaceae;__;__	0.04603	29
d__Bacteria;p__Firmicutes;c__Bacilli;o__Erysipelotrichales;f__Erysipelatoclostridiaceae;g__Catenibacterium;s__uncultured_bacterium	-0.0244393	29
d__Bacteria;p__Firmicutes;c__Bacilli;o__Staphylococcales;f__Staphylococcaceae;g__Staphylococcus;s__Staphylococcus_lentus	-0.0475937	29
d__Bacteria;p__Firmicutes;c__Clostridia;o__Lachnospirales;f__Lachnospiraceae;g__Coprococcus;s__Coprococcus_eutactus	-0.00672581	29
d__Bacteria;p__Firmicutes;c__Clostridia;o__Lachnospirales;f__Lachnospiraceae;g__Coprococcus;s__metagenome	-0.00900708	29
d__Bacteria;p__Firmicutes;c__Clostridia;o__Lachnospirales;f__Lachnospiraceae;g__Lachnospiraceae_UCG-001;s__metagenome	-0.0153249	29
d__Bacteria;p__Firmicutes;c__Clostridia;o__Oscillospirales;f__Ruminococcaceae;__;__	-0.0211746	29
d__Bacteria;p__Firmicutes;c__Clostridia;o__Oscillospirales;f__[Eubacterium]_coprostanoligenes_group;g__[Eubacterium]_coprostanoligenes_group;s__metagenome	-0.00297246	29
d__Bacteria;p__Firmicutes;c__Clostridia;o__Peptostreptococcales-Tissierellales;f__Family_XI;g__Anaerococcus;s__uncultured_organism	0.0645067	29
d__Bacteria;p__Proteobacteria;c__Alphaproteobacteria;o__Kiloniellales;f__Kiloniellaceae;g__uncultured;s__uncultured_bacterium	0.971833	29
d__Bacteria;p__Proteobacteria;c__Alphaproteobacteria;o__Rhizobiales;__;__;__	-0.00152407	29
d__Bacteria;p__Proteobacteria;c__Alphaproteobacteria;o__Sphingomonadales;f__Sphingomonadaceae;g__Novosphingobium;__	0.0280751	29
d__Bacteria;p__Proteobacteria;c__Gammaproteobacteria;o__Burkholderiales;f__Sutterellaceae;g__Parasutterella;s__uncultured_organism	-0.0225247	29
d__Bacteria;p__Actinobacteriota;c__Actinobacteria;o__Pseudonocardiales;f__Pseudonocardiaceae;g__Prauserella;__	0.063506	28
d__Bacteria;p__Bacteroidota;c__Bacteroidia;o__Bacteroidales;f__Prevotellaceae;g__Prevotella;s__Prevotella_nigrescens	-0.8735	28
d__Bacteria;p__Firmicutes;c__Clostridia;o__Peptostreptococcales-Tissierellales;f__Family_XI;g__Parvimonas;s__uncultured_bacterium	-0.218325	28
d__Bacteria;p__Firmicutes;c__Negativicutes;o__Acidaminococcales;f__Acidaminococcaceae;g__Phascolarctobacterium;__	0.0429477	28
d__Bacteria;p__Proteobacteria;c__Alphaproteobacteria;o__Rhizobiales;f__Beijerinckiaceae;g__Methylobacterium-Methylorubrum;__	-0.190594	28
d__Bacteria;p__Bacteroidota;c__Bacteroidia;o__Bacteroidales;f__Bacteroidaceae;g__Bacteroides;s__Bacteroides_coprocola	0.00391604	27
d__Bacteria;p__Firmicutes;c__Bacilli;o__Erysipelotrichales;f__Erysipelotrichaceae;g__uncultured;s__uncultured_bacterium	-0.043272	27
d__Bacteria;p__Patescibacteria;c__Saccharimonadia;o__Saccharimonadales;f__Saccharimonadales;g__Saccharimonadales;s__uncultured_bacterium	0.647539	27
d__Bacteria;p__Proteobacteria;c__Gammaproteobacteria;o__Diplorickettsiales;f__Diplorickettsiaceae;g__uncultured;s__uncultured_bacterium	-0.0445221	27
d__Bacteria;p__Verrucomicrobiota;c__Verrucomicrobiae;o__Chthoniobacterales;f__Chthoniobacteraceae;g__Candidatus_Udaeobacter;__	-0.0436846	27
d__Bacteria;p__Actinobacteriota;c__Actinobacteria;o__Actinomycetales;f__Actinomycetaceae;g__Actinomyces;s__Actinomyces_lingnae	-1.3031	26
d__Bacteria;p__Bdellovibrionota;c__Bdellovibrionia;o__Bdellovibrionales;f__Bdellovibrionaceae;g__Bdellovibrio;s__uncultured_delta	0.871488	26
d__Bacteria;p__Deinococcota;c__Deinococci;o__Deinococcales;f__Trueperaceae;g__Truepera;s__uncultured_Truepera	1.76144	26
d__Bacteria;p__Firmicutes;c__Bacilli;o__Lactobacillales;f__Lactobacillaceae;g__Lactobacillus;s__Lactobacillus_johnsonii	-0.211633	26
d__Bacteria;p__Firmicutes;c__Bacilli;o__Staphylococcales;f__Gemellaceae;g__Gemella;s__Gemella_sanguinis	-0.0372015	26
d__Bacteria;p__Firmicutes;c__Clostridia;o__Lachnospirales;f__Lachnospiraceae;g__Agathobacter;__	-0.190394	26
d__Bacteria;p__Firmicutes;c__Clostridia;o__Lachnospirales;f__Lachnospiraceae;g__Stomatobaculum;s__uncultured_bacterium	-1.65875	26
d__Bacteria;p__Firmicutes;c__Clostridia;o__Lachnospirales;f__Lachnospiraceae;g__[Eubacterium]_eligens_group;__	0.0550232	26
d__Bacteria;p__Firmicutes;c__Clostridia;o__Lachnospirales;f__Lachnospiraceae;g__[Ruminococcus]_torques_group;s__uncultured_Clostridiales	-0.0226497	26
d__Bacteria;p__Firmicutes;c__Clostridia;o__Oscillospirales;f__Butyricicoccaceae;g__Butyricicoccus;s__Butyricicoccus_pullicaecorum	-0.0201016	26
d__Bacteria;p__Firmicutes;c__Negativicutes;o__Veillonellales-Selenomonadales;f__Selenomonadaceae;g__Anaerovibrio;__	0.0948004	26
d__Bacteria;p__Proteobacteria;c__Gammaproteobacteria;o__Burkholderiales;f__Burkholderiaceae;g__Lautropia;s__uncultured_bacterium	-0.990569	26
d__Bacteria;p__Proteobacteria;c__Gammaproteobacteria;o__UBA10353_marine_group;f__UBA10353_marine_group;g__UBA10353_marine_group;s__uncultured_deep-sea	-0.0326413	26
d__Bacteria;p__Actinobacteriota;c__Actinobacteria;o__Propionibacteriales;f__Propionibacteriaceae;g__Cutibacterium;s__Cutibacterium_granulosum	0.084901	25
d__Bacteria;p__Bacteroidota;c__Bacteroidia;o__Bacteroidales;f__Prevotellaceae;g__Prevotella_7;s__uncultured_bacterium	0.0658595	25
d__Bacteria;p__Chloroflexi;c__Dehalococcoidia;o__S085;f__S085;g__S085;s__uncultured_bacterium	1.02153	25
d__Bacteria;p__Firmicutes;c__Clostridia;o__Lachnospirales;f__Lachnospiraceae;g__Dorea;s__uncultured_bacterium	0.0195572	25
d__Bacteria;p__Firmicutes;c__Clostridia;o__Lachnospirales;f__Lachnospiraceae;g__Lachnoclostridium;__	0.0775686	25
d__Bacteria;p__Firmicutes;c__Clostridia;o__Lachnospirales;f__Lachnospiraceae;g__Sellimonas;__	-0.00846944	25
d__Bacteria;p__Firmicutes;c__Clostridia;o__Oscillospirales;f__Oscillospiraceae;g__UCG-003;s__uncultured_organism	0.150433	25
d__Bacteria;p__Firmicutes;c__Clostridia;o__Oscillospirales;f__Ruminococcaceae;g__Anaerofilum;s__uncultured_bacterium	0.0229168	25
d__Bacteria;p__Firmicutes;c__Clostridia;o__Oscillospirales;f__Ruminococcaceae;g__Ruminococcus;s__Ruminococcus_bicirculans	0.0153033	25
d__Bacteria;p__Firmicutes;c__Clostridia;o__Oscillospirales;f__[Eubacterium]_coprostanoligenes_group;g__[Eubacterium]_coprostanoligenes_group;__	0.0440332	25
d__Bacteria;p__PAUC34f;c__PAUC34f;o__PAUC34f;f__PAUC34f;g__PAUC34f;s__uncultured_Acidobacteria	1.08622	25
d__Bacteria;p__Proteobacteria;c__Gammaproteobacteria;o__Burkholderiales;f__Neisseriaceae;g__Neisseria;s__Neisseria_elongata	-0.995575	25
d__Bacteria;p__Actinobacteriota;c__Actinobacteria;o__Frankiales;f__Sporichthyaceae;g__Candidatus_Planktophila;__	0.000364459	24
d__Bacteria;p__Actinobacteriota;c__Actinobacteria;o__Frankiales;f__Sporichthyaceae;g__hgcI_clade;__	-0.317549	24
d__Bacteria;p__Actinobacteriota;c__Actinobacteria;o__Micrococcales;f__Microbacteriaceae;g__Rhodoluna;s__uncultured_bacterium	0.0876493	24
d__Bacteria;p__Bacteroidota;c__Bacteroidia;o__Bacteroidales;f__Bacteroidaceae;g__Bacteroides;s__Bacteroides_vulgatus	0.00250639	24
d__Bacteria;p__Bacteroidota;c__Bacteroidia;o__Bacteroidales;f__Prevotellaceae;g__Prevotella;__	-1.37505	24
d__Bacteria;p__Firmicutes;c__Bacilli;o__Lactobacillales;f__Lactobacillaceae;g__Ligilactobacillus;s__Lactobacillus_ruminis	0.0266051	24
d__Bacteria;p__Firmicutes;c__Clostridia;o__Clostridia_vadinBB60_group;f__Clostridia_vadinBB60_group;g__Clostridia_vadinBB60_group;s__uncultured_bacterium	0.12928	24
d__Bacteria;p__Firmicutes;c__Clostridia;o__Lachnospirales;f__Lachnospiraceae;g__Fusicatenibacter;s__uncultured_organism	0.179032	24
d__Bacteria;p__Firmicutes;c__Clostridia;o__Peptostreptococcales-Tissierellales;f__Anaerovoracaceae;g__[Eubacterium]_brachy_group;__	-0.0113251	24
d__Bacteria;p__Gemmatimonadota;c__BD2-11_terrestrial_group;o__BD2-11_terrestrial_group;f__BD2-11_terrestrial_group;g__BD2-11_terrestrial_group;__	1.90341	24
d__Bacteria;p__Proteobacteria;c__Alphaproteobacteria;o__Puniceispirillales;f__Puniceispirillales_Incertae_Sedis;g__Constrictibacter;s__uncultured_marine	1.2516	24
d__Bacteria;p__Proteobacteria;c__Alphaproteobacteria;o__Rhizobiales;f__Xanthobacteraceae;g__uncultured;__	0.149495	24
d__Bacteria;p__Proteobacteria;c__Gammaproteobacteria;o__Enterobacterales;f__Pasteurellaceae;g__Aggregatibacter;s__uncultured_bacterium	-0.415798	24
d__Bacteria;p__Proteobacteria;c__Gammaproteobacteria;o__HOC36;f__HOC36;g__HOC36;s__uncultured_gamma	0.649224	24
d__Bacteria;p__Acidobacteriota;c__Thermoanaerobaculia;o__Thermoanaerobaculales;f__Thermoanaerobaculaceae;g__Subgroup_10;s__uncultured_bacterium	0.547587	23
d__Bacteria;p__Actinobacteriota;c__Acidimicrobiia;o__Microtrichales;f__Ilumatobacteraceae;g__CL500-29_marine_group;__	-0.00432049	23
d__Bacteria;p__Bacteroidota;c__Bacteroidia;o__Bacteroidales;f__Bacteroidaceae;g__Bacteroides;s__Bacteroides_plebeius	0.160401	23
d__Bacteria;p__Bacteroidota;c__Bacteroidia;o__Bacteroidales;f__Prevotellaceae;g__Alloprevotella;s__Alloprevotella_rava	-1.30766	23
d__Bacteria;p__Bacteroidota;c__Bacteroidia;o__Bacteroidales;f__Prevotellaceae;g__Prevotella_7;s__Prevotella_veroralis	-0.484633	23
d__Bacteria;p__Firmicutes;c__Clostridia;o__Lachnospirales;f__Lachnospiraceae;g__[Eubacterium]_hallii_group;__	0.132809	23
d__Bacteria;p__Firmicutes;c__Clostridia;o__Lachnospirales;f__Lachnospiraceae;g__[Ruminococcus]_torques_group;__	0.0985948	23
d__Bacteria;p__Firmicutes;c__Negativicutes;o__Veillonellales-Selenomonadales;f__Veillonellaceae;g__Veillonella;s__uncultured_methanogenic	-0.688467	23
d__Bacteria;p__Proteobacteria;c__Gammaproteobacteria;o__Burkholderiales;f__Burkholderiaceae;g__Polynucleobacter;s__Polynucleobacter_cosmopolitanus	-0.00407941	23
d__Bacteria;p__Proteobacteria;c__Gammaproteobacteria;o__Pseudomonadales;f__OM182_clade;g__OM182_clade;s__uncultured_gamma	1.11804	23
d__Bacteria;p__Schekmanbacteria;c__Schekmanbacteria;o__Schekmanbacteria;f__Schekmanbacteria;g__Schekmanbacteria;s__uncultured_proteobacterium	1.09977	23
d__Bacteria;p__Acidobacteriota;c__Vicinamibacteria;o__Subgroup_9;f__Subgroup_9;g__Subgroup_9;s__uncultured_bacterium	0.818518	22
d__Bacteria;p__Actinobacteriota;c__Acidimicrobiia;o__Microtrichales;f__Microtrichaceae;g__Sva0996_marine_group;s__uncultured_sponge	1.47537	22
d__Bacteria;p__Actinobacteriota;c__Actinobacteria;o__Micrococcales;f__Microbacteriaceae;g__Aurantimicrobium;s__uncultured_bacterium	0.123092	22
d__Bacteria;p__AncK6;c__AncK6;o__AncK6;f__AncK6;g__AncK6;s__uncultured_delta	0.970929	22
d__Bacteria;p__Bacteroidota;c__Bacteroidia;o__Bacteroidales;f__Bacteroidaceae;g__Bacteroides;s__Prevotella_heparinolytica	-0.47985	22
d__Bacteria;p__Bacteroidota;c__Bacteroidia;o__Bacteroidales;f__Muribaculaceae;g__Muribaculaceae;s__uncultured_Porphyromonadaceae	0.272731	22
d__Bacteria;p__Chloroflexi;c__JG30-KF-CM66;o__JG30-KF-CM66;f__JG30-KF-CM66;g__JG30-KF-CM66;__	0.957536	22
d__Bacteria;p__Firmicutes;c__Bacilli;o__Lactobacillales;f__Enterococcaceae;g__Tetragenococcus;s__Tetragenococcus_halophilus	0.300126	22
d__Bacteria;p__Firmicutes;c__Bacilli;o__Lactobacillales;f__Streptococcaceae;g__Streptococcus;s__Streptococcus_sp.	0.156463	22
d__Bacteria;p__Patescibacteria;c__Saccharimonadia;o__Saccharimonadales;f__Saccharimonadaceae;g__Candidatus_Saccharimonas;__	-0.759086	22
d__Bacteria;p__Proteobacteria;c__Gammaproteobacteria;o__Pseudomonadales;f__Pseudomonadaceae;g__Pseudomonas;__	-0.981465	22
d__Bacteria;p__Proteobacteria;c__Gammaproteobacteria;o__pItb-vmat-80;f__pItb-vmat-80;g__pItb-vmat-80;s__uncultured_bacterium	0.941271	22
d__Bacteria;p__Verrucomicrobiota;c__Verrucomicrobiae;o__Opitutales;f__Puniceicoccaceae;g__Pelagicoccus;s__Candidatus_Moanabacter	0.528852	22
d__Bacteria;p__Acidobacteriota;c__Acidobacteriae;o__PAUC26f;f__PAUC26f;g__PAUC26f;__	1.73149	21
d__Bacteria;p__Bacteroidota;c__Bacteroidia;o__Flavobacteriales;f__Flavobacteriaceae;g__Capnocytophaga;s__Capnocytophaga_sputigena	-1.2625	21
d__Bacteria;p__Firmicutes;c__Bacilli;o__Erysipelotrichales;f__Erysipelatoclostridiaceae;g__UCG-004;s__uncultured_bacterium	0.145765	21
d__Bacteria;p__Firmicutes;c__Clostridia;o__Lachnospirales;f__Lachnospiraceae;__;__	-0.731098	21
d__Bacteria;p__Firmicutes;c__Clostridia;o__Oscillospirales;f__Oscillospiraceae;g__UCG-002;__	-0.154294	21
d__Bacteria;p__Proteobacteria;c__Gammaproteobacteria;o__Burkholderiales;f__Burkholderiaceae;g__Polynucleobacter;s__uncultured_bacterium	0.0732914	21
d__Bacteria;p__Proteobacteria;c__Gammaproteobacteria;o__HOC36;f__HOC36;g__HOC36;__	0.557488	21
d__Bacteria;p__Proteobacteria;c__Gammaproteobacteria;o__JTB23;f__JTB23;g__JTB23;s__uncultured_bacterium	1.11548	21
d__Bacteria;p__Spirochaetota;c__Spirochaetia;o__Spirochaetales;f__Spirochaetaceae;g__Spirochaeta;s__uncultured_bacterium	1.49739	21
d__Bacteria;p__Actinobacteriota;c__Actinobacteria;o__Bifidobacteriales;f__Bifidobacteriaceae;g__Alloscardovia;s__Alloscardovia_omnicolens	-0.182802	20
d__Bacteria;p__Actinobacteriota;c__Coriobacteriia;o__Coriobacteriales;f__Coriobacteriaceae;g__Collinsella;__	0.173793	20
d__Bacteria;p__Bacteroidota;c__Bacteroidia;o__Bacteroidales;f__Tannerellaceae;g__Tannerella;s__Tannerella_forsythia	-0.416155	20
d__Bacteria;p__Firmicutes;c__Clostridia;o__Peptostreptococcales-Tissierellales;f__Anaerovoracaceae;g__[Eubacterium]_nodatum_group;__	-0.814911	20
d__Bacteria;p__Firmicutes;c__Negativicutes;o__Veillonellales-Selenomonadales;f__Selenomonadaceae;g__Selenomonas;s__Selenomonas_artemidis	0.0322838	20
d__Bacteria;p__Firmicutes;c__Negativicutes;o__Veillonellales-Selenomonadales;f__Veillonellaceae;g__Veillonella;s__Veillonella_rogosae	0.356233	20
d__Bacteria;p__Proteobacteria;c__Gammaproteobacteria;o__EPR3968-O8a-Bc78;f__EPR3968-O8a-Bc78;g__EPR3968-O8a-Bc78;s__uncultured_gamma	0.952628	20
d__Bacteria;p__Synergistota;c__Synergistia;o__Synergistales;f__Synergistaceae;g__Pyramidobacter;s__Pyramidobacter_piscolens	0.227764	20
d__Bacteria;p__Bacteroidota;c__Bacteroidia;o__Bacteroidales;f__Muribaculaceae;g__Muribaculaceae;s__uncultured_bacterium	0.352041	19
d__Bacteria;p__Bacteroidota;c__Bacteroidia;o__Bacteroidales;f__Prevotellaceae;g__Prevotella_7;s__unidentified	-0.891293	19
d__Bacteria;p__Bacteroidota;c__Bacteroidia;o__Flavobacteriales;f__Flavobacteriaceae;g__Capnocytophaga;s__Capnocytophaga_ochracea	0.0030489	19
d__Bacteria;p__Firmicutes;c__Bacilli;o__Entomoplasmatales;f__Entomoplasmataceae;g__[Mycoplasma]_group;s__Mycoplasma_putrefaciens	0.243221	19
d__Bacteria;p__Patescibacteria;c__Saccharimonadia;o__Saccharimonadales;f__Saccharimonadales;g__Saccharimonadales;s__uncultured_Candidatus	1.29311	19
d__Bacteria;p__Poribacteria;c__Poribacteria;o__Poribacteria;f__Poribacteria;g__Poribacteria;s__uncultured_Clostridium	1.35522	19
d__Bacteria;p__Proteobacteria;c__Gammaproteobacteria;o__EPR3968-O8a-Bc78;f__EPR3968-O8a-Bc78;g__EPR3968-O8a-Bc78;s__uncultured_bacterium	1.06717	19
d__Bacteria;p__Spirochaetota;c__Spirochaetia;o__Spirochaetales;f__Spirochaetaceae;g__Spirochaeta;s__uncultured_Spirochaetales	1.64901	19
d__Bacteria;p__Acidobacteriota;c__Vicinamibacteria;o__Vicinamibacterales;f__uncultured;g__uncultured;__	1.16775	18
d__Bacteria;p__AncK6;c__AncK6;o__AncK6;f__AncK6;g__AncK6;__	0.735005	18
d__Bacteria;p__Firmicutes;c__Bacilli;o__Staphylococcales;f__Gemellaceae;g__Gemella;__	2.10977	18
d__Bacteria;p__Firmicutes;c__Negativicutes;o__Veillonellales-Selenomonadales;f__Selenomonadaceae;__;__	-0.61702	18
d__Bacteria;p__Proteobacteria;c__Alphaproteobacteria;o__Sneathiellales;f__Sneathiellaceae;g__uncultured;s__uncultured_bacterium	0.727521	18
d__Bacteria;p__Proteobacteria;c__Gammaproteobacteria;o__Pseudomonadales;f__Moraxellaceae;g__Acinetobacter;s__Acinetobacter_schindleri	0.27678	18
d__Archaea;p__Crenarchaeota;c__Nitrososphaeria;o__Nitrosopumilales;f__Nitrosopumilaceae;g__Candidatus_Nitrosopumilus;s__uncultured_Nitrosopumilales	0.752357	17
d__Bacteria;p__Bacteroidota;c__Bacteroidia;o__Flavobacteriales;f__Flavobacteriaceae;g__Capnocytophaga;__	-0.617431	17
d__Bacteria;p__Firmicutes;c__Bacilli;__;__;__;__	0.233511	17
d__Bacteria;p__Firmicutes;c__Bacilli;o__Lactobacillales;f__Lactobacillaceae;g__Latilactobacillus;__	0.0599273	17
d__Bacteria;p__Firmicutes;c__Bacilli;o__Staphylococcales;f__Gemellaceae;g__Gemella;s__uncultured_bacterium	2.49898	17
d__Bacteria;p__Firmicutes;c__Clostridia;o__Clostridia_UCG-014;f__Clostridia_UCG-014;g__Clostridia_UCG-014;s__gut_metagenome	0.221785	17
d__Bacteria;p__Firmicutes;c__Negativicutes;o__Veillonellales-Selenomonadales;f__Selenomonadaceae;g__Selenomonas;s__Selenomonas_noxia	-0.132208	17
d__Bacteria;p__Patescibacteria;c__Gracilibacteria;o__Absconditabacteriales_(SR1);f__Absconditabacteriales_(SR1);g__Absconditabacteriales_(SR1);s__SR1_bacterium	-0.726188	17
d__Bacteria;p__Proteobacteria;c__Gammaproteobacteria;o__Enterobacterales;f__Succinivibrionaceae;g__Succinivibrionaceae_UCG-001;s__uncultured_rumen	0.286005	17
d__Bacteria;p__Spirochaetota;c__Spirochaetia;o__Spirochaetales;f__Spirochaetaceae;g__Sphaerochaeta;s__uncultured_bacterium	0.278999	17
d__Bacteria;p__Verrucomicrobiota;c__Verrucomicrobiae;o__Opitutales;f__Puniceicoccaceae;__;__	0.950799	17
d__Bacteria;p__Actinobacteriota;c__Actinobacteria;o__Micrococcales;f__Micrococcaceae;g__Rothia;s__Rothia_mucilaginosa	-1.51218	16
d__Bacteria;p__Firmicutes;c__Bacilli;o__Staphylococcales;f__Staphylococcaceae;g__Staphylococcus;__	-0.987022	16
d__Bacteria;p__Firmicutes;c__Clostridia;o__Christensenellales;f__Christensenellaceae;g__Christensenellaceae_R-7_group;__	0.317956	16
d__Bacteria;p__Proteobacteria;c__Alphaproteobacteria;o__Rhodobacterales;f__Rhodobacteraceae;g__Paracoccus;__	0.469995	16
d__Bacteria;p__Proteobacteria;c__Gammaproteobacteria;o__Enterobacterales;f__Yersiniaceae;g__Serratia;__	0.230534	16
d__Bacteria;p__Proteobacteria;c__Gammaproteobacteria;o__Pseudomonadales;f__Moraxellaceae;g__Acinetobacter;s__Acinetobacter_baumannii	0.419132	16
d__Bacteria;p__Actinobacteriota;c__Acidimicrobiia;o__Microtrichales;f__Microtrichaceae;g__Sva0996_marine_group;s__uncultured_actinobacterium	1.5006	15
d__Bacteria;p__Actinobacteriota;c__Actinobacteria;o__Micrococcales;f__Micrococcaceae;__;__	0.383993	15
d__Bacteria;p__Firmicutes;c__Clostridia;o__Lachnospirales;f__Lachnospiraceae;g__Lachnospiraceae_NK4A136_group;__	0.36401	15
d__Bacteria;p__Firmicutes;c__Clostridia;o__Peptostreptococcales-Tissierellales;f__Anaerovoracaceae;g__[Eubacterium]_brachy_group;s__Eubacterium_brachy	0.359231	15
d__Bacteria;p__Firmicutes;c__Clostridia;o__Peptostreptococcales-Tissierellales;f__Peptostreptococcaceae;g__Peptostreptococcus;s__Peptostreptococcus_stomatis	0.3832	15
d__Bacteria;p__Firmicutes;c__Negativicutes;o__Veillonellales-Selenomonadales;f__Selenomonadaceae;g__Selenomonas;s__Schwartzia_sp.	-0.382054	15
d__Bacteria;p__Myxococcota;c__bacteriap25;o__bacteriap25;f__bacteriap25;g__bacteriap25;__	1.50336	15
d__Bacteria;p__Myxococcota;c__bacteriap25;o__bacteriap25;f__bacteriap25;g__bacteriap25;s__uncultured_Syntrophobacterales	1.41455	15
d__Bacteria;p__Proteobacteria;c__Alphaproteobacteria;o__Puniceispirillales;f__EF100-94H03;g__EF100-94H03;s__uncultured_Alphaproteobacteria	1.05891	15
d__Bacteria;p__Proteobacteria;c__Gammaproteobacteria;o__Burkholderiales;f__Comamonadaceae;g__Delftia;__	0.551708	15
d__Bacteria;p__Acidobacteriota;c__Acidobacteriae;o__PAUC26f;f__PAUC26f;g__PAUC26f;s__uncultured_sponge	1.27902	14
d__Bacteria;p__Actinobacteriota;c__Actinobacteria;o__Corynebacteriales;f__Corynebacteriaceae;g__Corynebacterium;__	-1.06057	14
d__Bacteria;p__Campylobacterota;c__Campylobacteria;o__Campylobacterales;f__Campylobacteraceae;g__Campylobacter;s__unidentified	-0.211865	14
d__Bacteria;p__Chloroflexi;c__TK17;o__TK17;f__TK17;g__TK17;s__uncultured_bacterium	1.31347	14
d__Bacteria;p__Firmicutes;c__Bacilli;o__Bacillales;f__Bacillaceae;g__Bacillus;__	0.331067	14
d__Bacteria;p__Firmicutes;c__Bacilli;o__Lactobacillales;f__Streptococcaceae;g__Streptococcus;__	0.23774	14
d__Bacteria;p__Firmicutes;c__Clostridia;o__Clostridia_UCG-014;f__Clostridia_UCG-014;g__Clostridia_UCG-014;__	0.30832	14
d__Bacteria;p__Gemmatimonadota;c__PAUC43f_marine_benthic_group;o__PAUC43f_marine_benthic_group;f__PAUC43f_marine_benthic_group;g__PAUC43f_marine_benthic_group;s__uncultured_sponge	1.59854	14
d__Bacteria;p__Proteobacteria;c__Alphaproteobacteria;o__Rhodobacterales;f__Rhodobacteraceae;g__uncultured;__	1.09138	14
d__Bacteria;p__Firmicutes;c__Bacilli;o__Lactobacillales;f__Streptococcaceae;g__Streptococcus;s__Streptococcus_gordonii	0.496672	13
d__Bacteria;p__Firmicutes;c__Clostridia;o__Lachnospirales;f__Lachnospiraceae;g__Catonella;s__uncultured_bacterium	-0.804988	13
d__Bacteria;p__Firmicutes;c__Negativicutes;o__Veillonellales-Selenomonadales;f__Veillonellaceae;g__Dialister;s__Dialister_pneumosintes	-0.247069	13
d__Bacteria;p__Proteobacteria;c__Gammaproteobacteria;o__Pseudomonadales;f__Moraxellaceae;g__Acinetobacter;__	0.185583	13
d__Bacteria;p__Actinobacteriota;c__Actinobacteria;o__Corynebacteriales;f__Corynebacteriaceae;g__Corynebacterium;s__Corynebacterium_durum	-0.599016	12
d__Bacteria;p__Chloroflexi;c__Anaerolineae;o__Caldilineales;f__Caldilineaceae;g__uncultured;s__uncultured_Chloroflexi	1.71103	12
d__Bacteria;p__Firmicutes;c__Negativicutes;o__Veillonellales-Selenomonadales;f__Selenomonadaceae;g__Selenomonas;__	-0.389258	12
d__Bacteria;p__Patescibacteria;c__Saccharimonadia;o__Saccharimonadales;f__Saccharimonadaceae;g__Saccharimonadaceae;__	0.618288	12
d__Bacteria;p__Bacteroidota;c__Bacteroidia;o__Bacteroidales;f__Porphyromonadaceae;g__Porphyromonas;s__uncultured_bacterium	-0.272285	11
d__Bacteria;p__Bacteroidota;c__Bacteroidia;o__Bacteroidales;f__Prevotellaceae;g__Prevotella_7;s__Prevotella_buccae	0.198304	11
d__Bacteria;p__Bacteroidota;c__Bacteroidia;o__Bacteroidales;f__Prevotellaceae;g__Prevotella_7;s__Prevotella_denticola	-0.3978	11
d__Bacteria;p__Firmicutes;c__Bacilli;o__Lactobacillales;f__Carnobacteriaceae;g__Granulicatella;s__uncultured_organism	0.160001	11
d__Bacteria;p__Firmicutes;c__Clostridia;o__Peptostreptococcales-Tissierellales;f__Peptostreptococcaceae;g__Filifactor;s__Filifactor_alocis	-0.747065	11
d__Bacteria;p__Proteobacteria;c__Alphaproteobacteria;o__Rhizobiales;f__Rhizobiaceae;__;__	1.19731	11
d__Bacteria;p__Proteobacteria;c__Gammaproteobacteria;o__Pseudomonadales;f__Moraxellaceae;g__Acinetobacter;s__Acinetobacter_radioresistens	0.722362	11
d__Bacteria;p__Actinobacteriota;c__Actinobacteria;o__Micrococcales;f__Cellulomonadaceae;g__Tropheryma;s__Tropheryma_whipplei	0.051645	10
d__Bacteria;p__Actinobacteriota;c__Actinobacteria;o__Micrococcales;f__Micrococcaceae;g__Rothia;__	0.34261	10
d__Bacteria;p__Bacteroidota;c__Bacteroidia;o__Bacteroidales;f__Rikenellaceae;g__Rikenellaceae_RC9_gut_group;s__uncultured_bacterium	0.525312	10
d__Bacteria;p__Firmicutes;c__Bacilli;o__Erysipelotrichales;f__Erysipelotrichaceae;g__Bulleidia;s__Bulleidia_extructa	0.571207	10
d__Bacteria;p__Firmicutes;c__Bacilli;o__Lactobacillales;f__P5D1-392;g__P5D1-392;s__Streptococcus_sp.	0.560209	10
d__Bacteria;p__Firmicutes;c__Clostridia;o__Clostridia_UCG-014;f__Clostridia_UCG-014;g__Clostridia_UCG-014;s__uncultured_organism	-0.751463	10
d__Bacteria;p__Proteobacteria;c__Gammaproteobacteria;o__Burkholderiales;f__Comamonadaceae;__;__	0.657446	10
d__Bacteria;p__Proteobacteria;c__Gammaproteobacteria;o__Pseudomonadales;f__Moraxellaceae;g__Enhydrobacter;__	0.255169	10
d__Bacteria;p__Synergistota;c__Synergistia;o__Synergistales;f__Synergistaceae;g__Fretibacterium;__	0.140825	10
d__Bacteria;p__Actinobacteriota;c__Actinobacteria;o__Bifidobacteriales;f__Bifidobacteriaceae;g__Bifidobacterium;__	0.568916	9
d__Bacteria;p__Actinobacteriota;c__Actinobacteria;o__Bifidobacteriales;f__Bifidobacteriaceae;g__Bifidobacterium;s__Bifidobacterium_longum	-0.130543	9
d__Bacteria;p__Actinobacteriota;c__Actinobacteria;o__Micrococcales;__;__;__	0.785967	9
d__Bacteria;p__Bacteroidota;c__Bacteroidia;o__Bacteroidales;f__Prevotellaceae;g__Prevotella_7;s__Prevotella_melaninogenica	-1.0919	9
d__Bacteria;p__Fusobacteriota;c__Fusobacteriia;o__Fusobacteriales;f__Fusobacteriaceae;g__Fusobacterium;__	-0.942004	9
d__Bacteria;p__Fusobacteriota;c__Fusobacteriia;o__Fusobacteriales;f__Leptotrichiaceae;g__Leptotrichia;__	-1.0986	9
d__Bacteria;p__Actinobacteriota;c__Actinobacteria;o__Propionibacteriales;f__Propionibacteriaceae;g__Cutibacterium;__	0.755024	8
d__Bacteria;p__Bacteroidota;c__Bacteroidia;o__Bacteroidales;f__Prevotellaceae;g__Prevotella_7;s__Prevotella_sp.	-0.816342	8
d__Bacteria;p__Bacteroidota;c__Bacteroidia;o__Flavobacteriales;f__Weeksellaceae;g__Cloacibacterium;__	0.558181	8
d__Bacteria;p__Firmicutes;__;__;__;__;__	0.519197	8
d__Bacteria;p__Firmicutes;c__Bacilli;o__Lactobacillales;f__P5D1-392;g__P5D1-392;s__uncultured_bacterium	1.06227	8
d__Bacteria;p__Firmicutes;c__Bacilli;o__Lactobacillales;f__Streptococcaceae;g__Streptococcus;s__Streptococcus_anginosus	-0.126463	8
d__Bacteria;p__Firmicutes;c__Clostridia;o__Lachnospirales;f__Lachnospiraceae;g__Oribacterium;s__uncultured_organism	-0.544235	8
d__Bacteria;p__Firmicutes;c__Clostridia;o__Oscillospirales;f__Ruminococcaceae;g__Faecalibacterium;__	0.234128	8
d__Bacteria;p__Firmicutes;c__Negativicutes;o__Veillonellales-Selenomonadales;f__Veillonellaceae;g__Dialister;__	-0.13468	8
d__Bacteria;p__Proteobacteria;c__Gammaproteobacteria;o__Enterobacterales;f__Pasteurellaceae;g__Haemophilus;s__Haemophilus_influenzae	-1.16488	8
d__Bacteria;p__Bacteroidota;c__Bacteroidia;o__Flavobacteriales;f__Flavobacteriaceae;g__Capnocytophaga;s__Capnocytophaga_leadbetteri	-0.617924	7
d__Bacteria;p__Chloroflexi;c__Anaerolineae;o__Caldilineales;f__Caldilineaceae;g__uncultured;s__uncultured_bacterium	0.89331	7
d__Bacteria;p__Firmicutes;c__Clostridia;o__Lachnospirales;f__Lachnospiraceae;g__Butyrivibrio;s__Eubacterium_sp.	-0.215072	7
d__Bacteria;p__Firmicutes;c__Clostridia;o__Lachnospirales;f__Lachnospiraceae;g__Catonella;__	-0.10374	7
d__Bacteria;p__Firmicutes;c__Clostridia;o__Oscillospirales;f__Ruminococcaceae;g__Subdoligranulum;__	0.871005	7
d__Bacteria;p__Fusobacteriota;c__Fusobacteriia;o__Fusobacteriales;f__Fusobacteriaceae;g__Fusobacterium;s__Fusobacterium_nucleatum	-0.772104	7
d__Bacteria;p__Fusobacteriota;c__Fusobacteriia;o__Fusobacteriales;f__Leptotrichiaceae;g__Leptotrichia;s__uncultured_bacterium	-1.05593	7
d__Bacteria;p__Spirochaetota;c__Spirochaetia;o__Spirochaetales;f__Spirochaetaceae;g__Sphaerochaeta;s__Spirochaeta_sp.	0.478631	7
d__Bacteria;p__Actinobacteriota;c__Actinobacteria;o__Actinomycetales;f__Actinomycetaceae;g__Actinomyces;__	0.40918	6
d__Bacteria;p__Actinobacteriota;c__Actinobacteria;o__Actinomycetales;f__Actinomycetaceae;g__Actinomyces;s__Schaalia_odontolytica	0.142661	6
d__Bacteria;p__Actinobacteriota;c__Coriobacteriia;o__Coriobacteriales;f__Atopobiaceae;g__Atopobium;__	0.0710184	6
d__Bacteria;p__Bacteroidota;c__Bacteroidia;o__Bacteroidales;f__Prevotellaceae;g__Prevotella;s__Prevotella_pallens	-1.23267	6
d__Bacteria;p__Firmicutes;c__Bacilli;o__Lactobacillales;__;__;__	2.08256	6
d__Bacteria;p__Firmicutes;c__Bacilli;o__Lactobacillales;f__Lactobacillaceae;g__Lactobacillus;__	0.443678	6
d__Bacteria;p__Firmicutes;c__Bacilli;o__Staphylococcales;f__Gemellaceae;g__Gemella;s__uncultured_organism	0.816878	6
d__Bacteria;p__Fusobacteriota;c__Fusobacteriia;o__Fusobacteriales;f__Fusobacteriaceae;g__Fusobacterium;s__Fusobacterium_periodonticum	-1.51026	6
d__Bacteria;p__Actinobacteriota;c__Actinobacteria;o__Corynebacteriales;f__Mycobacteriaceae;g__Mycobacterium;__	0.639762	5
d__Bacteria;p__Bacteroidota;c__Bacteroidia;o__Bacteroidales;f__Prevotellaceae;g__Prevotella;s__Prevotella_nanceiensis	-1.36585	5
d__Bacteria;p__Bacteroidota;c__Bacteroidia;o__Bacteroidales;f__Prevotellaceae;g__Prevotella_9;__	0.729537	5
d__Bacteria;p__Campylobacterota;c__Campylobacteria;o__Campylobacterales;f__Campylobacteraceae;g__Campylobacter;s__Campylobacter_concisus	-0.537843	5
d__Bacteria;p__Firmicutes;c__Clostridia;o__Clostridia_vadinBB60_group;f__Clostridia_vadinBB60_group;g__Clostridia_vadinBB60_group;s__Clostridiales_bacterium	0.187089	5
d__Bacteria;p__Firmicutes;c__Clostridia;o__Peptostreptococcales-Tissierellales;f__Peptostreptococcaceae;g__Peptostreptococcus;__	0.973862	5
d__Bacteria;p__Firmicutes;c__Negativicutes;o__Veillonellales-Selenomonadales;f__Veillonellaceae;g__Veillonella;__	0.519477	5
d__Bacteria;p__Fusobacteriota;c__Fusobacteriia;o__Fusobacteriales;f__Leptotrichiaceae;g__Leptotrichia;s__Leptotrichia_sp.	-0.417585	5
d__Bacteria;p__Patescibacteria;c__Saccharimonadia;o__Saccharimonadales;f__Saccharimonadaceae;g__Candidatus_Saccharimonas;s__uncultured_bacterium	-0.0441907	5
d__Bacteria;p__Patescibacteria;c__Saccharimonadia;o__Saccharimonadales;f__Saccharimonadaceae;g__TM7x;s__uncultured_bacterium	-0.705862	5
d__Bacteria;p__Proteobacteria;c__Alphaproteobacteria;o__Sphingomonadales;f__Sphingomonadaceae;g__Sphingobium;__	1.54727	5
d__Bacteria;p__Firmicutes;c__Clostridia;o__Peptostreptococcales-Tissierellales;f__Family_XI;g__Parvimonas;__	1.49736	4
d__Bacteria;p__Patescibacteria;c__Saccharimonadia;o__Saccharimonadales;f__Saccharimonadales;g__Saccharimonadales;s__TM7_phylum	0.454294	4
d__Bacteria;p__Proteobacteria;c__Gammaproteobacteria;o__Enterobacterales;f__Pasteurellaceae;g__Haemophilus;s__Haemophilus_sputorum	0.21957	4
Unassigned;__;__;__;__;__;__	1.77189	3
d__Bacteria;p__Bacteroidota;c__Bacteroidia;o__Bacteroidales;f__Prevotellaceae;g__Prevotella;s__Prevotella_sp.	-0.312541	3
d__Bacteria;p__Bacteroidota;c__Bacteroidia;o__Bacteroidales;f__Prevotellaceae;g__Prevotella_7;s__Prevotella_jejuni	-0.896752	3
d__Bacteria;p__Firmicutes;c__Bacilli;o__Erysipelotrichales;f__Erysipelotrichaceae;g__Solobacterium;__	0.129771	3
d__Bacteria;p__Firmicutes;c__Bacilli;o__Erysipelotrichales;f__Erysipelotrichaceae;g__Solobacterium;s__uncultured_organism	0.926294	3
d__Bacteria;p__Firmicutes;c__Bacilli;o__Lactobacillales;f__P5D1-392;g__P5D1-392;s__Granulicatella_sp.	1.41016	3
d__Bacteria;p__Firmicutes;c__Clostridia;o__Lachnospirales;f__Lachnospiraceae;g__Blautia;__	0.954443	3
d__Bacteria;p__Proteobacteria;c__Gammaproteobacteria;o__Burkholderiales;f__Comamonadaceae;g__Diaphorobacter;__	1.72865	3
d__Bacteria;p__Proteobacteria;c__Gammaproteobacteria;o__Enterobacterales;f__Pasteurellaceae;g__Actinobacillus;s__Haemophilus_parahaemolyticus	0.196426	3
d__Bacteria;p__Proteobacteria;c__Gammaproteobacteria;o__UBA10353_marine_group;f__UBA10353_marine_group;g__UBA10353_marine_group;s__uncultured_proteobacterium	1.58956	3
d__Bacteria;p__Bacteroidota;c__Bacteroidia;o__Bacteroidales;f__Porphyromonadaceae;g__Porphyromonas;__	1.03613	2
d__Bacteria;p__Bacteroidota;c__Bacteroidia;o__Bacteroidales;f__Porphyromonadaceae;g__Porphyromonas;s__Porphyromonas_gingivalis	-0.461014	2
d__Bacteria;p__Bacteroidota;c__Bacteroidia;o__Bacteroidales;f__Porphyromonadaceae;g__Porphyromonas;s__unidentified	-0.510722	2
d__Bacteria;p__Bacteroidota;c__Bacteroidia;o__Bacteroidales;f__Prevotellaceae;g__Alloprevotella;s__Alloprevotella_tannerae	-0.299721	2
d__Bacteria;p__Bacteroidota;c__Bacteroidia;o__Bacteroidales;f__Prevotellaceae;g__Prevotella;s__Prevotella_salivae	-0.208941	2
d__Bacteria;p__Firmicutes;c__Bacilli;o__Lactobacillales;f__Carnobacteriaceae;g__Granulicatella;__	0.795648	2
d__Bacteria;p__Firmicutes;c__Clostridia;o__Peptostreptococcales-Tissierellales;f__Peptostreptococcaceae;g__Peptostreptococcus;s__uncultured_organism	0.88552	2
d__Bacteria;p__Firmicutes;c__Bacilli;o__Lactobacillales;f__Streptococcaceae;g__Streptococcus;s__Streptococcus_salivarius	0.797566	1
d__Bacteria;p__Firmicutes;c__Negativicutes;o__Veillonellales-Selenomonadales;f__Veillonellaceae;g__Megasphaera;s__Megasphaera_micronuciformis	-0.498576	1
d__Bacteria;p__Proteobacteria;c__Gammaproteobacteria;o__Xanthomonadales;f__Xanthomonadaceae;g__Stenotrophomonas;__	1.10306	1
d__Bacteria;p__Bacteroidota;c__Bacteroidia;o__Bacteroidales;f__Prevotellaceae;g__Alloprevotella;s__uncultured_Bacteroidetes	-0.202728	0
d__Bacteria;p__Bacteroidota;c__Bacteroidia;o__Bacteroidales;f__Prevotellaceae;g__Prevotella;s__Prevotella_oulorum	0.486429	0
d__Bacteria;p__Bacteroidota;c__Bacteroidia;o__Bacteroidales;f__Prevotellaceae;g__Prevotella_7;__	-0.320041	0
d__Bacteria;p__Firmicutes;c__Negativicutes;o__Veillonellales-Selenomonadales;f__Selenomonadaceae;g__Selenomonas;s__Selenomonas_sp.	-0.472667	0
d__Bacteria;p__Firmicutes;c__Negativicutes;o__Veillonellales-Selenomonadales;f__Veillonellaceae;g__Veillonella;s__Veillonella_atypica	0.111069	0
d__Bacteria;p__Proteobacteria;c__Gammaproteobacteria;o__Burkholderiales;f__Neisseriaceae;g__Neisseria;__	0.413001	0
d__Bacteria;p__Proteobacteria;c__Gammaproteobacteria;o__Enterobacterales;f__Enterobacteriaceae;g__Escherichia-Shigella;__	1.25784	0
d__Bacteria;p__Proteobacteria;c__Gammaproteobacteria;o__Enterobacterales;f__Enterobacteriaceae;g__Klebsiella;__	0.430658	0
d__Bacteria;p__Proteobacteria;c__Gammaproteobacteria;o__Enterobacterales;f__Pasteurellaceae;g__Haemophilus;__	0.175164	0
d__Bacteria;p__Proteobacteria;c__Gammaproteobacteria;o__Pseudomonadales;f__Moraxellaceae;g__Moraxella;__	0.297614	0
